# Supplementary material for: Data article on soil site suitability analysis using geostatistical and visualization techniques for selected winter crops in Sagar island, India
Source: Data Brief. 2020 Jun 26;31:105930. doi: 10.1016/j.dib.2020.105930 (PMC7334586; doi:10.1016/j.dib.2020.105930)
Supplement: Supplementary file 2 [file mmc2.zip]

Archive with 4 entries (4 files):
- Landuse statistics derived from Remote Sesning Data.xlsx
- Measured Soil properties.xlsx
- Percent area under soil property classes.xlsx
- SQI-estimation.xlsx
