# Supplementary material for: Data article on soil site suitability analysis using geostatistical and visualization techniques for selected winter crops in Sagar island, India
Source: Data Brief. 2020 Jun 26;31:105930. doi: 10.1016/j.dib.2020.105930 (PMC7334586; doi:10.1016/j.dib.2020.105930)
Supplement: Supplementary file 2 [file mmc2.zip › Landuse statistics derived from Remote Sesning Data.xlsx]

## Sheet: landuse data
Water bodies						Landuse type	Area in Hectares	Island area within boundary	% Island Area			Area in Hectares	Island area	% Island Area
FID	Shape *	Shape_Leng	Shape_Area	Area in Hectares		Monocropped area- Agriculture	11089.2	24000	46.2048	Agriculture
0	Polygon	309.475	6070.55	0.607055		Double cropped area- Agriculture	3528.45	24000	14.7019	Monocropped area		11089.2	24000	46.2048
1	Polygon	375.964	7862.94	0.786294		Plantation	477.359	24000	1.989	Double cropped area		3528.45	24000	14.7019
2	Polygon	510.241	16187.1	1.61871		Mudland with plantation	106.55	24000	0.44396		Total	14617.6		60.9067
3	Polygon	665.415	26266.8	2.62668		Homestead and orchard	6110.36	24000	25.4598
4	Polygon	5114.9	363584	36.3584		Melaground	65.1116	24000	0.271298
5	Polygon	516.882	16207.7	1.62077		Waste land	116.357	24000	0.484822
6	Polygon	521.044	16860.1	1.68601		Marsh land	73.5007	24000	0.306253
7	Polygon	588.86	21539.9	2.15399		Water bodies	60.9861	24000	0.254109
8	Polygon	386.763	9326.61	0.932661		Creeks and cannels	744.53	24000	3.10221
9	Polygon	387.815	9311.7	0.93117		Aquaculture	223.802	24000	0.932507
10	Polygon	425.788	11017.1	1.10171		Sandflat*	218.21	24000	0.909209	244.81	26.6
11	Polygon	484.977	14540.1	1.45401		Mudflat*	249.048	24000	1.0377	438.048	189
12	Polygon	774.474	37108.3	3.71083		Mudland without plantation (including bounadry length)*	936.561	24000	3.90234	1357.56	421
13	Polygon	524.702	17175.6	1.71756			24000		99.9999
14	Polygon	586.765	23262.4	2.32624		*:Sandflat/mudflat/mudland area varies frequently since they are affected by tidal gushes, flooding and coastal erosion on regular baisis
15	Polygon	466.48	13539.9	1.35399
Total				60.9861		Island area within boundary (hec)	23834
Waste land						Boundary length (km)	166
FID	Shape *	Shape_Leng	Shape_Area	Area in Hectares		Total	24000		0.758599
0	Polygon	773.884	21296.8	2.12968
1	Polygon	1512.88	27356.5	2.73565
2	Polygon	2732.7	76495.6	7.64956
3	Polygon	1574.14	22596.1	2.25961
4	Polygon	1771.08	31531	3.1531
5	Polygon	2091.97	170186	17.0186
6	Polygon	3638.65	309248	30.9248
7	Polygon	2350.68	61849.8	6.18498
8	Polygon	3299.04	181641	18.1641
9	Polygon	3555.65	138440	13.844
10	Polygon	2889.58	122931	12.2931
Total				116.357
Sandflat
FID	Shape *	Shape_Leng	Shape_Area	Area in Hectares
0	Polygon	10573.5	302777	30.2777
1	Polygon	5240.48	476901	47.6901
2	Polygon	3964.3	117269	11.7269
3	Polygon	6217.33	476743	47.6743
4	Polygon	623.496	8557.95	0.855795
5	Polygon	13843.8	799614	79.9614
6	Polygon	37.3613	64.423	0.0064423
7	Polygon	58.2025	175.195	0.0175195
Total				218.21
Plantation
FID	Shape *	Shape_Leng	Shape_Area	Area in Hectares
0	Polygon	11827	3.46497e+06	346.497
1	Polygon	1780.59	86715.6	8.67156
2	Polygon	9516.65	1.14657e+06	114.657
3	Polygon	1814.24	75328	7.5328
Total				477.359
Mudflat
FID	Shape *	Shape_Leng	Shape_Area	Area in Hectares
0	Polygon	69.862	145.381	0.0145381
1	Polygon	2164.31	201268	20.1268
2	Polygon	27.819	24.4769	0.00244769
3	Polygon	8523.69	441864	44.1864
4	Polygon	2389.73	592839	59.2839
5	Polygon	9228.77	419572	41.9572
6	Polygon	9027.97	504143	50.4143
7	Polygon	0.361872	0.00572	5.72e-07
8	Polygon	5863.95	330620	33.062
Total				249.048
Mudland with plantation
FID	Shape *	Shape_Leng	Shape_Area	Area in Hectares
0	Polygon	2621.53	176311	17.6311
1	Polygon	1653.93	54670.9	5.46709
2	Polygon	1294.54	47402.4	4.74024
3	Polygon	3.5743	0.070459	7.0459e-06
4	Polygon	41.165	22.4914	0.00224914
5	Polygon	5.11721	0.605881	6.05881e-05
6	Polygon	4448.27	284359	28.4359
7	Polygon	2702.17	195405	19.5405
8	Polygon	2314.5	128476	12.8476
9	Polygon	3120.16	178857	17.8857
Total				106.55
Mudland without plantation
FID	Shape *	Shape_Leng	Shape_Area	Area in Hectares
0	Polygon	8685.63	898064	89.8064
1	Polygon	6816.87	510993	51.0993
2	Polygon	69.5656	280.777	0.0280777
3	Polygon	28143.1	2.96015e+06	296.015
4	Polygon	7019.79	460603	46.0603
5	Polygon	10747.2	705865	70.5865
6	Polygon	37922.4	3.82425e+06	382.425
Total				936.021
Melaground
FID	Shape *	Shape_Leng	Shape_Area	Area in Hectares
0	Polygon	3669.3	651116	65.1116
Monocropped area
FID	Shape *	Shape_Leng	Shape_Area	Area in Hectares
0	Polygon	14591	1.37914e+06	137.914
1	Polygon	10368.3	850537	85.0537
2	Polygon	2657.09	127837	12.7837
3	Polygon	7222.72	324214	32.4214
4	Polygon	109303	1.0884e+07	1088.4
5	Polygon	1799.83	130468	13.0468
6	Polygon	642.275	12903.1	1.29031
7	Polygon	460.046	12366.7	1.23667
8	Polygon	1789.47	52804.2	5.28042
9	Polygon	806.551	23218.8	2.32188
10	Polygon	923.177	14516.3	1.45163
11	Polygon	42046.3	3.07807e+06	307.807
12	Polygon	71763.2	5.93838e+06	593.838
13	Polygon	404.727	11213.1	1.12131
14	Polygon	1009.92	29487.7	2.94877
15	Polygon	72437.2	4.52492e+06	452.492
16	Polygon	943.11	15279.7	1.52797
17	Polygon	1342.61	93289.6	9.32896
18	Polygon	358.535	8267.92	0.826792
19	Polygon	44351.5	2.73295e+06	273.295
20	Polygon	522.817	9250.83	0.925083
21	Polygon	1587.49	49115.3	4.91153
22	Polygon	92610.2	7.77761e+06	777.761
23	Polygon	6784.76	317780	31.778
24	Polygon	2878.97	232772	23.2772
25	Polygon	791.081	19421.2	1.94212
26	Polygon	696.298	17484.3	1.74843
27	Polygon	574.233	14073.7	1.40737
28	Polygon	501.756	9135.54	0.913554
29	Polygon	2277.07	59897.6	5.98976
30	Polygon	987.164	28355.7	2.83557
31	Polygon	44268.1	3.39957e+06	339.957
32	Polygon	23829	1.60142e+06	160.142
33	Polygon	2657.99	93026.1	9.30261
34	Polygon	78717.1	5.86804e+06	586.804
35	Polygon	1897.71	151923	15.1923
36	Polygon	2647.62	90055.9	9.00559
37	Polygon	9405.61	574157	57.4157
38	Polygon	1754.55	54217.4	5.42174
39	Polygon	1021.55	46247.8	4.62478
40	Polygon	5759.8	318424	31.8424
41	Polygon	21971.5	1.72081e+06	172.081
42	Polygon	1941.39	70029.2	7.00292
43	Polygon	1368.7	42151.4	4.21514
44	Polygon	5425.87	250028	25.0028
45	Polygon	826.395	15747.1	1.57471
46	Polygon	23492.5	1.78307e+06	178.307
47	Polygon	60268	4.42149e+06	442.149
48	Polygon	5577.22	277960	27.796
49	Polygon	1074.87	45263.2	4.52632
50	Polygon	957.954	30803.6	3.08036
51	Polygon	34706.7	2.46938e+06	246.938
52	Polygon	29072.9	2.40463e+06	240.463
53	Polygon	2321.81	152256	15.2256
54	Polygon	26426.5	2.28962e+06	228.962
55	Polygon	5.43821	1.3475	0.00013475
56	Polygon	14734.8	1.32802e+06	132.802
57	Polygon	166.26	1255.11	0.125511
58	Polygon	5815.28	213679	21.3679
59	Polygon	11021.5	781976	78.1976
60	Polygon	29960.4	2.16254e+06	216.254
61	Polygon	3138.39	169510	16.951
62	Polygon	292.206	2964.63	0.296463
63	Polygon	484.991	11091.5	1.10915
64	Polygon	1064.68	34206.7	3.42067
65	Polygon	3250.51	102635	10.2635
66	Polygon	450.007	12444.1	1.24441
67	Polygon	26935.4	2.53751e+06	253.751
68	Polygon	68855.7	6.10885e+06	610.885
69	Polygon	2948.17	148232	14.8232
70	Polygon	14290.1	1.13424e+06	113.424
71	Polygon	20008.7	1.29294e+06	129.294
72	Polygon	13999.2	1.00978e+06	100.978
73	Polygon	1797.72	44304.1	4.43041
74	Polygon	8620.2	388893	38.8893
75	Polygon	6.46182	1.57269	0.000157269
76	Polygon	1917.4	65453.2	6.54532
77	Polygon	45752.6	3.60659e+06	360.659
78	Polygon	827.388	17931.3	1.79313
79	Polygon	17092.4	976008	97.6008
80	Polygon	3802.01	174534	17.4534
81	Polygon	3888.96	205979	20.5979
82	Polygon	7965.66	578476	57.8476
83	Polygon	349.51	6519.27	0.651927
84	Polygon	73287.3	7.34642e+06	734.642
85	Polygon	91662.7	6.54495e+06	654.495
86	Polygon	25056.7	1.69481e+06	169.481
87	Polygon	24100.7	1.81601e+06	181.601
88	Polygon	13671	828060	82.806
89	Polygon	49950.1	2.59567e+06	259.567
Total				11089.2
							Marsh land
Marsh land							Homestead and orchard
FID	Shape *	Shape_Leng	Shape_Area	Area in Hectares
0	Polygon	5579.87	597089	59.7089
1	Polygon	3144.48	137918	13.7918
Total				73.5007
Homestead and orchard
FID	Shape *	Shape_Leng	Shape_Area	Area in Hectares
0	Polygon	756.601	25759.3	2.57593
1	Polygon	1324.37	65747.7	6.57477
2	Polygon	660.213	17943	1.7943
3	Polygon	1006.44	42995.8	4.29958
4	Polygon	3979.85	185381	18.5381
5	Polygon	795.211	19148.3	1.91483
6	Polygon	629.232	16683.8	1.66838
7	Polygon	2563.06	87695	8.7695
8	Polygon	1340.69	46536.3	4.65363
9	Polygon	685.499	19951.5	1.99515
10	Polygon	1095.84	47950	4.795
11	Polygon	3714.15	195058	19.5058
12	Polygon	6470.43	1.06558e+06	106.558
13	Polygon	1417.21	58242.7	5.82427
14	Polygon	509.851	15428.9	1.54289
15	Polygon	9983	635832	63.5832
16	Polygon	8192.02	416049	41.6049
17	Polygon	1831.27	62734.7	6.27347
18	Polygon	5722.6	610547	61.0547
19	Polygon	662.587	20565.9	2.05659
20	Polygon	1474.79	47602.3	4.76023
21	Polygon	2980.21	131547	13.1547
22	Polygon	459.707	11982.6	1.19826
23	Polygon	1922.05	92337.7	9.23377
24	Polygon	621.595	24203.2	2.42032
25	Polygon	2182.89	95213.3	9.52133
26	Polygon	805.711	31925.7	3.19257
27	Polygon	4595.38	222468	22.2468
28	Polygon	526.677	15116.3	1.51163
29	Polygon	1954.86	73797.7	7.37977
30	Polygon	1172.45	58478.4	5.84784
31	Polygon	659.911	28293.9	2.82939
32	Polygon	357.833	6043.84	0.604384
33	Polygon	3185.43	87840	8.784
34	Polygon	1193.15	37868	3.7868
35	Polygon	1051.89	52736.6	5.27366
36	Polygon	518.873	17854.1	1.78541
37	Polygon	1640.33	71782.3	7.17823
38	Polygon	2183.51	106202	10.6202
39	Polygon	2734.31	155966	15.5966
40	Polygon	596.447	19282.7	1.92827
41	Polygon	486.704	15202.4	1.52024
42	Polygon	11.943	6.06306	0.000606306
43	Polygon	1158.04	53172	5.3172
44	Polygon	4827.29	182876	18.2876
45	Polygon	8994.81	485972	48.5972
46	Polygon	2680.25	113241	11.3241
47	Polygon	2812.96	157935	15.7935
48	Polygon	4276.41	136362	13.6362
49	Polygon	881.176	23247.6	2.32476
50	Polygon	686.955	27805.1	2.78051
51	Polygon	9909.5	696935	69.6935
52	Polygon	506.631	15632.4	1.56324
53	Polygon	5087.48	151983	15.1983
54	Polygon	15266.4	963062	96.3062
55	Polygon	1301.88	76183.7	7.61837
56	Polygon	2051.18	76910.1	7.69101
57	Polygon	413.21	6493.96	0.649396
58	Polygon	843.612	37786.7	3.77867
59	Polygon	399.646	11631	1.1631
60	Polygon	7749.2	311427	31.1427
61	Polygon	3818.09	184665	18.4665
62	Polygon	1058.79	27679	2.7679
63	Polygon	467.228	10774.9	1.07749
64	Polygon	1400.52	63875.2	6.38752
65	Polygon	1981.92	57878.7	5.78787
66	Polygon	15795	648803	64.8803
67	Polygon	3967.46	136513	13.6513
68	Polygon	1918.95	100522	10.0522
69	Polygon	2240.9	72905	7.2905
70	Polygon	2690.99	152836	15.2836
71	Polygon	1007.76	37529.8	3.75298
72	Polygon	2530.77	93842.3	9.38423
73	Polygon	1064.44	64775.7	6.47757
74	Polygon	2185.72	114157	11.4157
75	Polygon	3428.96	177174	17.7174
76	Polygon	2008.98	101101	10.1101
77	Polygon	2451.27	97648.7	9.76487
78	Polygon	3557.32	209594	20.9594
79	Polygon	7523.99	327321	32.7321
80	Polygon	648.507	15357.7	1.53577
81	Polygon	5581.4	242788	24.2788
82	Polygon	16105.1	869357	86.9357
83	Polygon	2390.74	120462	12.0462
84	Polygon	986.083	42280.4	4.22804
85	Polygon	4736.68	268237	26.8237
86	Polygon	397.759	8338.82	0.833882
87	Polygon	2128.25	88138.4	8.81384
88	Polygon	3394.3	206635	20.6635
89	Polygon	3395.29	159422	15.9422
90	Polygon	659.156	23255.8	2.32558
91	Polygon	2131.11	97560.7	9.75607
92	Polygon	4187.07	153978	15.3978
93	Polygon	659.152	21557.2	2.15572
94	Polygon	1725.66	66420.6	6.64206
95	Polygon	1353.71	53969	5.3969
96	Polygon	1976.85	80296.1	8.02961
97	Polygon	1425.18	51445.9	5.14459
98	Polygon	740.302	30955.8	3.09558
99	Polygon	472.945	16147.3	1.61473
100	Polygon	9763.18	663718	66.3718
101	Polygon	730.516	15559.9	1.55599
102	Polygon	13748.5	794628	79.4628
103	Polygon	741.093	17438.6	1.74386
104	Polygon	3361.86	149035	14.9035
105	Polygon	1219.79	36908.8	3.69088
106	Polygon	1360	47330.2	4.73302
107	Polygon	2124.88	111143	11.1143
108	Polygon	296.509	5264.02	0.526402
109	Polygon	714.938	20111.3	2.01113
110	Polygon	91.73	64.5107	0.00645107
111	Polygon	27025.2	1.83649e+06	183.649
112	Polygon	4997.77	240090	24.009
113	Polygon	9080.46	428463	42.8463
114	Polygon	2888.79	74989.3	7.49893
115	Polygon	1001.74	44099.9	4.40999
116	Polygon	430.138	12123.1	1.21231
117	Polygon	865.903	29281.5	2.92815
118	Polygon	2785.27	150235	15.0235
119	Polygon	376.324	7537.14	0.753714
120	Polygon	7033.25	307767	30.7767
121	Polygon	1735.11	78045.9	7.80459
122	Polygon	813.818	27261.5	2.72615
123	Polygon	1228.62	50441.7	5.04417
124	Polygon	1141.7	48828.5	4.88285
125	Polygon	8697.87	509026	50.9026
126	Polygon	6767.78	236509	23.6509
127	Polygon	651.916	14710.5	1.47105
128	Polygon	5531.18	302196	30.2196
129	Polygon	470.09	12805.2	1.28052
130	Polygon	24034.6	1.26658e+06	126.658
131	Polygon	463.596	13348.6	1.33486
132	Polygon	701.853	24932.2	2.49322
133	Polygon	1367.88	48411.1	4.84111
134	Polygon	925.355	31438.3	3.14383
135	Polygon	1252.26	45331	4.5331
136	Polygon	1472.31	61963.6	6.19636
137	Polygon	582.998	19731.3	1.97313
138	Polygon	2649.48	119714	11.9714
139	Polygon	642.294	7673.44	0.767344
140	Polygon	558.742	13606.9	1.36069
141	Polygon	366.794	8837.88	0.883788
142	Polygon	3201.58	144606	14.4606
143	Polygon	336.367	4375.07	0.437507
144	Polygon	1844.93	101966	10.1966
145	Polygon	619.645	21939.2	2.19392
146	Polygon	853.341	25111.8	2.51118
147	Polygon	213.838	1970.3	0.19703
148	Polygon	2895.18	97022.5	9.70225
149	Polygon	215.389	2756.59	0.275659
150	Polygon	2344.37	69691.3	6.96913
151	Polygon	15179.3	734798	73.4798
152	Polygon	6691.72	253470	25.347
153	Polygon	660.419	21362.3	2.13623
154	Polygon	3858.61	202138	20.2138
155	Polygon	717.009	35534.2	3.55342
156	Polygon	864.029	17407.8	1.74078
157	Polygon	4434.41	124066	12.4066
158	Polygon	1153.35	37845	3.7845
159	Polygon	6870.59	334505	33.4505
160	Polygon	2244.71	72081.2	7.20812
161	Polygon	2903.82	169056	16.9056
162	Polygon	1599.98	48974.9	4.89749
163	Polygon	1139.69	33084	3.3084
164	Polygon	3027.78	141310	14.131
165	Polygon	1863.88	75299.4	7.52994
166	Polygon	9882.98	499117	49.9117
167	Polygon	1195.47	54032.3	5.40323
168	Polygon	1056.6	38325	3.8325
169	Polygon	45381.4	2.69443e+06	269.443
170	Polygon	526.897	11270	1.127
171	Polygon	32037.2	1.40189e+06	140.189
172	Polygon	447.633	7317.06	0.731706
173	Polygon	1629.16	69556.5	6.95565
174	Polygon	6678.43	394132	39.4132
175	Polygon	1123.36	37760.4	3.77604
176	Polygon	10658.7	670284	67.0284
177	Polygon	827.256	21395.8	2.13958
178	Polygon	857.891	20922.4	2.09224
179	Polygon	932.431	39516.5	3.95165
180	Polygon	3403.81	160615	16.0615
181	Polygon	1231.91	57978.4	5.79784
182	Polygon	3340.14	108452	10.8452
183	Polygon	3363.04	156848	15.6848
184	Polygon	980.542	34751.1	3.47511
185	Polygon	2599.31	110262	11.0262
186	Polygon	405.591	10928.6	1.09286
187	Polygon	1263.06	49563.1	4.95631
188	Polygon	2118.33	49891.4	4.98914
189	Polygon	1765.04	48340.7	4.83407
190	Polygon	3919.63	171298	17.1298
191	Polygon	544.491	12158.6	1.21586
192	Polygon	797.496	23054.7	2.30547
193	Polygon	1126.02	46588.5	4.65885
194	Polygon	847.666	26883.1	2.68831
195	Polygon	7693.07	365736	36.5736
196	Polygon	1847.17	95860.5	9.58605
197	Polygon	1681.35	64929	6.4929
198	Polygon	999	28754.9	2.87549
199	Polygon	535.828	14145.5	1.41455
200	Polygon	10595.3	669196	66.9196
201	Polygon	2332.96	106559	10.6559
202	Polygon	514.557	13731	1.3731
203	Polygon	519.052	15293.5	1.52935
204	Polygon	9306.67	618720	61.872
205	Polygon	436.05	12107.8	1.21078
206	Polygon	4554.13	161638	16.1638
207	Polygon	1895.96	57050.7	5.70507
208	Polygon	1495.24	44230.7	4.42307
209	Polygon	4.79069	1.07286	0.000107286
210	Polygon	485.888	11529.7	1.15297
211	Polygon	526.546	13745	1.3745
212	Polygon	2048.86	118522	11.8522
213	Polygon	4971.38	186641	18.6641
214	Polygon	664.862	20276.1	2.02761
215	Polygon	591.551	19446	1.9446
216	Polygon	2238.95	81486.2	8.14862
217	Polygon	495.492	15537.7	1.55377
218	Polygon	3156.67	149655	14.9655
219	Polygon	5509.36	321920	32.192
220	Polygon	634.887	20761.4	2.07614
221	Polygon	535.548	15977.7	1.59777
222	Polygon	2271.23	85473.8	8.54738
223	Polygon	7028.63	352199	35.2199
224	Polygon	810.435	21937	2.1937
225	Polygon	886.614	29139	2.9139
226	Polygon	28273.5	1.41467e+06	141.467
227	Polygon	1246.93	29904.2	2.99042
228	Polygon	1034.97	25885.2	2.58852
229	Polygon	12117.8	447173	44.7173
230	Polygon	2124.71	63385	6.3385
231	Polygon	666.308	22250.6	2.22506
232	Polygon	1546.49	61157.7	6.11577
233	Polygon	11325.8	342370	34.237
234	Polygon	609.198	12266.6	1.22666
235	Polygon	1226.95	36110.8	3.61108
236	Polygon	217.011	2911.11	0.291111
237	Polygon	8.47944	3.10192	0.000310192
238	Polygon	522.489	13545.9	1.35459
239	Polygon	1384.77	50036.5	5.00365
240	Polygon	3070.79	72372.6	7.23726
241	Polygon	837.948	19072.5	1.90725
242	Polygon	14420.7	760608	76.0608
243	Polygon	12024.6	573770	57.377
244	Polygon	806.901	23596.1	2.35961
245	Polygon	1151.06	27806.1	2.78061
246	Polygon	7941.38	320065	32.0065
247	Polygon	592.96	21078.9	2.10789
248	Polygon	1859.95	82819.1	8.28191
249	Polygon	538.036	15895.4	1.58954
250	Polygon	2167.87	80404.2	8.04042
251	Polygon	478.302	14531.5	1.45315
252	Polygon	2850.99	122861	12.2861
253	Polygon	1606.2	31150	3.115
254	Polygon	506.922	10106.9	1.01069
255	Polygon	1189.53	46699	4.6699
256	Polygon	735.689	23898.6	2.38986
257	Polygon	1177.56	32770.3	3.27703
258	Polygon	267.262	3079.64	0.307964
259	Polygon	645.297	22340.1	2.23401
260	Polygon	897.578	16878.2	1.68782
261	Polygon	1312.79	29329.9	2.93299
262	Polygon	770.21	10848.6	1.08486
263	Polygon	755.211	24357.1	2.43571
264	Polygon	1155.86	31762.9	3.17629
265	Polygon	19464.1	845554	84.5554
266	Polygon	1245.35	19550.6	1.95506
267	Polygon	1999.18	67163.5	6.71635
268	Polygon	1063.82	24411.1	2.44111
269	Polygon	395.937	3776.83	0.377683
270	Polygon	4145.13	103113	10.3113
271	Polygon	2423.39	107833	10.7833
272	Polygon	1227.38	48185.2	4.81852
273	Polygon	371.542	8288.56	0.828856
274	Polygon	835.231	30060.8	3.00608
275	Polygon	3252.73	134251	13.4251
276	Polygon	800.54	28989.6	2.89896
277	Polygon	889.364	21063.9	2.10639
278	Polygon	2387.62	102454	10.2454
279	Polygon	1685.39	28830.6	2.88306
280	Polygon	2.52689	0.305915	3.05915e-05
281	Polygon	732.92	14831.4	1.48314
282	Polygon	8271.56	351125	35.1125
283	Polygon	10588.4	420223	42.0223
284	Polygon	1565.22	54164.2	5.41642
285	Polygon	1349.83	34310.3	3.43103
286	Polygon	487.064	12761.3	1.27613
287	Polygon	1329.12	14581	1.4581
288	Polygon	7801.61	386490	38.649
289	Polygon	2446.19	119052	11.9052
290	Polygon	4889.73	160661	16.0661
291	Polygon	3598.17	134641	13.4641
292	Polygon	2311.32	78002.7	7.80027
293	Polygon	501.624	6923.44	0.692344
294	Polygon	474.983	11349.1	1.13491
295	Polygon	1341.62	27274.4	2.72744
296	Polygon	2867.38	102628	10.2628
297	Polygon	587.76	16080.2	1.60802
298	Polygon	586.752	14792.8	1.47928
299	Polygon	2996.36	55375.1	5.53751
300	Polygon	526.029	12824.8	1.28248
301	Polygon	442.23	7571.57	0.757157
302	Polygon	539.015	11221.3	1.12213
303	Polygon	2066.02	74292.7	7.42927
304	Polygon	1157.06	29465.5	2.94655
305	Polygon	2622.33	54764.3	5.47643
306	Polygon	31879.2	1.43493e+06	143.493
307	Polygon	2520.46	83789.2	8.37892
308	Polygon	2766.71	82716.8	8.27168
309	Polygon	442.518	5775.11	0.577511
310	Polygon	3488.42	105938	10.5938
311	Polygon	937.989	24119.8	2.41198
312	Polygon	635.031	23116.3	2.31163
313	Polygon	433.012	5802.62	0.580262
314	Polygon	837.674	21134.2	2.11342
315	Polygon	7559.53	191979	19.1979
316	Polygon	706.939	15823.9	1.58239
317	Polygon	750.334	24544.1	2.45441
318	Polygon	1023.33	23804.5	2.38045
319	Polygon	3069.95	126395	12.6395
320	Polygon	2164.27	70904.1	7.09041
321	Polygon	6723.83	267092	26.7092
322	Polygon	2922.59	71153.6	7.11536
323	Polygon	5390.88	201972	20.1972
324	Polygon	491.5	14125.8	1.41258
325	Polygon	877.04	22234.8	2.22348
326	Polygon	2764.52	86553.1	8.65531
327	Polygon	1618.07	52037.7	5.20377
328	Polygon	2593.96	95383.7	9.53837
329	Polygon	749.674	16831	1.6831
330	Polygon	10488.7	463838	46.3838
331	Polygon	320.729	5075.21	0.507521
332	Polygon	2546.17	84853.7	8.48537
333	Polygon	1293.77	70906.6	7.09066
334	Polygon	2169.96	36190.8	3.61908
335	Polygon	831.204	24748.5	2.47485
336	Polygon	853.071	23935.2	2.39352
337	Polygon	18098.6	945196	94.5196
338	Polygon	1831.71	60432.2	6.04322
339	Polygon	537.979	7660.36	0.766036
340	Polygon	1601.65	43129	4.3129
341	Polygon	2676.64	55573.1	5.55731
342	Polygon	220.132	2594.95	0.259495
343	Polygon	1047.67	36695.9	3.66959
344	Polygon	350.306	6626.1	0.66261
345	Polygon	1002.78	20190.1	2.01901
346	Polygon	14501.7	734749	73.4749
347	Polygon	559.134	18337.5	1.83375
348	Polygon	493.028	13355.5	1.33555
349	Polygon	1221.18	35649.1	3.56491
350	Polygon	6809.65	190885	19.0885
351	Polygon	4439.04	102707	10.2707
352	Polygon	314.683	3802.7	0.38027
353	Polygon	383.742	9190.31	0.919031
354	Polygon	1460.39	29380.8	2.93808
355	Polygon	5.86378	0.998163	9.98163e-05
356	Polygon	1169.24	18774.2	1.87742
357	Polygon	9453.16	267341	26.7341
358	Polygon	318.155	5342.79	0.534279
359	Polygon	369.053	7356.82	0.735682
360	Polygon	858.736	26057	2.6057
361	Polygon	1448.87	21289	2.1289
362	Polygon	729.809	19274.4	1.92744
363	Polygon	2052.94	82540.4	8.25404
364	Polygon	6037.94	154787	15.4787
365	Polygon	23408.9	888667	88.8667
366	Polygon	557.256	14340.6	1.43406
367	Polygon	646.887	16282.6	1.62826
368	Polygon	560.511	12018.6	1.20186
369	Polygon	921.626	28512.8	2.85128
370	Polygon	2505.46	75042.4	7.50424
371	Polygon	3112.16	108244	10.8244
372	Polygon	302.875	4654.65	0.465465
373	Polygon	715.901	18934.8	1.89348
374	Polygon	465.416	11475.4	1.14754
375	Polygon	2681.74	122230	12.223
376	Polygon	2658.44	97319.4	9.73194
377	Polygon	330.993	2272.05	0.227205
378	Polygon	1963.56	70146.6	7.01466
379	Polygon	1166.92	33496.7	3.34967
380	Polygon	712.631	22698.2	2.26982
381	Polygon	2021.24	44393	4.4393
382	Polygon	2387.69	138643	13.8643
383	Polygon	10310.4	411315	41.1315
384	Polygon	582.876	16576	1.6576
385	Polygon	2241.42	47246.3	4.72463
386	Polygon	3673.53	97958.3	9.79583
387	Polygon	253.396	4138.62	0.413862
388	Polygon	1371.34	53938.6	5.39386
389	Polygon	6515.6	302810	30.281
390	Polygon	444.805	9998.5	0.99985
391	Polygon	1623.48	81065.5	8.10655
392	Polygon	4551.53	216109	21.6109
393	Polygon	1441.18	21837	2.1837
394	Polygon	2992.48	128242	12.8242
395	Polygon	1138.16	62096.1	6.20961
396	Polygon	9537.03	231000	23.1
397	Polygon	5943.07	290359	29.0359
398	Polygon	1897.27	103811	10.3811
399	Polygon	1004.58	22622.4	2.26224
400	Polygon	1188.12	11123.6	1.11236
401	Polygon	541.4	11505.6	1.15056
402	Polygon	1642.58	73917.4	7.39174
403	Polygon	2277.84	59472.9	5.94729
404	Polygon	1629.69	50028	5.0028
405	Polygon	288.172	4753.61	0.475361
406	Polygon	1007.87	16974.9	1.69749
407	Polygon	2092.87	84574.8	8.45748
408	Polygon	1692.79	65765.2	6.57652
409	Polygon	378.705	6785.12	0.678512
410	Polygon	725.035	12424.5	1.24245
411	Polygon	546.982	8585.77	0.858577
412	Polygon	5472.46	217045	21.7045
413	Polygon	4341.54	231102	23.1102
414	Polygon	4053.48	109817	10.9817
415	Polygon	7586.75	259810	25.981
416	Polygon	703.411	29464.1	2.94641
417	Polygon	610.746	17223.5	1.72235
418	Polygon	334.496	5302.15	0.530215
419	Polygon	6840.37	271829	27.1829
420	Polygon	1291.28	37757.6	3.77576
421	Polygon	1728.43	52848.1	5.28481
422	Polygon	2393.94	96911.5	9.69115
423	Polygon	2411.73	82591.4	8.25914
424	Polygon	818.974	18635.2	1.86352
425	Polygon	275.281	3034.57	0.303457
426	Polygon	1215.5	46646	4.6646
427	Polygon	8336.35	393675	39.3675
428	Polygon	493.139	8081.69	0.808169
429	Polygon	3333.7	160871	16.0871
430	Polygon	455.574	9080.98	0.908098
431	Polygon	397.889	2411.25	0.241125
432	Polygon	464.897	4288.51	0.428851
433	Polygon	2237.79	93071.1	9.30711
434	Polygon	1220.19	28210.6	2.82106
435	Polygon	1684.6	37630.7	3.76307
436	Polygon	4087.07	155462	15.5462
437	Polygon	489.919	10324.1	1.03241
438	Polygon	1194.93	23518.8	2.35188
439	Polygon	185.998	1855.29	0.185529
440	Polygon	1047.26	24818.5	2.48185
441	Polygon	4271.62	153112	15.3112
442	Polygon	1823.69	57607.8	5.76078
443	Polygon	1396.94	46925.3	4.69253
444	Polygon	469.487	12103.9	1.21039
445	Polygon	1332.35	43354.2	4.33542
446	Polygon	1549.11	61021.5	6.10215
447	Polygon	648.742	11937.4	1.19374
448	Polygon	843.277	25099.7	2.50997
449	Polygon	322.509	6611.42	0.661142
450	Polygon	829.041	21555	2.1555
451	Polygon	1489.13	41186.3	4.11863
452	Polygon	929.997	27977.5	2.79775
453	Polygon	857.095	31240.1	3.12401
454	Polygon	419.25	7659.89	0.765989
455	Polygon	596.11	16442.5	1.64425
456	Polygon	564.479	11469.3	1.14693
457	Polygon	1744.67	42651.6	4.26516
458	Polygon	3271.99	91123.1	9.11231
459	Polygon	1199.15	44769.5	4.47695
460	Polygon	1266.17	33192.4	3.31924
461	Polygon	5332.54	188853	18.8853
462	Polygon	366.783	6054.33	0.605433
463	Polygon	2925.25	59946	5.9946
464	Polygon	1034.31	11583.8	1.15838
465	Polygon	1487.6	33895.4	3.38954
466	Polygon	1048.01	29127.7	2.91277
467	Polygon	2199.36	59736.5	5.97365
468	Polygon	385.801	8420.31	0.842031
469	Polygon	127.63	704.593	0.0704593
470	Polygon	2054.74	42872.9	4.28729
471	Polygon	1937.4	43397.3	4.33973
472	Polygon	1.06107	0.033317	3.3317e-06
473	Polygon	6802	268670	26.867
474	Polygon	728.726	22617.5	2.26175
475	Polygon	833.788	19225.2	1.92252
476	Polygon	1067.01	28520.9	2.85209
477	Polygon	313.811	4053.64	0.405364
478	Polygon	442.264	9873.52	0.987352
479	Polygon	454.727	9459.04	0.945904
480	Polygon	852.979	17610.7	1.76107
481	Polygon	3437.89	120419	12.0419
482	Polygon	745.817	15707.8	1.57078
483	Polygon	1047.05	23972.3	2.39723
484	Polygon	318.576	5447.47	0.544747
485	Polygon	3129.48	55491.8	5.54918
486	Polygon	425.432	8134.03	0.813403
487	Polygon	1974.84	105771	10.5771
488	Polygon	2183.11	81644.7	8.16447
489	Polygon	455.197	4585.78	0.458578
490	Polygon	701.738	10698.1	1.06981
491	Polygon	490.456	8648.2	0.86482
492	Polygon	2.40512	0.258231	2.58231e-05
493	Polygon	3519.39	139123	13.9123
494	Polygon	7018.64	235616	23.5616
495	Polygon	1028.42	11862.9	1.18629
496	Polygon	230.375	3003.7	0.30037
497	Polygon	2358.46	95888.6	9.58886
498	Polygon	777.174	26403.8	2.64038
499	Polygon	1434.47	44491.5	4.44915
500	Polygon	2784.07	109273	10.9273
501	Polygon	1179.6	27695.9	2.76959
502	Polygon	18202.2	904775	90.4775
Total				6110.36
Double cropped area
FID	Shape *	Shape_Leng	Shape_Area	Area in Hectares
0	Polygon	1661.19	62366.8	6.23668
1	Polygon	354.208	9089.55	0.908955
2	Polygon	897.704	27478.8	2.74788
3	Polygon	327.159	7591.55	0.759155
4	Polygon	1131.61	49050.7	4.90507
5	Polygon	541.826	15132.2	1.51322
6	Polygon	1691.76	97262.4	9.72624
7	Polygon	841.187	23770.1	2.37701
8	Polygon	570.897	20016.9	2.00169
9	Polygon	893.544	29007.6	2.90076
10	Polygon	564.383	13965.8	1.39658
11	Polygon	384.033	8576.2	0.85762
12	Polygon	278.747	5438.22	0.543822
13	Polygon	254.377	4709.05	0.470905
14	Polygon	450.719	12738.8	1.27388
15	Polygon	426.591	10626.9	1.06269
16	Polygon	644.856	22307.3	2.23073
17	Polygon	1182.37	53803.1	5.38031
18	Polygon	227.824	2350.97	0.235097
19	Polygon	1668.71	56671.2	5.66712
20	Polygon	552.317	15147.5	1.51475
21	Polygon	657.239	21140.4	2.11404
22	Polygon	351.008	6630.51	0.663051
23	Polygon	809.421	25659.3	2.56593
24	Polygon	2223.83	152355	15.2355
25	Polygon	1335.98	58794.6	5.87946
26	Polygon	630.376	22270.6	2.22706
27	Polygon	672.29	23633.5	2.36335
28	Polygon	737.917	23191.6	2.31916
29	Polygon	1023.36	42788	4.2788
30	Polygon	457.953	11778.6	1.17786
31	Polygon	1782.25	80179.1	8.01791
32	Polygon	2335.4	154891	15.4891
33	Polygon	810.929	24281	2.4281
34	Polygon	2449.06	86500.1	8.65001
35	Polygon	692.229	19574.8	1.95748
36	Polygon	3048.77	126915	12.6915
37	Polygon	587.8	22711	2.2711
38	Polygon	1220.81	30550.7	3.05507
39	Polygon	1572.52	47846.6	4.78466
40	Polygon	1016.11	46987.4	4.69874
41	Polygon	342.884	7151.49	0.715149
42	Polygon	981.446	36500.3	3.65003
43	Polygon	322.368	7062.36	0.706236
44	Polygon	1323.47	40981.9	4.09819
45	Polygon	573.859	11227.9	1.12279
46	Polygon	3359.33	304092	30.4092
47	Polygon	701.539	22355.1	2.23551
48	Polygon	265.877	4008.64	0.400864
49	Polygon	914.247	32703.8	3.27038
50	Polygon	871.89	20124.9	2.01249
51	Polygon	428.614	11584.8	1.15848
52	Polygon	525.235	15804.5	1.58045
53	Polygon	2511.83	84454.4	8.44544
54	Polygon	1096.43	37543.7	3.75437
55	Polygon	1759.25	91485.1	9.14851
56	Polygon	444.344	11938.8	1.19388
57	Polygon	866.365	18921.3	1.89213
58	Polygon	785.672	26895.6	2.68956
59	Polygon	554.985	11820.2	1.18202
60	Polygon	619.907	19442.3	1.94423
61	Polygon	827.251	25137	2.5137
62	Polygon	1280.99	46471.5	4.64715
63	Polygon	865.882	30670.3	3.06703
64	Polygon	822.553	28543.5	2.85435
65	Polygon	695.585	19184.9	1.91849
66	Polygon	1444.81	50074.6	5.00746
67	Polygon	936.125	22450.4	2.24504
68	Polygon	215.299	2998.73	0.299873
69	Polygon	1042.42	42971.8	4.29718
70	Polygon	419.985	8565.57	0.856557
71	Polygon	322.924	7014.89	0.701489
72	Polygon	1233.04	36870.1	3.68701
73	Polygon	575.759	14298.1	1.42981
74	Polygon	369.034	7840.86	0.784086
75	Polygon	593.103	19508.7	1.95087
76	Polygon	1856.68	71180.7	7.11807
77	Polygon	665.518	18325.1	1.83251
78	Polygon	679.384	23147.8	2.31478
79	Polygon	1281.89	72386.7	7.23867
80	Polygon	433.263	10592.3	1.05923
81	Polygon	409.301	11130.2	1.11302
82	Polygon	1089.77	39201.7	3.92017
83	Polygon	879.093	34890.9	3.48909
84	Polygon	651.65	15679.1	1.56791
85	Polygon	532.616	14979.5	1.49795
86	Polygon	659.118	15878.2	1.58782
87	Polygon	6834.17	305175	30.5175
88	Polygon	423.813	10434.8	1.04348
89	Polygon	403.055	7250.47	0.725047
90	Polygon	680.473	20886.7	2.08867
91	Polygon	1079.07	38772.3	3.87723
92	Polygon	15114.2	1.13796e+06	113.796
93	Polygon	1377.42	70292.3	7.02923
94	Polygon	1340.74	46155.5	4.61555
95	Polygon	357.651	6116.32	0.611632
96	Polygon	525.704	14941.4	1.49414
97	Polygon	1144.88	39955.8	3.99558
98	Polygon	980.633	38630.5	3.86305
99	Polygon	629.633	21299	2.1299
100	Polygon	5417.29	280525	28.0525
101	Polygon	946.754	25620.3	2.56203
102	Polygon	734.134	22331.6	2.23316
103	Polygon	877.443	24628.1	2.46281
104	Polygon	542.17	12217.4	1.22174
105	Polygon	390.583	11305.7	1.13057
106	Polygon	651.587	15089.9	1.50899
107	Polygon	311.97	6700.48	0.670048
108	Polygon	514.558	13716.2	1.37162
109	Polygon	465.134	7724.67	0.772467
110	Polygon	667.859	26131.5	2.61315
111	Polygon	491.382	8204.03	0.820403
112	Polygon	926.086	25207.1	2.52071
113	Polygon	836.706	22793.4	2.27934
114	Polygon	462.519	12081.1	1.20811
115	Polygon	575.122	19296.8	1.92968
116	Polygon	7460.76	423512	42.3512
117	Polygon	623.094	23009	2.3009
118	Polygon	498.357	13433.7	1.34337
119	Polygon	670.637	23066	2.3066
120	Polygon	2161.27	86816.6	8.68166
121	Polygon	900.967	27834.2	2.78342
122	Polygon	531.149	12877.3	1.28773
123	Polygon	248.027	4434.84	0.443484
124	Polygon	1645.8	67737.9	6.77379
125	Polygon	829.465	28452	2.8452
126	Polygon	278.954	5890.47	0.589047
127	Polygon	1230.64	40480.5	4.04805
128	Polygon	530.881	17115	1.7115
129	Polygon	1577.82	42852.8	4.28528
130	Polygon	802.284	25737	2.5737
131	Polygon	427.535	13385	1.3385
132	Polygon	1033.95	44014.3	4.40143
133	Polygon	632.494	16075.5	1.60755
134	Polygon	1345.22	60340.6	6.03406
135	Polygon	740.789	21226.8	2.12268
136	Polygon	6215.39	287064	28.7064
137	Polygon	902.562	33739.2	3.37392
138	Polygon	577.413	13284.9	1.32849
139	Polygon	666.349	14223.6	1.42236
140	Polygon	436.077	6076.49	0.607649
141	Polygon	739.608	16352.9	1.63529
142	Polygon	1749.86	67950.5	6.79505
143	Polygon	1323.04	49141.6	4.91416
144	Polygon	765.536	17342.9	1.73429
145	Polygon	681.028	29663.9	2.96639
146	Polygon	976.736	47778.7	4.77787
147	Polygon	467.423	13547	1.3547
148	Polygon	1691.14	81664.4	8.16644
149	Polygon	1171.12	36380	3.638
150	Polygon	440.097	13590.5	1.35905
151	Polygon	1127.99	41499.8	4.14998
152	Polygon	507.801	7929.21	0.792921
153	Polygon	481.707	3779.71	0.377971
154	Polygon	575.257	7279.9	0.72799
155	Polygon	834.551	23622.4	2.36224
156	Polygon	777.655	12597.4	1.25974
157	Polygon	934.498	39065.3	3.90653
158	Polygon	1095.8	53967.8	5.39678
159	Polygon	916.195	27672.9	2.76729
160	Polygon	609.738	14366.9	1.43669
161	Polygon	642.923	15786.1	1.57861
162	Polygon	886.329	26773.3	2.67733
163	Polygon	547.648	15312.9	1.53129
164	Polygon	914.152	31628.7	3.16287
165	Polygon	1089.65	39654.9	3.96549
166	Polygon	3152.48	297929	29.7929
167	Polygon	436.932	9507.22	0.950722
168	Polygon	2190.34	90334.5	9.03345
169	Polygon	518.142	15004.2	1.50042
170	Polygon	451.873	13711.2	1.37112
171	Polygon	1155.64	42705.9	4.27059
172	Polygon	1914.61	117283	11.7283
173	Polygon	1970.42	85321.9	8.53219
174	Polygon	3839.61	206005	20.6005
175	Polygon	5495.48	223326	22.3326
176	Polygon	2911.19	183795	18.3795
177	Polygon	817.002	34369.1	3.43691
178	Polygon	783.244	21464.2	2.14642
179	Polygon	1278.53	62301.6	6.23016
180	Polygon	3130.83	107875	10.7875
181	Polygon	302.748	6465.91	0.646591
182	Polygon	2545.92	132078	13.2078
183	Polygon	687.005	13408.7	1.34087
184	Polygon	4364.07	372213	37.2213
185	Polygon	977.929	32250.4	3.22504
186	Polygon	815.996	17196.4	1.71964
187	Polygon	919.162	28409.1	2.84091
188	Polygon	1720.5	136831	13.6831
189	Polygon	1605.02	57917.7	5.79177
190	Polygon	7450.2	402916	40.2916
191	Polygon	676.36	18190.7	1.81907
192	Polygon	815.422	22856.7	2.28567
193	Polygon	1582.12	72797.4	7.27974
194	Polygon	928.537	28559.6	2.85596
195	Polygon	768.025	36496.9	3.64969
196	Polygon	1213.79	47311.9	4.73119
197	Polygon	1794.13	88762.7	8.87627
198	Polygon	1161.65	49163	4.9163
199	Polygon	1342.24	78559.2	7.85592
200	Polygon	1122.28	52543.6	5.25436
201	Polygon	700.453	24720.1	2.47201
202	Polygon	1057.28	44607.1	4.46071
203	Polygon	709.946	21230.4	2.12304
204	Polygon	1073.85	40462.4	4.04624
205	Polygon	1412.34	53135	5.3135
206	Polygon	394.24	6158.8	0.61588
207	Polygon	512.32	14960.4	1.49604
208	Polygon	657.442	16263.7	1.62637
209	Polygon	1311.78	40510.3	4.05103
210	Polygon	2443.44	160295	16.0295
211	Polygon	512.356	16241.6	1.62416
212	Polygon	848.799	23453.9	2.34539
213	Polygon	290.974	4991.61	0.499161
214	Polygon	915.87	25944.7	2.59447
215	Polygon	841.661	32742.7	3.27427
216	Polygon	1888.88	59956.5	5.99565
217	Polygon	829.441	40830	4.083
218	Polygon	1231.31	47254.5	4.72545
219	Polygon	4032.21	131868	13.1868
220	Polygon	786.366	27010.5	2.70105
221	Polygon	2018.94	105194	10.5194
222	Polygon	739.808	23800.7	2.38007
223	Polygon	1377.24	61074.1	6.10741
224	Polygon	1750.71	81162	8.1162
225	Polygon	726.025	19714.4	1.97144
226	Polygon	331.915	6939.66	0.693966
227	Polygon	1777.4	87681.2	8.76812
228	Polygon	698.621	23294.7	2.32947
229	Polygon	1043.07	24926.3	2.49263
230	Polygon	378.287	7231.57	0.723157
231	Polygon	2977.12	95958.6	9.59586
232	Polygon	316.983	5659.51	0.565951
233	Polygon	1652.72	59967.7	5.99677
234	Polygon	468.65	12087.8	1.20878
235	Polygon	2387.58	143713	14.3713
236	Polygon	2713.79	116641	11.6641
237	Polygon	3010.67	134496	13.4496
238	Polygon	1785.92	60555.7	6.05557
239	Polygon	2037.86	90554.1	9.05541
240	Polygon	825.945	22668.9	2.26689
241	Polygon	338.156	5949.91	0.594991
242	Polygon	530.316	13619.7	1.36197
243	Polygon	660.988	16606.8	1.66068
244	Polygon	324.042	6343.3	0.63433
245	Polygon	1684.95	47624.4	4.76244
246	Polygon	364.851	6508.96	0.650896
247	Polygon	573.751	10458.8	1.04588
248	Polygon	1052.72	38643.8	3.86438
249	Polygon	2620.99	127014	12.7014
250	Polygon	1313.79	40760	4.076
251	Polygon	692.399	13977.8	1.39778
252	Polygon	2536.82	133346	13.3346
253	Polygon	1167.1	69701.4	6.97014
254	Polygon	624.352	19892	1.9892
255	Polygon	10759.1	692058	69.2058
256	Polygon	453.596	9559.07	0.955907
257	Polygon	427.677	11013	1.1013
258	Polygon	866.661	30459.6	3.04596
259	Polygon	298.299	5236.17	0.523617
260	Polygon	1006.53	32269.9	3.22699
261	Polygon	4932.01	412116	41.2116
262	Polygon	1660.12	55508.4	5.55084
263	Polygon	996.061	22071.4	2.20714
264	Polygon	829.377	16178.1	1.61781
265	Polygon	429.564	13046	1.3046
266	Polygon	430.526	13525	1.3525
267	Polygon	570.648	15473.4	1.54734
268	Polygon	709.299	20234.4	2.02344
269	Polygon	1410.82	59254.3	5.92543
270	Polygon	1777.92	87603.9	8.76039
271	Polygon	1925.17	67505.3	6.75053
272	Polygon	614.714	23285.4	2.32854
273	Polygon	563.653	18630.2	1.86302
274	Polygon	501.985	13886.5	1.38865
275	Polygon	763.676	25295.9	2.52959
276	Polygon	412.782	8316.28	0.831628
277	Polygon	631.169	16352.7	1.63527
278	Polygon	3814.57	128445	12.8445
279	Polygon	975.864	38454.9	3.84549
280	Polygon	1484.78	49110.3	4.91103
281	Polygon	1019.06	34554.7	3.45547
282	Polygon	1014.75	46901.3	4.69013
283	Polygon	371.201	7732.3	0.77323
284	Polygon	913.658	26369.9	2.63699
285	Polygon	1129.34	36931.8	3.69318
286	Polygon	949.713	31100.3	3.11003
287	Polygon	1144.79	51999.5	5.19995
288	Polygon	576.634	11527.6	1.15276
289	Polygon	709.788	23922	2.3922
290	Polygon	1864.03	76585.7	7.65857
291	Polygon	961.366	45665.9	4.56659
292	Polygon	429.411	8620.39	0.862039
293	Polygon	349.404	7198.25	0.719825
294	Polygon	265.25	3640.38	0.364038
295	Polygon	736.539	24571.8	2.45718
296	Polygon	624.576	19526.5	1.95265
297	Polygon	1022.24	21814.4	2.18144
298	Polygon	8405.17	376492	37.6492
299	Polygon	290.979	5111.98	0.511198
300	Polygon	600.493	13670.2	1.36702
301	Polygon	1063.64	47002.9	4.70029
302	Polygon	335.602	8387.27	0.838727
303	Polygon	5876.44	297343	29.7343
304	Polygon	1467.26	52810.3	5.28103
305	Polygon	946.5	31934.1	3.19341
306	Polygon	3997.45	170819	17.0819
307	Polygon	309.485	3779.93	0.377993
308	Polygon	10203.3	625350	62.535
309	Polygon	474.946	7434.2	0.74342
310	Polygon	3283.73	170043	17.0043
311	Polygon	958.477	30488.4	3.04884
312	Polygon	1300.73	51461.7	5.14617
313	Polygon	553.121	16465.2	1.64652
314	Polygon	4763.2	308630	30.863
315	Polygon	591.58	22460	2.246
316	Polygon	1874.25	67946.1	6.79461
317	Polygon	9484.87	319038	31.9038
318	Polygon	575.285	19771.9	1.97719
319	Polygon	1198.29	45591.7	4.55917
320	Polygon	1349.64	67495.1	6.74951
321	Polygon	797.802	30645.8	3.06458
322	Polygon	1204.54	48087.5	4.80875
323	Polygon	367.555	8755.31	0.875531
324	Polygon	544.995	12010.9	1.20109
325	Polygon	889.613	26425.9	2.64259
326	Polygon	767.2	25041.7	2.50417
327	Polygon	4572.9	181456	18.1456
328	Polygon	4798.54	190650	19.065
329	Polygon	1016.1	33946.2	3.39462
330	Polygon	407.479	8578.78	0.857878
331	Polygon	1403.9	81527.6	8.15276
332	Polygon	643.292	23941.8	2.39418
333	Polygon	1676.3	53487.6	5.34876
334	Polygon	458.166	11275.1	1.12751
335	Polygon	694.208	20961.7	2.09617
336	Polygon	693.67	14077	1.4077
337	Polygon	2130.83	71724.2	7.17242
338	Polygon	665.802	22563.3	2.25633
339	Polygon	1871.89	61584.6	6.15846
340	Polygon	1213.94	53315	5.3315
341	Polygon	1732.98	42335.4	4.23354
342	Polygon	333.714	6999.1	0.69991
343	Polygon	2152.59	116081	11.6081
344	Polygon	546.398	11203.8	1.12038
345	Polygon	506.763	10388.3	1.03883
346	Polygon	758.529	23931	2.3931
347	Polygon	938.508	28641	2.8641
348	Polygon	1631.23	53956.5	5.39565
349	Polygon	366.022	7314.3	0.73143
350	Polygon	3226.71	141418	14.1418
351	Polygon	1036.4	33862.3	3.38623
352	Polygon	2385.47	103576	10.3576
353	Polygon	931.007	35321.7	3.53217
354	Polygon	402.015	9328.64	0.932864
355	Polygon	797.24	21938.3	2.19383
356	Polygon	913.079	25754.5	2.57545
357	Polygon	999.273	39594.9	3.95949
358	Polygon	5103.3	329598	32.9598
359	Polygon	1287.42	57646	5.7646
360	Polygon	769.066	32163.3	3.21633
361	Polygon	1253.21	27914.6	2.79146
362	Polygon	961.076	27565.3	2.75653
363	Polygon	6608.15	468145	46.8145
364	Polygon	7952.26	426711	42.6711
365	Polygon	1809.84	97791.5	9.77915
366	Polygon	1218.98	82237.8	8.22378
367	Polygon	918.163	27678.4	2.76784
368	Polygon	1247.65	45810.5	4.58105
369	Polygon	755.937	26429.1	2.64291
370	Polygon	1502.02	51790.6	5.17906
371	Polygon	1813.23	64657.5	6.46575
372	Polygon	1970.56	66500	6.65
373	Polygon	881.004	35282.7	3.52827
374	Polygon	8087.47	350025	35.0025
375	Polygon	1101.16	62532.7	6.25327
376	Polygon	1840.35	65099.9	6.50999
377	Polygon	2231.44	100133	10.0133
378	Polygon	1408.6	45815.7	4.58157
379	Polygon	639.147	17723.5	1.77235
380	Polygon	792.003	22085.9	2.20859
381	Polygon	1489.48	54827.9	5.48279
382	Polygon	1572.39	62186	6.2186
383	Polygon	486.758	9144.96	0.914496
384	Polygon	663.463	25114.8	2.51148
385	Polygon	566.2	13364.9	1.33649
386	Polygon	1712.12	60433.6	6.04336
387	Polygon	7531.57	415039	41.5039
388	Polygon	639.943	19972.3	1.99723
389	Polygon	1935.17	82665.6	8.26656
390	Polygon	472.009	17276	1.7276
391	Polygon	1053.56	31320.9	3.13209
392	Polygon	1499.18	66331.7	6.63317
393	Polygon	2581.76	190553	19.0553
394	Polygon	1847.83	136416	13.6416
395	Polygon	953.507	30871.7	3.08717
396	Polygon	1402.64	54163.5	5.41635
397	Polygon	690.39	15754.6	1.57546
398	Polygon	462.723	11515.8	1.15158
399	Polygon	1118.26	34504.5	3.45045
400	Polygon	911.974	30763	3.0763
401	Polygon	1771.18	75466.5	7.54665
402	Polygon	7.40487	1.26661	0.000126661
403	Polygon	3708.28	134567	13.4567
404	Polygon	1228.38	58279.1	5.82791
405	Polygon	3772.77	147259	14.7259
406	Polygon	1674.1	119390	11.939
407	Polygon	547.374	14430.5	1.44305
408	Polygon	7.76221	2.13156	0.000213156
409	Polygon	3912.6	132153	13.2153
410	Polygon	592.048	11290	1.129
411	Polygon	1991.83	65843.2	6.58432
412	Polygon	621.846	11141	1.1141
413	Polygon	625.245	15123.5	1.51235
414	Polygon	1068.22	24956.4	2.49564
415	Polygon	572.41	17099	1.7099
416	Polygon	1480.2	49631.8	4.96318
417	Polygon	3889.36	151911	15.1911
418	Polygon	1412.53	33052.5	3.30525
419	Polygon	1373.27	42973.3	4.29733
420	Polygon	570.385	16653.1	1.66531
421	Polygon	1156.27	53942.8	5.39428
422	Polygon	1250.07	41550.7	4.15507
423	Polygon	450.295	10852.5	1.08525
424	Polygon	341.427	5895.61	0.589561
425	Polygon	712.055	29464.6	2.94646
426	Polygon	1003.22	34235.3	3.42353
427	Polygon	1592.5	40872.3	4.08723
428	Polygon	803	21479	2.1479
429	Polygon	264.537	4959.36	0.495936
430	Polygon	1667.96	46655.4	4.66554
431	Polygon	1033.11	33969.5	3.39695
432	Polygon	341.748	7018.41	0.701841
433	Polygon	2467.09	85558	8.5558
434	Polygon	13.7968	6.61416	0.000661416
435	Polygon	809.911	23550.5	2.35505
436	Polygon	1005.75	31155.2	3.11552
437	Polygon	333.329	4059.49	0.405949
438	Polygon	311.133	4679.32	0.467932
439	Polygon	1767.65	60275.6	6.02756
440	Polygon	886.577	25436.1	2.54361
441	Polygon	489.914	12581.8	1.25818
442	Polygon	2134.81	75672.3	7.56723
443	Polygon	812.619	22985.2	2.29852
444	Polygon	369.806	8259.05	0.825905
445	Polygon	1647.95	59124	5.9124
446	Polygon	8959.17	418969	41.8969
447	Polygon	1049.22	24522.7	2.45227
448	Polygon	3376.9	133767	13.3767
449	Polygon	1336.14	79567.2	7.95672
450	Polygon	590.255	13275.7	1.32757
451	Polygon	5312.97	242807	24.2807
452	Polygon	933.811	26293.6	2.62936
453	Polygon	2288.24	64531.8	6.45318
454	Polygon	778.654	15843.4	1.58434
455	Polygon	7573.32	383013	38.3013
456	Polygon	1198.73	51458.9	5.14589
457	Polygon	659.324	17826.4	1.78264
458	Polygon	189.617	1837.33	0.183733
459	Polygon	3433.11	168345	16.8345
460	Polygon	9237.11	447172	44.7172
461	Polygon	786.385	20198.9	2.01989
462	Polygon	498.67	14513	1.4513
463	Polygon	830.31	22241.6	2.22416
464	Polygon	2466.63	115272	11.5272
465	Polygon	802.789	23702.7	2.37027
466	Polygon	979.193	32906	3.2906
467	Polygon	1881.14	53222.3	5.32223
468	Polygon	1054.14	21840.8	2.18408
469	Polygon	630.419	13114	1.3114
470	Polygon	1485.54	49213.6	4.92136
471	Polygon	1431.91	36172.1	3.61721
472	Polygon	1245.93	28386.1	2.83861
473	Polygon	675.267	15715.5	1.57155
474	Polygon	10558.2	579316	57.9316
475	Polygon	417.149	9436.42	0.943642
476	Polygon	697.516	14031.8	1.40318
477	Polygon	443.029	7415.3	0.74153
478	Polygon	3081.3	113828	11.3828
479	Polygon	219.063	3410.16	0.341016
480	Polygon	450.785	7137.38	0.713738
481	Polygon	820.31	21917.9	2.19179
482	Polygon	453.095	9775.29	0.977529
483	Polygon	291.169	4059.27	0.405927
484	Polygon	477.208	14920.2	1.49202
485	Polygon	287.116	5082.42	0.508242
486	Polygon	992.849	29079.1	2.90791
487	Polygon	210.252	3381.02	0.338102
488	Polygon	313.448	7028.42	0.702842
489	Polygon	598.588	19866.7	1.98667
490	Polygon	547.982	11667.7	1.16677
491	Polygon	347.181	5635.45	0.563545
492	Polygon	931.922	22961.5	2.29615
493	Polygon	710.552	16881.8	1.68818
494	Polygon	205.585	2685.3	0.26853
495	Polygon	484.765	9643.63	0.964363
496	Polygon	243.205	3788.47	0.378847
497	Polygon	578.499	9987.93	0.998793
498	Polygon	1058.46	27361.1	2.73611
499	Polygon	596.435	11819.1	1.18191
500	Polygon	978.858	17383.3	1.73833
501	Polygon	176.361	1870.64	0.187064
502	Polygon	1658.8	28636.6	2.86366
503	Polygon	459.031	8410.51	0.841051
504	Polygon	512.048	11426	1.1426
505	Polygon	928.285	21212.5	2.12125
506	Polygon	366.139	8870.62	0.887062
507	Polygon	1400	41783.9	4.17839
508	Polygon	617.25	16407.1	1.64071
509	Polygon	861.568	17251.9	1.72519
510	Polygon	979.901	23178.2	2.31782
511	Polygon	3970.14	157735	15.7735
512	Polygon	1189.94	53039.2	5.30392
513	Polygon	1072.76	20892.3	2.08923
514	Polygon	1394.19	31184.9	3.11849
515	Polygon	744.106	13908.9	1.39089
516	Polygon	2416.76	69828.3	6.98283
517	Polygon	454.306	11049.9	1.10499
518	Polygon	928.709	34883.1	3.48831
519	Polygon	1401.55	44101.7	4.41017
520	Polygon	657.951	9004.56	0.900456
521	Polygon	351.01	6773.48	0.677348
522	Polygon	510.75	8222.2	0.82222
523	Polygon	908.495	29388.1	2.93881
524	Polygon	719.681	23161.2	2.31612
525	Polygon	1132.05	36837.2	3.68372
526	Polygon	501.237	9706.95	0.970695
527	Polygon	1104.91	23795.3	2.37953
528	Polygon	548.334	15450.2	1.54502
529	Polygon	494.841	12588.1	1.25881
530	Polygon	377.978	8014.5	0.80145
531	Polygon	663.967	15611.1	1.56111
532	Polygon	1122.39	27483.7	2.74837
533	Polygon	2504.96	75969.4	7.59694
534	Polygon	214.089	3334.49	0.333449
535	Polygon	1000.92	17889.4	1.78894
536	Polygon	564.007	9629.76	0.962976
537	Polygon	978.714	27001.3	2.70013
538	Polygon	680.199	11743	1.1743
539	Polygon	507.161	10924.9	1.09249
540	Polygon	1720.26	41776.7	4.17767
541	Polygon	741.961	25444.4	2.54444
542	Polygon	3882.13	141476	14.1476
543	Polygon	441.662	7376.11	0.737611
544	Polygon	728.703	15246.9	1.52469
545	Polygon	429.139	9509.84	0.950984
546	Polygon	440.564	10768.3	1.07683
547	Polygon	456.801	10420.2	1.04202
548	Polygon	482.24	9982.82	0.998282
549	Polygon	485.696	9852.88	0.985288
550	Polygon	1223.45	34831.2	3.48312
551	Polygon	1516.15	59374.5	5.93745
552	Polygon	369.267	6964.44	0.696444
553	Polygon	1840.8	41637.4	4.16374
554	Polygon	328.465	5858.97	0.585897
555	Polygon	380.473	8021.6	0.80216
556	Polygon	893.216	21903.8	2.19038
557	Polygon	485.324	6202.21	0.620221
558	Polygon	798.69	20432.4	2.04324
559	Polygon	506.395	11559	1.1559
560	Polygon	1421.61	31993.5	3.19935
561	Polygon	1263.11	31106.7	3.11067
562	Polygon	522.313	12309.2	1.23092
563	Polygon	226.329	3577.23	0.357723
564	Polygon	815.365	20627.3	2.06273
565	Polygon	3281.47	93578.3	9.35783
566	Polygon	597.435	13037.3	1.30373
567	Polygon	467.358	13016.5	1.30165
568	Polygon	3844.8	104830	10.483
569	Polygon	2617.77	85190.3	8.51903
570	Polygon	474.544	8691.33	0.869133
571	Polygon	5593.98	245527	24.5527
572	Polygon	729.368	26427.1	2.64271
573	Polygon	785.685	32444.1	3.24441
574	Polygon	1293.1	32335.1	3.23351
575	Polygon	421.26	10609.5	1.06095
576	Polygon	588.698	17046.6	1.70466
577	Polygon	1858.79	62078.5	6.20785
578	Polygon	406.049	6190.62	0.619062
579	Polygon	267.892	4882.63	0.488263
580	Polygon	1087.23	27744.7	2.77447
581	Polygon	1656.84	54465.4	5.44654
582	Polygon	526.603	14148.9	1.41489
583	Polygon	1501.68	38816	3.8816
584	Polygon	670.385	13366.7	1.33667
585	Polygon	1212.87	26332.3	2.63323
586	Polygon	4212.89	206403	20.6403
587	Polygon	586.212	10473.8	1.04738
588	Polygon	338.823	5915.78	0.591578
589	Polygon	2289.76	56862.9	5.68629
590	Polygon	1047.42	30529.9	3.05299
591	Polygon	698.173	19713.3	1.97133
592	Polygon	495.425	14125.3	1.41253
593	Polygon	287.806	5573.47	0.557347
594	Polygon	4496.16	203541	20.3541
595	Polygon	1819.84	67294.1	6.72941
596	Polygon	2354.77	101484	10.1484
597	Polygon	3859.8	171787	17.1787
598	Polygon	642.858	18278.5	1.82785
599	Polygon	5.53636	1.43109	0.000143109
600	Polygon	841.624	32920	3.292
601	Polygon	1035.94	25967.5	2.59675
602	Polygon	221.137	2764.51	0.276451
603	Polygon	870.848	26782.5	2.67825
604	Polygon	1057.46	25699.9	2.56999
605	Polygon	862.991	27218.4	2.72184
606	Polygon	1289.07	38231.1	3.82311
607	Polygon	1732.47	50985.3	5.09853
608	Polygon	1740.68	64598.6	6.45986
609	Polygon	464.393	10959	1.0959
610	Polygon	8223.89	360042	36.0042
611	Polygon	564.539	17755.7	1.77557
612	Polygon	10685.2	411254	41.1254
613	Polygon	1916.86	54376.3	5.43763
614	Polygon	7652.7	306344	30.6344
615	Polygon	655.813	19386.9	1.93869
616	Polygon	2576.64	76631.2	7.66312
617	Polygon	241.045	4022.72	0.402272
618	Polygon	4798.26	262312	26.2312
619	Polygon	1395.12	66036.9	6.60369
620	Polygon	3407.02	132065	13.2065
621	Polygon	194.172	1351.55	0.135155
622	Polygon	7054.04	371661	37.1661
623	Polygon	912.417	27034.3	2.70343
624	Polygon	2527.99	97274.3	9.72743
Total				3528.45
Creeks and cannels
FID	Shape *	Shape_Leng	Shape_Area	Area in Hectares
0	Polygon	84.8685	230.449	0.0230449
1	Polygon	5275.17	127287	12.7287
2	Polygon	1736.23	31204.5	3.12045
3	Polygon	103.033	520.442	0.0520442
4	Polygon	192.314	2087.84	0.208784
5	Polygon	20.9369	15.1637	0.00151637
6	Polygon	139.47	1108.7	0.11087
7	Polygon	2.7546	0.233835	2.33835e-05
8	Polygon	828.099	8659.79	0.865979
9	Polygon	28.791	35.5893	0.00355893
10	Polygon	405.093	1490.97	0.149097
11	Polygon	269.536	2060.9	0.20609
12	Polygon	3633.98	43460	4.346
13	Polygon	256.815	2975.9	0.29759
14	Polygon	305.07	4182.73	0.418273
15	Polygon	340.427	4951.53	0.495153
16	Polygon	531.461	5095.87	0.509587
17	Polygon	252968	6.11478e+06	611.478
18	Polygon	221.645	2070.57	0.207057
19	Polygon	315.46	3324.76	0.332476
20	Polygon	1371.31	24397.8	2.43978
21	Polygon	505.297	4560	0.456
22	Polygon	116.232	694.492	0.0694492
23	Polygon	7928.74	179603	17.9603
24	Polygon	3.24224	0.417257	4.17257e-05
25	Polygon	3209.74	37235.4	3.72354
26	Polygon	203.203	1281.62	0.128162
27	Polygon	436.937	4924.95	0.492495
28	Polygon	190.792	1807.18	0.180718
29	Polygon	67.0694	118.87	0.011887
30	Polygon	2387.1	26052	2.6052
31	Polygon	10.087	4.21454	0.000421454
32	Polygon	10.9969	5.4787	0.00054787
33	Polygon	53.5753	107.122	0.0107122
34	Polygon	4237.07	68887.3	6.88873
35	Polygon	22.086	21.6341	0.00216341
36	Polygon	87.9148	140.999	0.0140999
37	Polygon	6418.58	78548.7	7.85487
38	Polygon	102.656	465.71	0.046571
39	Polygon	1213.51	16482.6	1.64826
40	Polygon	370.227	4417.52	0.441752
41	Polygon	829.849	10303.3	1.03033
42	Polygon	3180.65	59358.7	5.93587
43	Polygon	5009.87	60805.3	6.08053
44	Polygon	74.7287	285.739	0.0285739
45	Polygon	81.791	205.281	0.0205281
46	Polygon	1611.18	21063.4	2.10634
47	Polygon	17118.1	309286	30.9286
48	Polygon	2992.35	35058.6	3.50586
49	Polygon	83.1482	273.964	0.0273964
50	Polygon	2988.54	39461.5	3.94615
51	Polygon	1210	12806.6	1.28066
52	Polygon	153.882	1148.35	0.114835
53	Polygon	2317.26	31841.7	3.18417
54	Polygon	597.826	9679.47	0.967947
55	Polygon	310.476	3036.37	0.303637
56	Polygon	858.455	14769.8	1.47698
57	Polygon	1066.86	16511.7	1.65117
58	Polygon	184.341	1198.68	0.119868
59	Polygon	65.1878	144.715	0.0144715
60	Polygon	64.0041	136.188	0.0136188
61	Polygon	1061.7	12624.4	1.26244
Total				744.53
Aquaculture
FID	Shape *	Shape_Leng	Shape_Area	Area in Hectares
0	Polygon	12292.7	1.96222e+06	196.222
1	Polygon	4652.47	275799	27.5799
Total				223.802
Island area within boundary
OBJECTID *	Shape *	Shape_Length	Shape_Area	Area in Hectares
1	Polygon	67788.3	2.38336e+08	23833.6
Boundary length				166
Total area including boundary length				23999.6

## Sheet: graph
	Area in Hectares		% Island Area
Monocropped area- Agriculture	11089.2	24000	46.2048
Double cropped area- Agriculture	3528.45	24000	14.7019
Plantation	477.359	24000	1.989
Mudland with plantation	106.55	24000	0.44396
Homestead and orchard	6110.36	24000	25.4598
Melaground	65.1116	24000	0.271298
Waste land	116.357	24000	0.484822
Marsh land	73.5007	24000	0.306253
Water bodies	60.9861	24000	0.254109
Creeks and cannels	744.53	24000	3.10221
Aquaculture	223.802	24000	0.932507
Sandflat*	218.21	24000	0.909209
Mudflat*	249.048	24000	1.0377
Mudland without plantation (including bounadry length)*	936.561	24000	3.90234
		% Island Area
Monocropped area- Agriculture		46.2048
Homestead and orchard		25.4598
Double cropped area- Agriculture		14.7019
Mudland without plantation (including bounadry length)*		3.90234
Creeks and cannels		3.10221
Plantation		1.989
Mudflat*		1.0377
Aquaculture		0.932507
Sandflat*		0.909209
Waste land		0.484822
Mudland with plantation		0.44396
Marsh land		0.306253
Melaground		0.271298
Water bodies		0.254109
