# Supplementary material for: Data article on soil site suitability analysis using geostatistical and visualization techniques for selected winter crops in Sagar island, India
Source: Data Brief. 2020 Jun 26;31:105930. doi: 10.1016/j.dib.2020.105930 (PMC7334586; doi:10.1016/j.dib.2020.105930)
Supplement: Supplementary file 2 [file mmc2.zip › Measured Soil properties.xlsx]

## Sheet: Soil properties measued at lab
	Total grid cells (1 km by 1 km) in the Sagar Island = 251
	Total samples collected = 298 composite samples (of 3 from each grid) of which 287 were used for the study
	A minimum of one composite sample from each of 215 grid cells and two composite samples from remaining 36 grid cells =									(215+72) = 287
					Robinson's pipettes method					Walkley and Black-wet digestion, 1934	Alkaline potassium permanganate method	Olsen et al method	Ammonium accetate method
Sample No	longitude (E)	latitude (N)	Mouza	USDA Textural class	Sand (%)	Silt (%)	Clay (%)	pH (1: 2 soil water ratio)	EC (1: 2 soil water ratio), dS/m	SOC (%)	Available N (kg/ha)	Available P (kg/ha)	Avaialble K, kg/ha
1	88.1427	21.863	KASHTALA	clay	0	31.8	68.2	7.13	1.29	0.62	168	35.8079	427
2	88.1355	21.8781	KASHTALA	clay	0	31.8	68.2	7.13	1.29	0.62	173	35.8079	427
3	88.1328	21.8684	KASHTALA	clay	3.6	18.2	78.2	4.42	0.55	0.7	227	29.2576	450
4	88.1326	21.8676	KASHTALA	clay	0	21.8	78.2	4.87	2.25	0.65	206	29.6943	337
5	88.13	21.8668	KASHTALA	clay	3.6	33.2	63.2	7.27	0.39	0.58	122	39.3013	405
6	88.13	21.8668	SAPKHALI	clay	0	21.8	78.2	4.9	0.91	0.46	116	39.3013	234
7	88.13	21.8668	SAPKHALI	clay	8.6	33.2	58.2	6.58	0.62	0.76	239	21.8341	450
8	88.13	21.8668	SAPKHALI	clay	13.6	18.2	68.2	7.01	1.56	0.42	119	39.3013	427
9	88.1403	21.8677	KASHTALA	clay	8.6	23.2	68.2	5.59	1.59	0.75	251	31.441	450
10	88.1403	21.8676	KASHTALA	siltyclay	0	41.8	58.2	7.56	1.76	0.45	110	39.3013	427
11	88.1403	21.8676	KASHTALA	siltyclay	12	41.8	46.2	7.26	0.38	0.78	135	39.3013	450
12	88.1433	21.8642	KASHTALA	clay	8.6	38.2	53.2	7.65	10.01	0.52	118	39.3013	315
13	88.1349	21.859	KASHTALA	clay	3.6	33.2	63.2	7.32	0.29	0.78	258	20.524	405
14	88.1307	21.8551	KASHTALA	clay	0	16.8	83.2	5.03	0.88	0.78	261	22.7074	450
15	88.1231	21.8583	SAPKHALI	CLAY	0	21.8	78.2	6.3	0.39	0.44	118	39.3013	310
16	88.121	21.8529	SAPKHALI	siltyclay	8.6	48.2	43.2	7.57	9.12	0.46	116	39.3013	450
17	88.1181	21.8497	SAPKHALI	clay	0	21.8	78.2	5.27	3.08	0.6	165	23.5808	319
18	88.1175	21.8467	SAPKHALI	clay	0	21.8	78.2	4.95	1.23	0.77	236	39.3013	234
19	88.122	21.842	SAPKHALI	clay	0	31.8	68.2	4.76	1.2	0.8	280	39.3013	405
20	88.1247	21.8465	SAPKHALI	clay	0	21.8	78.2	5.28	1.65	0.62	170	34.9345	450
21	88.1283	21.8494	SAPKHALI	clay	0	16.8	83.2	4.98	1.9	0.46	111	24.8908	360
22	88.1322	21.8422	SAPKHALI	clay	3.6	18.2	78.2	5.03	1.34	0.5	120	22.2707	450
23	88.1315	21.8444	SAPKHALI	clay	3.6	33.2	63.2	5.92	4.01	0.46	116	33.6245	337
24	88.1378	21.8501	KACHUBERIYA	clay	0	21.8	78.2	5.04	0.56	0.52	119	26.2009	427
25	88.1402	21.8499	KACHUBERIYA	clay	0	16.8	83.2	6.23	0.41	0.5	117	24.0175	450
26	88.1425	21.8499	KACHUBERIYA	clay	0	21.8	78.2	4.89	3.73	0.79	268	32.3144	405
27	88.1476	21.849	KACHUBERIYA	clay	0	21.8	78.2	4.84	0.52	0.58	123	29.6943	450
28	88.1498	21.8494	KACHUBERIYA	clay	3.6	33.2	63.2	7.08	4.38	0.5	114	24.4541	450
29	88.1361	21.8415	KACHUBERIYA	clay	0	16.8	83.2	5.32	0.92	0.65	210	24.8908	382
30	88.1345	21.8368	KACHUBERIYA	clay	0	16.8	83.2	5.08	1.18	0.78	258	13.9738	450
31	88.1399	21.8362	KACHUBERIYA	clay	0	21.8	78.2	5.16	1.63	0.74	225	39.3013	450
32	88.1427	21.8351	KACHUBERIYA	clay	0	11.8	88.2	5.66	3.41	0.6	159	39.3013	414
33	88.146	21.8351	KACHUBERIYA	clay	0	26.8	73.2	5.65	0.58	0.45	110	31.0044	450
34	88.1494	21.8314	KACHUBERIYA	clay	13.6	38.2	48.2	4.66	0.35	0.6	164	39.3013	315
35	88.1641	21.8223	MNRIGANGA	clay	3.6	23.2	73.2	6.96	4.29	0.48	111	39.3013	450
36	88.1634	21.8158	COMPANIR CHAR	clay	3.6	28.2	68.2	5.24	1.28	0.61	163	31.0044	180
37	88.1588	21.816	COMPANIR CHAR	clay	0	21.8	78.2	4.67	1.2	0.42	118	31.441	225
38	88.1583	21.8211	COMPANIR CHAR	clay	0	6.8	93.2	4.81	0.46	0.62	166	39.3013	414
39	88.1477	21.8209	COMPANIR CHAR	clay	0	21.8	78.2	4.39	10.08	0.65	206	39.3013	450
40	88.1412	21.8258	COMPANIR CHAR	clay	0	26.8	73.2	6.64	0.89	0.62	165	39.3013	450
41	88.168	21.8122	SHIKARPUR	clay	3.6	23.2	73.2	4.51	7.28	0.48	114	31.441	450
42	88.1611	21.8074	SHIKARPUR	clay	8.6	18.2	73.2	6.33	1.23	0.76	241	26.2009	450
43	88.1566	21.8016	RAMKRISHNAPUR	clay	0	21.8	78.2	5.65	0.68	0.76	230	39.3013	450
44	88.1658	21.7995	RAMKRISHNAPUR	clay	8.6	23.2	68.2	6.03	1.94	0.48	108	36.2445	450
45	88.164	21.7936	GOBINDAPUR	clay	0	31.8	68.2	4.45	0.48	0.68	210	18.3406	310
46	88.1638	21.793	GOBINDAPUR	clay	0	16.8	83.2	5.07	1.07	0.79	270	39.3013	337
47	88.1599	21.7945	GOBINDAPUR	clay	0	11.8	88.2	5.79	0.75	0.45	111	19.214	283
48	88.1639	21.7858	GOBINDAPUR	clay	0	16.8	83.2	6.86	0.71	0.45	114	39.3013	450
49	88.1682	21.7831	DEBIMATHURAPUR	clay	0	26.8	73.2	4.94	0.47	0.58	127	30.131	450
50	88.1663	21.7791	DEBIMATHURAPUR	clay	0	21.8	78.2	7.14	0.36	0.49	115	39.3013	450
51	88.1705	21.7779	DEBIMATHURAPUR	clay	0	21.8	78.2	7.59	0.47	0.82	288	39.3013	360
52	88.1711	21.7731	DEBIMATHURAPUR	clay	3.6	33.2	63.2	7.89	0.93	0.75	243	39.3013	450
53	88.1393	21.8107	DHARAPARA	clay	0	1.8	98.2	5.88	0.45	0.41	118	18.3406	450
54	88.1368	21.8084	DHARAPARA	clay	13.6	28.2	58.2	7.35	0.86	0.6	164	37.1179	450
55	88.1439	21.8097	DHARAPARA	clay	0	11.8	88.2	5.88	0.95	0.72	221	10.4803	450
56	88.1416	21.8043	DHARAPARA	loam	38.6	38.2	23.2	5.18	1.02	0.76	234	39.3013	292
57	88.1215	21.8392	SAPKHALI	clay	18.6	28.2	53.2	6.35	0.63	0.44	115	39.3013	180
58	88.1111	21.8391	SAPKHALI	sandyloam	53.6	28.2	18.2	7.63	8.45	0.46	116	27.5109	450
59	88.1176	21.8345	SAPKHALI	clay	0	11.8	88.2	5.44	3.7	0.77	245	39.3013	450
60	88.1156	21.8289	BAMANKHALI	clay	8.6	18.2	73.2	6.24	2.41	0.76	238	37.5546	450
61	88.1064	21.8307	BAMANKHALI	clay	13.6	13.2	73.2	6.08	1.18	0.78	255	39.3013	225
62	88.1123	21.8288	BAMANKHALI	clay	0	31.8	68.2	5.73	0.79	0.45	118	39.3013	450
63	88.1225	21.8279	BAMANKHALI	clay	18.6	28.2	53.2	7	0.48	0.51	115	39.3013	450
64	88.1368	21.8163	BAMANKHALI	clay	0	1.8	98.2	4.51	4.03	0.77	262	39.3013	265
65	88.1385	21.8206	BAMANKHALI	clay	3.6	28.2	68.2	5.63	0.36	0.74	229	37.1179	450
66	88.1353	21.827	BAMANKHALI	clayloam	28.6	38.2	33.2	7.68	0.38	0.61	157	39.3013	360
67	88.1239	21.8255	BAMANKHALI	clay	8.6	33.2	58.2	7.33	0.81	0.45	117	39.3013	450
68	88.1708	21.7525	KAYLAPARA	clay	3.6	23.2	73.2	7.02	3.43	0.46	119	27.5109	252
69	88.1634	21.7465	MRITYUNJAYNAGAR	clay	0	1.8	98.2	5.06	0.49	0.65	206	25.3275	112
70	88.1669	21.7502	KAYLAPARA	clay	0	21.8	78.2	6.09	0.92	0.42	117	39.3013	405
71	88.159	21.751	KAYLAPARA	clay	0	21.8	78.2	7.02	0.67	0.76	242	32.3144	292
72	88.1575	21.7495	KAYLAPARA	clay	3.6	38.2	58.2	7.36	0.81	0.52	116	38.8646	450
73	88.1575	21.7495	KAYLAPARA	clayloam	38.6	28.2	33.2	7.18	0.62	0.46	119	28.821	450
74	88.1602	21.7544	KAYLAPARA	clay	0	6.8	93.2	5.28	0.68	0.48	108	19.6507	450
75	88.1552	21.7676	NAGENDRAGANJA	clay	18.6	18.2	63.2	6.77	1.61	0.76	233	39.3013	450
76	88.1579	21.7678	NAGENDRAGANJA	clay	28.6	23.2	48.2	6.84	1.01	0.48	110	39.3013	450
77	88.1589	21.7721	NAGENDRAGANJA	clay	0	20	80	7.03	1.09	0.47	112	21.3974	450
78	88.1479	21.7706	NAGENDRAGANJA	clay	3.6	23.2	73.2	6.59	1.48	0.43	108	23.5808	450
79	88.1349	21.7797	MAHENDRAGANJA	clay	8.6	23.2	68.2	5.93	1.4	0.56	121	27.5109	450
80	88.1392	21.7818	MAHENDRAGANJA	clay	8.6	8.2	83.2	5.59	2.08	0.41	110	23.5808	427
81	88.1425	21.7901	MAHENDRAGANJA	clay	0	11.8	88.2	6.89	1.38	0.78	268	39.3013	450
82	88.1535	21.7961	DHASPARA	clay	3.6	23.2	73.2	5.06	1.4	0.48	114	23.5808	450
83	88.154	21.7984	KOMPANICHAR	clay	18.6	18.2	63.2	5.68	2.3	0.65	204	39.3013	369
84	88.1303	21.7789	MAHENDRAGANJA	clayloam	43.6	23.2	33.2	5.43	0.69	0.5	116	29.6943	450
85	88.1236	21.7814	MAHENDRAGANJA	clay	3.6	33.2	63.2	5.86	0.25	0.45	110	30.5677	450
86	88.1143	21.7861	KRISHNANAGAR	clay	8.6	28.2	63.2	5.69	0.92	0.6	169	24.4541	450
87	88.1104	21.7888	KRISHNANAGAR	clay	8.6	23.2	68.2	6.74	1.51	0.69	211	7.42358	450
88	88.1169	21.8066	MANDIRTALA	clay	3.6	23.2	73.2	6.1	0.78	0.6	164	21.8341	450
89	88.111	21.8039	PHULDUBI	sandyclayloam	63.6	3.2	33.2	4.56	0.23	0.45	114	36.2445	315
90	88.1074	21.8063	MANDIRTALA	clay	0	16.8	83.2	5.65	0.77	0.78	264	39.3013	450
91	88.1065	21.81	MANDIRTALA	clay	23.6	18.2	58.2	4.7	0.79	0.45	112	38.8646	270
92	88.1048	21.8143	MANDIRTALA	clayloam	43.6	23.2	33.2	4.78	0.5	0.78	246	39.3013	135
93	88.1013	21.8201	MANDIRTALA	sandyclayloam	68.6	3.2	28.2	5.58	1.1	0.46	112	39.3013	427
94	88.1037	21.8124	MANDIRTALA	clay	0	1.8	98.2	7.74	0.47	0.65	200	13.5371	427
95	88.1032	21.8101	MANDIRTALA	clay	3.6	18.2	78.2	6.42	0.54	0.46	109	26.2009	436
96	88.098	21.8097	MANDIRTALA	clay	0	16.8	83.2	5.27	0.73	0.45	110	39.3013	180
97	88.0976	21.8098	MANDIRTALA	sandyclayloam	58.6	8.2	33.2	4.91	0.98	0.6	163	27.5109	315
98	88.0971	21.7953	PHULDUBI	clay	33.6	8.2	58.2	7.74	3	0.55	116	31.8777	450
99	88.1004	21.7937	PHULDUBI	clayloam	23.6	38.2	38.2	8.13	6.32	0.46	111	39.3013	360
100	88.1059	21.791	PHULDUBI	clay	33.6	23.2	43.2	7.25	8.65	0.44	116	27.5109	450
101	88.1131	21.7064	KAMALPUR	clay	28.6	28.2	43.2	7.22	1.03	0.58	137	39.3013	342
102	88.1114	21.7141	KAMALPUR	clay	43.6	13.2	43.2	7.35	2.05	0.71	210	22.2707	405
103	88.1141	21.7167	KAMALPUR	clay	18.6	23.2	58.2	6.97	0.47	0.48	108	39.3013	382
104	88.1204	21.7124	KAMALPUR	clay	13.6	38.2	48.2	7.7	0.87	0.55	116	9.60699	450
105	88.1208	21.7136	KAMALPUR	clayloam	38.6	28.2	33.2	6.64	1.26	0.46	109	39.3013	360
106	88.1254	21.7219	KAMALPUR	clay	8.6	38.2	53.2	6.62	1.28	0.76	238	25.3275	360
107	88.1258	21.7238	KAMALPUR	clay	0	26.8	73.2	4.56	3.62	0.77	232	31.441	405
108	88.1513	21.7045	BANKIMNAGAR	clay	0	10	90	7.69	0.92	0.5	112	31.0044	450
109	88.1531	21.7034	BANKIMNAGAR	clay	3.6	23.2	73.2	6.5	0.46	0.45	110	34.0611	292
110	88.1571	21.7032	BANKIMNAGAR	clay	0	16.8	83.2	5.13	0.72	0.59	135	38.4279	360
111	88.149	21.6972	BANKIMNAGAR	clay	8.6	28.2	63.2	6.44	0.19	0.48	108	39.3013	450
112	88.1463	21.693	BANKIMNAGAR	clay	3.6	28.2	68.2	5.26	1.41	0.76	232	29.2576	414
113	88.1449	21.6902	BANKIMNAGAR	clay	18.6	13.2	68.2	7.62	0.44	0.5	111	39.3013	450
114	88.1445	21.6912	BANKIMNAGAR	clay	13.6	23.2	63.2	6.81	0.69	0.52	108	39.3013	450
115	88.1472	21.7068	BANKIMNAGAR	clay	3.6	23.2	73.2	7.23	0.85	0.68	194	39.3013	450
116	88.1594	21.7092	SUMATINAGAR	clay	0	16.8	83.2	4.95	0.97	0.48	110	39.3013	450
117	88.1569	21.7101	SUMATINAGAR	clay	13.6	18.2	68.2	5.08	0.78	0.64	184	39.3013	450
118	88.1513	21.7077	SUMATINAGAR	clay	8.6	18.2	73.2	5.04	1.93	0.47	108	27.5109	369
119	88.154	21.7138	SUMATINAGAR	clay	18.6	18.2	63.2	4.96	0.43	0.48	111	28.3843	405
120	88.1582	21.713	SUMATINAGAR	clay	0	6.8	93.2	5.13	1.13	0.62	164	27.5109	285
121	88.148	21.7156	SUMATINAGAR	clay	18.6	13.2	68.2	5.49	0.96	0.47	116	27.9476	270
122	88.1508	21.7161	SUMATINAGAR	clay	0	16.8	83.2	7.36	1.3	0.46	112	20.524	427
123	88.1514	21.7329	HARADHANPUR	clayloam	33.6	33.2	33.2	5.72	0.56	0.42	109	39.3013	450
124	88.1523	21.7328	MRITYUNJAYNAGAR	clay	3.6	23.2	73.2	7.11	1.08	0.48	117	39.3013	405
125	88.1543	21.7321	MRITYUNJAYNAGAR	clay	23.6	18.2	58.2	4.86	1.39	0.76	235	20.524	315
126	88.1637	21.7282	MRITYUNJAYNAGAR	clay	3.6	23.2	73.2	5.93	6.17	0.76	231	39.3013	450
127	88.1601	21.7307	MRITYUNJAYNAGAR	clay	0	16.8	83.2	4.34	1.05	0.82	299	31.8777	450
128	88.1665	21.7365	MRITYUNJAYNAGAR	clay	3.6	18.2	78.2	5.01	3.31	0.45	112	37.1179	112
129	88.1585	21.7399	MRITYUNJAYNAGAR	clay	0	26.8	73.2	4.71	0.46	0.55	126	27.5109	373
130	88.1589	21.746	MRITYUNJAYNAGAR	clay	3.6	23.2	73.2	4.94	1.65	0.47	109	39.3013	234
131	88.1635	21.7442	MRITYUNJAYNAGAR	clay	13.6	23.2	63.2	5.72	0.61	0.44	110	39.3013	450
132	88.1509	21.7367	HARADHANPUR	clay	13.6	18.2	68.2	6.05	1.25	0.5	110	39.3013	450
133	88.1436	21.7312	HARADHANPUR	clay	33.6	8.2	58.2	4.63	7.68	0.6	147	33.6245	450
134	88.142	21.7394	HARADHANPUR	clay	0	36.8	63.2	5.31	1.32	0.52	117	21.3974	432
135	88.1539	21.7391	HARADHANPUR	clay	3.6	23.2	73.2	5.44	0.98	0.58	141	39.3013	450
136	88.1589	21.7474	HARADHANPUR	clay	28.6	13.2	58.2	6.61	0.8	0.78	253	35.8079	315
137	88.1562	21.7455	HARADHANPUR	clay	8.6	23.2	68.2	6.11	3.77	0.5	110	31.0044	450
138	88.1476	21.7493	HARADHANPUR	clay	0	11.8	88.2	5.32	0.77	0.66	220	39.3013	315
139	88.1296	21.7372	KHAN SAHEBER ABAD	clay	8.6	23.2	68.2	4.84	0.36	0.66	183	27.9476	310
140	88.127	21.7396	KHAN SAHEBER ABAD	clay	13.6	23.2	63.2	5.06	0.3	0.48	113	39.3013	405
141	88.1273	21.7428	KHAN SAHEBER ABAD	clay	3.6	13.2	83.2	5.35	1.65	0.52	113	21.3974	450
142	88.1279	21.7499	KHAN SAHEBER ABAD	clay	3.6	13.2	83.2	5.61	1.6	0.6	155	39.3013	405
143	88.1377	21.7553	KHAN SAHEBER ABAD	clay	13.6	33.2	53.2	6.31	0.53	0.77	237	23.5808	450
144	88.1419	21.756	KHAN SAHEBER ABAD	clay	0	16.8	83.2	7.58	2.63	0.5	109	24.4541	450
145	88.1425	21.7531	KHAN SAHEBER ABAD	clay	28.6	8.2	63.2	6.87	3.12	0.45	108	25.3275	315
146	88.1361	21.7451	KHAN SAHEBER ABAD	siltyclay	8.6	43.2	48.2	6.26	5.28	0.56	128	39.3013	450
147	88.1329	21.7604	KHAN SAHEBER ABAD	clay	3.6	28.2	68.2	7.01	0.52	0.62	157	24.4541	450
148	88.1329	21.7604	KHAN SAHEBER ABAD	clay	0	16.8	83.2	5.26	0.71	0.76	243	38.8646	450
149	88.1329	21.7604	KHANRAMKARCHAR	clay	0	11.8	88.2	5.15	5.86	0.48	116	21.8341	450
150	88.1329	21.7604	KHANRAMKARCHAR	clay	0	11.8	88.2	6.1	0.85	0.5	109	19.214	360
151	88.1218	21.7621	KHANRAMKARCHAR	clay	23.6	18.2	58.2	5.02	1.42	0.6	147	26.2009	360
152	88.1161	21.7678	KHANRAMKARCHAR	clay	0	16.8	83.2	7.57	1.28	0.45	110	27.5109	135
153	88.1013	21.7726	KRISHNANAGAR	clay	0	1.8	98.2	6.04	1.16	0.42	112	26.2009	450
154	88.1035	21.7776	KRISHNANAGAR	clay	0	16.8	83.2	6.33	1.36	0.52	114	39.3013	450
155	88.1055	21.7821	KRISHNANAGAR	clay	0	26.8	73.2	5.27	0.72	0.61	144	30.5677	360
156	88.1114	21.7935	PHULDUBI	clay	0	16.8	83.2	6.63	0.53	0.58	133	31.441	450
157	88.1119	21.7935	MAHENDRAGANJA	clay	0	21.8	78.2	7.1	1.25	0.8	275	39.3013	382
158	88.1145	21.7877	MAHENDRAGANJA	clay	3.6	18.2	78.2	5.34	1.56	0.45	110	18.3406	418
159	88.116	21.7892	MAHENDRAGANJA	clay	0	21.8	78.2	4.95	1.68	0.72	226	35.8079	450
160	88.1063	21.7872	KRISHNANAGAR	clay	0	26.8	73.2	5.04	6.89	0.72	221	21.3974	450
161	88.1028	21.7838	KRISHNANAGAR	clay	0	21.8	78.2	6.26	0.96	0.5	122	31.0044	450
162	88.1022	21.7839	KRISHNANAGAR	clay	0	26.8	73.2	5.55	1.32	0.48	114	36.2445	450
163	88.0961	21.7633	KRISHNANAGAR	clay	0	11.8	88.2	6.48	2.38	0.6	143	39.3013	315
164	88.0934	21.761	NARAHARIPUR	clay	13.6	18.2	68.2	5.04	3.3	0.6	144	39.3013	279
165	88.0829	21.7621	NARAHARIPUR	clay	3.6	13.2	83.2	6.37	0.92	0.45	112	27.5109	450
166	88.0842	21.7668	KRISHNANAGAR	clay	0	31.8	68.2	5.2	3.73	0.62	141	31.0044	450
167	88.0775	21.7632	NARAHARIPUR	clay	18.6	28.2	53.2	6.01	2.53	0.44	116	39.3013	450
168	88.0851	21.7731	KRISHNANAGAR	clay	3.6	23.2	73.2	7.96	1.2	0.56	126	39.3013	450
169	88.089	21.7726	KRISHNANAGAR	clay	0	31.8	68.2	5.56	1.14	0.76	236	39.3013	270
170	88.0983	21.7705	KRISHNANAGAR	clay	0	31.8	68.2	4.25	1.16	0.76	235	39.3013	247
171	88.0944	21.7524	HARINBARI	clay	13.6	28.2	58.2	4.73	0.47	0.64	189	39.3013	450
172	88.0902	21.7528	HARINBARI	clay	18.6	23.2	58.2	7.61	1.82	0.62	140	31.0044	450
173	88.0918	21.7497	HARINBARI	clay	0	11.8	88.2	7.66	1.31	0.78	270	33.6245	450
174	88.0953	21.7443	HARINBARI	clay	28.6	18.2	53.2	4.82	0.89	0.78	251	12.2271	270
175	88.0988	21.7494	HARINBARI	clay	0	26.8	73.2	7.67	0.75	0.45	112	24.4541	184
176	88.1054	21.7504	KHANRAMKARCHAR	clay	0	11.8	88.2	4.65	1.18	0.46	116	39.3013	450
177	88.0992	21.7452	HARINBARI	clay	0	11.8	88.2	4.86	1.21	0.76	232	39.3013	225
178	88.1046	21.7461	HARINBARI	clay	0	21.8	78.2	5.39	1.17	0.6	141	30.5677	450
179	88.1046	21.7462	RUDRANAGAR	clay	23.6	23.2	53.2	5.06	1.9	0.77	229	39.3013	270
180	88.1039	21.7324	RUDRANAGAR	clay	0	16.8	83.2	6.89	1.75	0.8	289	31.441	405
181	88.1039	21.7325	RUDRANAGAR	clay	0	16.8	83.2	4.92	0.99	0.78	261	39.3013	450
182	88.0982	21.734	RUDRANAGAR	clay	3.6	18.2	78.2	4.55	1.08	0.68	203	27.5109	450
183	88.0936	21.7295	RUDRANAGAR	clay	0	26.8	73.2	6.01	1.75	0.62	138	35.3712	450
184	88.1043	21.7292	RUDRANAGAR	clay	18.6	38.2	43.2	5.54	1.06	0.68	185	32.7511	315
185	88.0984	21.7246	RUDRANAGAR	clay	0	31.8	68.2	6.15	1.02	0.66	194	39.3013	450
186	88.0903	21.7236	RUDRANAGAR	clay	0	16.8	83.2	6.75	1.54	0.5	117	39.3013	450
187	88.0846	21.7242	RADHAKRISHNAPUR	clay	0	31.8	68.2	6.85	3	0.74	229	39.3013	405
188	88.0749	21.7221	RADHAKRISHNAPUR	clay	0	21.8	78.2	6.58	3.96	0.66	203	39.3013	382
189	88.0672	21.7255	RADHAKRISHNAPUR	clay	18.6	18.2	63.2	5.34	1.47	0.48	119	17.9039	396
190	88.0721	21.7312	RADHAKRISHNAPUR	clay	3.6	28.2	68.2	6.87	0.94	0.61	138	26.6376	225
191	88.0861	21.7182	BISHNUPUR	clay	18.6	23.2	58.2	6.22	2.12	0.46	117	26.6376	450
192	88.088	21.7162	BISHNUPUR	clay	28.6	13.2	58.2	7.15	3.87	0.62	136	27.5109	450
193	88.0845	21.7109	BISHNUPUR	clay	0	16.8	83.2	6.17	0.66	0.44	114	39.3013	450
194	88.0803	21.7105	BISHNUPUR	clay	18.6	13.2	68.2	4.46	2.65	0.7	220	29.6943	234
195	88.0755	21.7077	BISHNUPUR	clay	13.6	18.2	68.2	4.48	2.39	0.68	192	24.0175	280
196	88.065	21.7116	RADHAKRISHNAPUR	clay	13.6	18.2	68.2	4.49	1.17	0.45	110	18.3406	360
197	88.0607	21.6905	CHANDIPUR	clay	0	21.8	78.2	7.46	0.47	0.47	110	39.3013	405
198	88.0563	21.6874	CHANDIPUR	clay	28.6	18.2	53.2	4.61	3.29	0.52	114	19.6507	405
199	88.0603	21.6868	BISHNUPUR	clay	13.6	13.2	73.2	7.62	3.37	0.51	116	33.6245	405
200	88.0677	21.6841	BISHNUPUR	clay	3.6	23.2	73.2	6.8	2.98	0.6	137	39.3013	405
201	88.0704	21.684	NATENDRAPUR	clay	0	21.8	78.2	6.33	1.21	0.55	118	39.3013	270
202	88.0643	21.6859	MAHISHMARI	clay	0	31.8	68.2	4.85	5.47	0.45	109	39.3013	270
203	88.0595	21.684	MAHISHMARI	clay	3.6	23.2	73.2	7.07	1.68	0.6	135	39.3013	450
204	88.0599	21.6761	MAHISHMARI	clay	13.6	28.2	58.2	6.47	1.1	0.76	229	35.8079	360
205	88.0658	21.6774	MAHISHMARI	clay	0	16.8	83.2	7.43	1.1	0.61	142	31.441	292
206	88.074	21.6815	NARAYANIABAD	clay	0	21.8	78.2	5.6	0.77	0.48	111	32.3144	450
207	88.0764	21.6772	NARAYANIABAD	clay	0	36.8	63.2	5.21	0.42	0.75	236	31.0044	450
208	88.0803	21.6715	NARAYANIABAD	siltyclay	0	46.8	53.2	5.38	0.45	0.56	127	39.3013	261
209	88.0927	21.686	KIRTANKHALI	clay	0	21.8	78.2	6.26	0.97	0.5	110	39.3013	450
210	88.093	21.7006	KIRTANKHALI	clay	3.6	28.2	68.2	6.98	1.23	0.48	109	19.6507	450
211	88.1054	21.7005	KIRTANKHALI	clay	0	21.8	78.2	5.9	0.34	0.52	117	39.3013	450
212	88.0587	21.6685	KIRTANKHALI	clay	3.6	23.2	73.2	6.43	1.69	0.48	116	39.3013	450
213	88.0571	21.6642	KIRTANKHALI	clay	0	26.8	73.2	5.64	1.22	0.48	112	39.3013	450
214	88.0422	21.6577	KIRTANKHALI	clay	0	26.8	73.2	5.64	1.22	0.48	110	39.3013	450
215	88.0456	21.6561	KIRTANKHALI	clay	0	21.8	78.2	6.1	0.76	0.58	133	39.3013	360
216	88.0498	21.6512	KIRTANKHALI	siltyclay	3.6	43.2	53.2	4.5	0.45	0.42	118	27.5109	450
217	88.0538	21.6584	BEGUYAKHALI	clay	0	21.8	78.2	6.52	1.91	0.63	142	39.3013	315
218	88.0588	21.6591	BEGUYAKHALI	clay	0	16.8	83.2	5.38	1.59	0.52	114	33.6245	450
219	88.0666	21.6618	GANGASAGAR	clay	3.6	28.2	68.2	6.86	1.01	0.48	110	39.3013	369
220	88.0772	21.6642	GANGASAGAR	clay	0	21.8	78.2	5.57	1.25	0.5	119	39.3013	414
221	88.0794	21.6704	GANGASAGAR	clay	0	21.8	78.2	4.79	2.41	0.77	246	18.3406	346
222	88.0726	21.6741	GANGASAGAR	clay	0	21.8	78.2	6.42	1.43	0.76	241	23.5808	405
223	88.0734	21.6689	GANGASAGAR	clay	3.6	18.2	78.2	7.2	1.72	0.65	197	39.3013	360
224	88.0763	21.657	GANGASAGAR	clay	0	21.8	78.2	6.11	0.85	0.48	112	23.5808	450
225	88.0699	21.6435	GANGASAGAR	clay	0	26.8	73.2	6.32	1.99	0.77	235	35.8079	315
226	88.0742	21.6364	GANGASAGAR	clay	18.6	18.2	63.2	6.4	3.13	0.42	108	31.441	450
227	88.0836	21.6441	GANGASAGAR	clay	0	21.8	78.2	7.32	1.49	0.46	110	39.3013	450
228	88.0807	21.6473	GANGASAGAR	clay	3.6	33.2	63.2	7.23	1.22	0.45	114	31.441	450
229	88.0909	21.6504	GANGASAGAR	clay	13.6	28.2	58.2	4.45	1.58	0.46	115	18.3406	328
230	88.0985	21.6505	GANGASAGAR	clay	3.6	23.2	73.2	7.48	1.23	0.72	211	39.3013	450
231	88.1056	21.6477	BISHALAKSHIPUR	clay	0	30	70	6.67	1.87	0.77	230	37.5546	450
232	88.1014	21.6306	BISHALAKSHIPUR	clay	8.6	28.2	63.2	5.29	0.91	0.48	108	39.3013	450
233	88.1058	21.6307	BISHALAKSHIPUR	clay	0	16.8	83.2	7.03	3	0.76	241	39.3013	225
234	88.1128	21.6294	BISHALAKSHIPUR	clay	0	16.8	83.2	4.42	4.89	0.48	113	39.3013	450
235	88.1155	21.6293	DHABLAT	clay	13.6	23.2	63.2	6.69	8.87	0.47	108	13.5371	450
236	88.1167	21.6316	SHIBPUR	clay	13.6	18.2	68.2	7.3	1.02	0.6	134	39.3013	450
237	88.1154	21.6366	SHIBPUR	clay	0	21.8	78.2	5.95	1.6	0.61	135	31.8777	225
238	88.1241	21.6364	DHABLAT	clay	0	6.8	93.2	4.71	0.48	0.76	249	39.3013	225
239	88.1318	21.6324	DHABLAT	clay	0	16.8	83.2	5.49	2.68	0.6	133	33.6245	450
240	88.1219	21.641	DHABLAT	clay	0	16.8	83.2	5.85	1.32	0.46	108	39.3013	427
241	88.1254	21.6504	DHABLAT	clay	0	11.8	88.2	6.2	0.68	0.56	115	23.5808	450
242	88.1192	21.6552	DHABLAT	clay	3.6	23.2	73.2	7.12	1.35	0.6	133	39.3013	297
243	88.1187	21.6585	DHABLAT	clay	8.6	28.2	63.2	5.67	0.96	0.75	230	39.3013	441
244	88.1123	21.6583	DHABLAT	siltyclayloam	8.6	53.2	38.2	6.91	0.69	0.78	240	39.3013	450
245	88.1034	21.6582	DHABLAT	clay	3.6	13.2	83.2	5.69	1.29	0.61	134	19.214	306
246	88.0993	21.6599	BISHALAKSHIPUR	clay	0	16.8	83.2	5.11	0.96	0.58	132	39.3013	427
247	88.0998	21.6645	DHABLAT	clay	0	26.8	73.2	5.72	1.41	0.45	119	39.3013	315
248	88.0901	21.6735	DHABLAT	clay	0	16.8	83.2	5.52	1.05	0.62	135	39.3013	450
249	88.0889	21.6712	DHABLAT	clay	0	26.8	73.2	6.11	0.87	0.6	131	21.8341	450
250	88.133	21.676	CHEMAGURI	clay	0	1.8	98.2	6.05	0.41	0.45	118	27.5109	450
251	88.1375	21.6751	CHEMAGURI	clayloam	33.6	28.2	38.2	6.5	1.7	0.65	190	19.6507	450
252	88.1412	21.6702	CHEMAGURI	clay	8.6	13.2	78.2	7.57	0.92	0.45	118	33.6245	225
253	88.1403	21.6664	CHEMAGURI	clay	13.6	23.2	63.2	7.51	0.8	0.48	114	15.2838	310
254	88.1417	21.6622	CHEMAGURI	clay	3.6	28.2	68.2	6.27	0.71	0.46	110	27.5109	315
255	88.1397	21.6549	CHEMAGURI	clay	0	16.8	83.2	8.26	1	0.42	113	39.3013	225
256	88.1411	21.6495	CHEMAGURI	clay	0	16.8	83.2	5.6	1.69	0.46	117	39.3013	450
257	88.1417	21.6347	CHEMAGURI	clay	8.6	18.2	73.2	7.1	0.46	0.72	210	26.2009	450
258	88.1419	21.6398	CHEMAGURI	clay	0	16.8	83.2	6.17	2.14	0.47	116	17.4672	225
259	88.143	21.6474	CHEMAGURI	clay	0	11.8	88.2	6.14	1.65	0.77	235	18.3406	382
260	88.137	21.6526	CHEMAGURI	clay	3.6	33.2	63.2	6.76	0.96	0.75	228	39.3013	450
261	88.1276	21.6582	CHEMAGURI	loam	38.6	48.2	13.2	5.99	1.47	0.46	112	37.5546	202
262	88.1275	21.6765	CHEMAGURI	clay	13.6	18.2	68.2	7.94	0.66	0.6	128	17.9039	225
263	88.1241	21.6855	MANASADWIP	clay	23.6	28.2	48.2	6.11	1.24	0.45	108	32.3144	324
264	88.1277	21.6868	CHEMAGURI	clay	3.6	23.2	73.2	7.65	0.94	0.5	112	39.3013	450
265	88.1344	21.6903	MANASADWIP	clay	18.6	18.2	63.2	7.17	1.48	0.65	198	31.441	450
266	88.14	21.6928	MANASADWIP	clay	8.6	18.2	73.2	7.2	2.45	0.74	232	39.3013	450
267	88.1404	21.7011	MANASADWIP	clay	0	16.8	83.2	7.15	1.41	0.64	211	39.3013	450
268	88.1388	21.7061	MANASADWIP	clay	23.6	13.2	63.2	6.77	0.6	0.56	116	24.4541	360
269	88.1378	21.7051	MANASADWIP	clay	0	21.8	78.2	6.96	0.46	0.75	231	39.3013	450
270	88.1355	21.6993	MANASADWIP	clay	0	11.8	88.2	6.24	1.07	0.48	112	19.214	450
271	88.136	21.6948	MANASADWIP	clay	3.6	18.2	78.2	6.58	2.21	0.61	133	36.2445	315
272	88.1156	21.7003	MANASADWIP	clay	0	16.8	83.2	6.69	0.6	0.46	108	32.3144	450
273	88.1142	21.6969	MANASADWIP	clay	23.6	33.2	43.2	5.34	0.61	0.52	118	6.11354	450
274	88.109	21.6954	MANASADWIP	clay	0	21.8	78.2	5.96	0.62	0.62	130	39.3013	270
275	88.1131	21.6922	MANASADWIP	clay	13.6	8.2	78.2	7.1	0.7	0.42	108	39.3013	360
276	88.1133	21.69	KIRTANKHALI	clay	28.6	18.2	53.2	6.96	1.6	0.8	271	24.4541	360
277	88.1093	21.6889	MANASADWIP	clay	0	21.8	78.2	7.14	1.25	0.5	113	18.7773	450
278	88.117	21.6861	MANASADWIP	clay	0	16.8	83.2	7.21	0.62	0.52	109	39.3013	450
279	88.1211	21.6886	MANASADWIP	clay	3.6	28.2	68.2	5.55	1.98	0.79	255	30.5677	450
280	88.1092	21.6827	PURUSHATTAMPUR	clay	18.6	13.2	68.2	6.53	3.42	0.48	108	31.441	450
281	88.0926	21.6809	PURUSHATTAMPUR	clay	8.6	18.2	73.2	6.24	1.94	0.45	114	36.2445	450
282	88.0946	21.6808	PURUSHATTAMPUR	clay	18.6	23.2	58.2	7.7	0.92	0.51	116	20.0873	450
283	88.091	21.6755	PURUSHATTAMPUR	clay	28.6	23.2	48.2	7.93	0.96	0.78	248	39.3013	414
284	88.0986	21.6755	PURUSHATTAMPUR	clay	13.6	38.2	48.2	7.68	0.86	0.78	239	39.3013	360
285	88.1154	21.6734	PURUSHATTAMPUR	clay	3.6	23.2	73.2	4.67	0.67	0.52	115	39.3013	450
286	88.1115	21.6613	PURUSHATTAMPUR	clay	3.6	28.2	68.2	5.67	1.24	0.78	235	39.3013	180
287	88.1206	21.6607	PURUSHATTAMPUR	clay	3.6	28.2	68.2	5.67	0.5	0.72	220	39.3013	427
				Mean	7.8446	22.0446	70.1108	6.0854	1.63233	0.586028	158.341	32.3722	389.916
				Maximum	68.6	53.2	98.2	8.26	10.08	0.82	299	39.3013	450
				Minimum	0	1.8	13.2	4.25	0.19	0.41	108	6.11354	112
				SD	11.9272	8.66961	14.7862	0.99603	1.64902	0.123377	55.5999	7.96588	82.2299
				CV	152.043	39.3276	21.0898	16.3675	101.022	21.0531	35.1139	24.6071	21.0891
				sk	2.1645	0.391567	-0.98675	0.092475	2.88612	0.377005	0.790596	-0.898739	-1.29324
				ku	5.45925	0.821913	1.31649	-1.1247	9.47731	-1.29135	-0.93931	-0.119914	0.7456
	Not used due to lack of sufficient soils for analysis of few parameters
288	88.1369	21.8163	BAMANKHALI						0.4	0.45	292	24.4541	118
289	88.1538	21.7106	SUMATINAGAR						0.38	0.45	450	27.5109	109
290	88.0964	21.7553	HARINBARI						1.55	0.46	450	39.3013	115
291	88.1078	21.7193	RUDRANAGAR						3.3	0.78	405	37.5546	258
292	88.0795	21.7161	BISHNUPUR						3.65	0.5	427	39.3013	116
293	88.0628	21.7089	CHANDIPUR						1.94	0.76	450	39.3013	231
294	88.0629	21.6996	CHANDIPUR						0.79	0.45	405	33.6245	114
295	88.0828	21.6665	GANGASAGAR						0.97	0.8	157	39.3013	282
296	88.0776	21.6436	GANGASAGAR						0.88	0.61	450	27.5109	136
297	88.0992	21.6403	BISHALAKSHIPUR						1.64	0.58	225	39.3013	134
298	88.1269	21.6978	MANASADWIP						1.25	0.68	450	31.441	200

## Sheet: graph
		N	P	K
	minimum	108	6.11354	112
	Maximum	299	39.3013	450
	Mean	158.341	32.3722	389.916
