# Supplementary material for: Data article on soil site suitability analysis using geostatistical and visualization techniques for selected winter crops in Sagar island, India
Source: Data Brief. 2020 Jun 26;31:105930. doi: 10.1016/j.dib.2020.105930 (PMC7334586; doi:10.1016/j.dib.2020.105930)
Supplement: Supplementary file 2 [file mmc2.zip › Percent area under soil property classes.xlsx]

## Sheet: Percent area under each classes
Percent area (derived from GIS-interpolation) under different classes in Sagar Island
Area under different pH classes to Island (excluding water bodies/creeps etc.)
OBJECTID *	ph value	pixel Count	pixel size	areain sq metre	area in hec
1	4	3149	2803.46	8.82809e+06	882.809
2	4 to 5	5327	2803.46	1.4934e+07	1493.4
3	5 to 6	38961	2803.46	1.09226e+08	10922.6
4	6 to 7	31682	2803.46	8.88192e+07	8881.92
5	7 to 8	2982	2803.46	8.35991e+06	835.991
6	>8	24	2803.46	67283	6.7283
Area under pH classes respect to agricultural area
OBJECTID *	ph value	pixel Count	pixel size	areain sq metre	area in hec
1	4	1933.86	2803.46	5.42149e+06	542.149
2	4 to 5	3230.48	2803.46	9.05652e+06	905.652
3	5 to 6	25530.8	2803.46	7.15744e+07	7157.44
4	6 to 7	19901.3	2803.46	5.57925e+07	5579.25
5	7 to 8	1529.17	2803.46	4.28696e+06	428.696
6	>8	17.1138	2803.46	47977.8	4.79778
					14618
Area under EC classes respect to agricultural area
OBJECTID *	Value	Count	pixel size	areain sq metre	area in hec
1	<2	45394.9	2803.46	1.27263e+08	12726.3
2	2 to4	6013.13	2803.46	1.68575e+07	1685.75
3	4 to6	374.62	2803.46	1.05023e+06	105.023
4	6 to 8	341.148	2803.46	956395	95.6395
5	8 to 10	21.2086	2803.46	59457.5	5.94575
					14618.6
Area under SOC classes respect to agricultural area
OBJECTID *	Value	Count	pixel size	areain sq metre	area in hec
1	<0.5	2935.61	2803.46	8.22985e+06	822.985
2	0.5-0.6	29906	2803.46	8.38402e+07	8384.02
3	0.6-0.7	16513.9	2803.46	4.62961e+07	4629.61
4	0.7-0.8	2786.41	2803.46	7.81158e+06	781.158
5	>0.8	3.08814	2803.46	8657.48	0.865748
					14618.6
Area under texture classes respect to agricultural area
OBJECTID *	texture class	Count	pixel size	areain sq metre	area in hec
1	clay	23257.6	2803.46	6.52018e+07	6520.18
2	siltyclay	26240.5	2803.46	7.35641e+07	7356.41
3	loam	1886.54	2803.46	5.28885e+06	528.885
4	sandy loam	539.588	2803.46	1.51271e+06	151.271
5	clay loam	165.098	2803.46	462845	46.2845
6	sandy clay loam	48.3213	2803.46	135467	13.5467
7	silty clay loam	5.03347	2803.46	14111.1	1.41111
					14618
Area under % sand respect to agricultural area
OBJECTID *	% sand	Count	pixel size	areain sq metre	area in hec
1	<10	37663.4	2803.46	1.05588e+08	10558.8
2	10 to 20	11589.1	2803.46	3.24894e+07	3248.94
3	20 to 30	2259.02	2803.46	6.33307e+06	633.307
4	30 to 40	445.965	2803.46	1.25025e+06	125.025
5	40 to 50	113.756	2803.46	318911	31.8911
6	50 to 60	55.3682	2803.46	155222	15.5222
7	60 to 70	16.1071	2803.46	45155.6	4.51556
					14618
Area under % clay respect to agricultural area
OBJECTID *	% clay	Count	pixel size	areain sq metre	area in hec
1	<20	390.859	2803.46	1.09576e+06	109.576
2	20-40	1175.48	2803.46	3.29541e+06	329.541
3	40-60	7945.76	2803.46	2.22756e+07	2227.56
4	60-80	39986.3	2803.46	1.121e+08	11210
5	80-100	2644.17	2803.46	7.41281e+06	741.281
					14618
Area under % silt respect to agricultural area
OBJECTID *	Value	Count	pixel size	areain sq metre	area in hec
1	10	1325.82	2803.46	3.71687e+06	371.687
2	10 to 20	21539.2	2803.46	6.03843e+07	6038.43
3	20-30	27782.7	2803.46	7.78877e+07	7788.77
4	30-40	1394.27	2803.46	3.90878e+06	390.878
5	40-50	98.656	2803.46	276578	27.6578
6	50-60	2.01353	2803.46	5644.83	0.564483
					14618
