# Supplementary material for: Data article on soil site suitability analysis using geostatistical and visualization techniques for selected winter crops in Sagar island, India
Source: Data Brief. 2020 Jun 26;31:105930. doi: 10.1016/j.dib.2020.105930 (PMC7334586; doi:10.1016/j.dib.2020.105930)
Supplement: Supplementary file 2 [file mmc2.zip › SQI-estimation.xlsx]

## Sheet: WA weight
	Eigenvalues of the Correlation Matrix from PCA					Component Score Coefficient Matrix
	Components	Eigenvalues	% of Variance	Cumulative %		Parameters	PC1	PC2	PC3	PC4	PC5		Communalities	Sum of Communality		Weights
	1	2.19322	24.3691	24.3691		PH	0.0555849	-0.0273731	0.0792143	0.5462	-0.269978	0.383648	0.5466	7.361		0.0742562
	2	1.93822	21.5358	45.9049		Sand	0.489286	0.0017394	-0.250694	-0.0930242	-0.0189438		0.848323	7.361		0.115246
	3	1.1914	13.2378	59.1427		Clay	-0.473071	-0.019364	-0.0814701	-0.00898475	0.00784263		0.986258	7.361		0.133984
	4	1.0606	11.7844	70.9271		Silt	0.150151	0.0307465	0.476423	0.140482	0.0120819		0.651112	7.361		0.0884543
	5	0.977231	10.8581	81.7852		SOC	0.018836	0.506856	-0.0131807	0.0415858	-0.00610329		0.973627	7.361		0.132268
	6	0.856097	9.51219	91.2974		N	0.0146525	0.50446	-0.0253462	0.0182773	0.00881554		0.972542	7.361		0.132121
	7	0.738732	8.20813	99.5055		P	-0.157426	-0.0447483	0.72608	-0.127885	0.0256832		0.715491	7.361		0.0972002
	8	0.0445008	0.494453	100		K	-0.102509	0.0801985	-0.139659	0.730053	0.198246		0.751684	7.361		0.102117
	9	2.88658e-15	3.20731e-14	100		EC	-0.0224489	-0.002348	0.0315559	-0.0271723	0.941591		0.915033	7.361		0.124308
						Extraction Method: Principal Component Analysis. Rotation Method: Varimax with Kaiser Normalization. Component Scores.							7.36067

## Sheet: WA-score-potato
											pH: 6.0; EC=10.08	Sand-75;silt-15,clay-10					WA-score										PCA-weight from factor loading										Total Score
Sample	long	lat	Mouza	USDATexture	Textureweight	PH	Sand	Clay	Silt	SOC	Available N (kg/ha)	Available P (kg/ha)	Avaialble K, kg/ha	EC			PH	Sand	Clay	Silt	SOC	Available N (kg/ha)	Available P (kg/ha)	Avaialble K, kg/ha	EC		PH	Sand	Clay	Silt	SOC	Available N (kg/ha)	Available P (kg/ha)	Avaialble K, kg/ha	EC		PH	Sand	Clay	Silt	SOC	Available N (kg/ha)	Available P (kg/ha)	Avaialble K, kg/ha	EC	Total score		Suitability Class	Total Score
1	88.1427	21.863	KASHTALA	clay	1	7.13	0	68.2	31.8	0.62	168	35.8079	427	1.29			0.841515	0	0.146628	0.471698	0.756098	0.561873	0.911141	0.948889	0.127976		0.0742562	0.115246	0.133984	0.0884543	0.132268	0.132121	0.0972002	0.102117	0.124308		0.0624877	0	0.0196458	0.0417237	0.100008	0.0742352	0.0885631	0.0968978	0.0159085	0.49947		High	>0.55
2	88.1355	21.8781	KASHTALA	clay	1	7.13	0	68.2	31.8	0.62	173	35.8079	427	1.29			0.841515	0	0.146628	0.471698	0.756098	0.578595	0.911141	0.948889	0.127976		0.0742562	0.115246	0.133984	0.0884543	0.132268	0.132121	0.0972002	0.102117	0.124308		0.0624877	0	0.0196458	0.0417237	0.100008	0.0764445	0.0885631	0.0968978	0.0159085	0.501679		Medium	0.40-0.55
3	88.1328	21.8684	KASHTALA	clay	1	4.42	3.6	78.2	18.2	0.7	227	29.2576	450	0.55			0.736667	0.048	0.127877	0.824176	0.853659	0.759197	0.744469	1	0.0545635		0.0742562	0.115246	0.133984	0.0884543	0.132268	0.132121	0.0972002	0.102117	0.124308		0.0547021	0.00553179	0.0171335	0.0729019	0.112912	0.100306	0.0723626	0.102117	0.00678269	0.54475		Low	<0.4
4	88.1326	21.8676	KASHTALA	clay	1	4.87	0	78.2	21.8	0.65	206	29.6943	337	2.25			0.811667	0	0.127877	0.688073	0.792683	0.688963	0.755581	0.748889	0.223214		0.0742562	0.115246	0.133984	0.0884543	0.132268	0.132121	0.0972002	0.102117	0.124308		0.0602713	0	0.0171335	0.060863	0.104847	0.0910265	0.0734426	0.0764744	0.0277474	0.511806
5	88.13	21.8668	KASHTALA	clay	1	7.27	3.6	63.2	33.2	0.58	122	39.3013	405	0.39			0.825309	0.048	0.158228	0.451807	0.707317	0.408027	1.00003	0.9	0.0386905		0.0742562	0.115246	0.133984	0.0884543	0.132268	0.132121	0.0972002	0.102117	0.124308		0.0612844	0.00553179	0.0212	0.0399643	0.0935557	0.0539089	0.0972035	0.0919054	0.00480954	0.469363
6	88.13	21.8668	SAPKHALI	clay	1	4.9	0	78.2	21.8	0.46	116	39.3013	234	0.91			0.816667	0	0.127877	0.688073	0.560976	0.38796	1.00003	0.52	0.0902778		0.0742562	0.115246	0.133984	0.0884543	0.132268	0.132121	0.0972002	0.102117	0.124308		0.0606426	0	0.0171335	0.060863	0.0741993	0.0512576	0.0972035	0.0531009	0.0112223	0.425623
7	88.13	21.8668	SAPKHALI	clay	1	6.58	8.6	58.2	33.2	0.76	239	21.8341	450	0.62			0.911854	0.114667	0.171821	0.451807	0.926829	0.799331	0.555574	1	0.0615079		0.0742562	0.115246	0.133984	0.0884543	0.132268	0.132121	0.0972002	0.102117	0.124308		0.0677109	0.0132148	0.0230213	0.0399643	0.12259	0.105608	0.0540019	0.102117	0.00764594	0.535875
8	88.13	21.8668	SAPKHALI	clay	1	7.01	13.6	68.2	18.2	0.42	119	39.3013	427	1.56			0.85592	0.181333	0.146628	0.824176	0.512195	0.397993	1.00003	0.948889	0.154762		0.0742562	0.115246	0.133984	0.0884543	0.132268	0.132121	0.0972002	0.102117	0.124308		0.0635574	0.0208979	0.0196458	0.0729019	0.0677472	0.0525832	0.0972035	0.0968978	0.0192382	0.510673
9	88.1403	21.8677	KASHTALA	clay	1	5.59	8.6	68.2	23.2	0.75	251	31.441	450	1.59			0.931667	0.114667	0.146628	0.646552	0.914634	0.839465	0.800027	1	0.157738		0.0742562	0.115246	0.133984	0.0884543	0.132268	0.132121	0.0972002	0.102117	0.124308		0.0691821	0.0132148	0.0196458	0.0571902	0.120977	0.110911	0.0777628	0.102117	0.0196081	0.590609
10	88.1403	21.8676	KASHTALA	siltyclay	2	7.56	0	58.2	41.8	0.45	110	39.3013	427	1.76			0.793651	0	0.171821	0.358852	0.54878	0.367893	1.00003	0.948889	0.174603		0.0742562	0.115246	0.133984	0.0884543	0.132268	0.132121	0.0972002	0.102117	0.124308		0.0589335	0	0.0230213	0.031742	0.0725863	0.0486064	0.0972035	0.0968978	0.0217046	0.450695
11	88.1403	21.8676	KASHTALA		1	7.26	12	46.2	41.8	0.78	135	39.3013	450	0.38			0.826446	0.16	0.21645	0.358852	0.95122	0.451505	1.00003	1	0.0376984		0.0742562	0.115246	0.133984	0.0884543	0.132268	0.132121	0.0972002	0.102117	0.124308		0.0613688	0.0184393	0.0290009	0.031742	0.125816	0.0596533	0.0972035	0.102117	0.00468622	0.530027
12	88.1433	21.8642	KASHTALA	clay	1	7.65	8.6	53.2	38.2	0.52	118	39.3013	315	10.01			0.784314	0.114667	0.18797	0.39267	0.634146	0.394649	1.00003	0.7	0.993056		0.0742562	0.115246	0.133984	0.0884543	0.132268	0.132121	0.0972002	0.102117	0.124308		0.0582402	0.0132148	0.025185	0.0347333	0.0838775	0.0521414	0.0972035	0.071482	0.123445	0.559523
13	88.1349	21.859	KASHTALA	clay	1	7.32	3.6	63.2	33.2	0.78	258	20.524	405	0.29			0.819672	0.048	0.158228	0.451807	0.95122	0.862876	0.52224	0.9	0.0287698		0.0742562	0.115246	0.133984	0.0884543	0.132268	0.132121	0.0972002	0.102117	0.124308		0.0608658	0.00553179	0.0212	0.0399643	0.125816	0.114004	0.0507618	0.0919054	0.00357633	0.513626
14	88.1307	21.8551	KASHTALA	clay	1	5.03	0	83.2	16.8	0.78	261	22.7074	450	0.88			0.838333	0	0.120192	0.892857	0.95122	0.87291	0.577797	1	0.0873016		0.0742562	0.115246	0.133984	0.0884543	0.132268	0.132121	0.0972002	0.102117	0.124308		0.0622515	0	0.0161039	0.078977	0.125816	0.11533	0.056162	0.102117	0.0108523	0.56761
15	88.1231	21.8583	SAPKHALI	CLAY	1	6.3	0	78.2	21.8	0.44	118	39.3013	310	0.39			0.952381	0	0.127877	0.688073	0.536585	0.394649	1.00003	0.688889	0.0386905		0.0742562	0.115246	0.133984	0.0884543	0.132268	0.132121	0.0972002	0.102117	0.124308		0.0707202	0	0.0171335	0.060863	0.0709733	0.0521414	0.0972035	0.0703473	0.00480954	0.444192
16	88.121	21.8529	SAPKHALI	siltyclay	2	7.57	8.6	43.2	48.2	0.46	116	39.3013	450	9.12			0.792602	0.114667	0.231481	0.311203	0.560976	0.38796	1.00003	1	0.904762		0.0742562	0.115246	0.133984	0.0884543	0.132268	0.132121	0.0972002	0.102117	0.124308		0.0588557	0.0132148	0.0310149	0.0275273	0.0741993	0.0512576	0.0972035	0.102117	0.112469	0.567859
17	88.1181	21.8497	SAPKHALI	clay	1	5.27	0	78.2	21.8	0.6	165	23.5808	319	3.08			0.878333	0	0.127877	0.688073	0.731707	0.551839	0.60002	0.708889	0.305556		0.0742562	0.115246	0.133984	0.0884543	0.132268	0.132121	0.0972002	0.102117	0.124308		0.0652217	0	0.0171335	0.060863	0.0967817	0.0729095	0.0583221	0.0723897	0.0379831	0.481604
18	88.1175	21.8467	SAPKHALI	clay	1	4.95	0	78.2	21.8	0.77	236	39.3013	234	1.23			0.825	0	0.127877	0.688073	0.939024	0.789298	1.00003	0.52	0.122024		0.0742562	0.115246	0.133984	0.0884543	0.132268	0.132121	0.0972002	0.102117	0.124308		0.0612614	0	0.0171335	0.060863	0.124203	0.104283	0.0972035	0.0531009	0.0151686	0.533217
19	88.122	21.842	SAPKHALI	clay	1	4.76	0	68.2	31.8	0.8	280	39.3013	405	1.2			0.793333	0	0.146628	0.471698	0.97561	0.936455	1.00003	0.9	0.119048		0.0742562	0.115246	0.133984	0.0884543	0.132268	0.132121	0.0972002	0.102117	0.124308		0.05891	0	0.0196458	0.0417237	0.129042	0.123725	0.0972035	0.0919054	0.0147986	0.576954
20	88.1247	21.8465	SAPKHALI	clay	1	5.28	0	78.2	21.8	0.62	170	34.9345	450	1.65			0.88	0	0.127877	0.688073	0.756098	0.568562	0.888919	1	0.16369		0.0742562	0.115246	0.133984	0.0884543	0.132268	0.132121	0.0972002	0.102117	0.124308		0.0653455	0	0.0171335	0.060863	0.100008	0.0751189	0.0864031	0.102117	0.0203481	0.527337
21	88.1283	21.8494	SAPKHALI	clay	1	4.98	0	83.2	16.8	0.46	111	24.8908	360	1.9			0.83	0	0.120192	0.892857	0.560976	0.371237	0.633354	0.8	0.188492		0.0742562	0.115246	0.133984	0.0884543	0.132268	0.132121	0.0972002	0.102117	0.124308		0.0616327	0	0.0161039	0.078977	0.0741993	0.0490482	0.0615622	0.0816937	0.0234311	0.446648
22	88.1322	21.8422	SAPKHALI	clay	1	5.03	3.6	78.2	18.2	0.5	120	22.2707	450	1.34			0.838333	0.048	0.127877	0.824176	0.609756	0.401338	0.566686	1	0.132937		0.0742562	0.115246	0.133984	0.0884543	0.132268	0.132121	0.0972002	0.102117	0.124308		0.0622515	0.00553179	0.0171335	0.0729019	0.0806514	0.0530251	0.055082	0.102117	0.0165251	0.465219
23	88.1315	21.8444	SAPKHALI	clay	1	5.92	3.6	63.2	33.2	0.46	116	33.6245	337	4.01			0.986667	0.048	0.158228	0.451807	0.560976	0.38796	0.855584	0.748889	0.397817		0.0742562	0.115246	0.133984	0.0884543	0.132268	0.132121	0.0972002	0.102117	0.124308		0.0732662	0.00553179	0.0212	0.0399643	0.0741993	0.0512576	0.083163	0.0764744	0.049452	0.474508
24	88.1378	21.8501	KACHUBERIYA	clay	1	5.04	0	78.2	21.8	0.52	119	26.2009	427	0.56			0.84	0	0.127877	0.688073	0.634146	0.397993	0.666689	0.948889	0.0555556		0.0742562	0.115246	0.133984	0.0884543	0.132268	0.132121	0.0972002	0.102117	0.124308		0.0623752	0	0.0171335	0.060863	0.0838775	0.0525832	0.0648023	0.0968978	0.00690601	0.445439
25	88.1402	21.8499	KACHUBERIYA	clay	1	6.23	0	83.2	16.8	0.5	117	24.0175	450	0.41			0.963082	0	0.120192	0.892857	0.609756	0.391304	0.611131	1	0.0406746		0.0742562	0.115246	0.133984	0.0884543	0.132268	0.132121	0.0972002	0.102117	0.124308		0.0715148	0	0.0161039	0.078977	0.0806514	0.0516995	0.0594021	0.102117	0.00505619	0.465522
26	88.1425	21.8499	KACHUBERIYA	clay	1	4.89	0	78.2	21.8	0.79	268	32.3144	405	3.73			0.815	0	0.127877	0.688073	0.963415	0.896321	0.82225	0.9	0.37004		0.0742562	0.115246	0.133984	0.0884543	0.132268	0.132121	0.0972002	0.102117	0.124308		0.0605188	0	0.0171335	0.060863	0.127429	0.118423	0.0799228	0.0919054	0.045999	0.602195
27	88.1476	21.849	KACHUBERIYA	clay	1	4.84	0	78.2	21.8	0.58	123	29.6943	450	0.52			0.806667	0	0.127877	0.688073	0.707317	0.411371	0.755581	1	0.0515873		0.0742562	0.115246	0.133984	0.0884543	0.132268	0.132121	0.0972002	0.102117	0.124308		0.0599	0	0.0171335	0.060863	0.0935557	0.0543507	0.0734426	0.102117	0.00641272	0.467775
28	88.1498	21.8494	KACHUBERIYA	clay	1	7.08	3.6	63.2	33.2	0.5	114	24.4541	450	4.38			0.847458	0.048	0.158228	0.451807	0.609756	0.381271	0.622243	1	0.434524		0.0742562	0.115246	0.133984	0.0884543	0.132268	0.132121	0.0972002	0.102117	0.124308		0.062929	0.00553179	0.0212	0.0399643	0.0806514	0.0503739	0.0604821	0.102117	0.0540149	0.477265
29	88.1361	21.8415	KACHUBERIYA	clay	1	5.32	0	83.2	16.8	0.65	210	24.8908	382	0.92			0.886667	0	0.120192	0.892857	0.792683	0.702341	0.633354	0.848889	0.0912698		0.0742562	0.115246	0.133984	0.0884543	0.132268	0.132121	0.0972002	0.102117	0.124308		0.0658405	0	0.0161039	0.078977	0.104847	0.092794	0.0615622	0.0866861	0.0113456	0.518156
30	88.1345	21.8368	KACHUBERIYA	clay	1	5.08	0	83.2	16.8	0.78	258	13.9738	450	1.18			0.846667	0	0.120192	0.892857	0.95122	0.862876	0.355567	1	0.117063		0.0742562	0.115246	0.133984	0.0884543	0.132268	0.132121	0.0972002	0.102117	0.124308		0.0628703	0	0.0161039	0.078977	0.125816	0.114004	0.0345612	0.102117	0.0145519	0.549002
31	88.1399	21.8362	KACHUBERIYA	clay	1	5.16	0	78.2	21.8	0.74	225	39.3013	450	1.63			0.86	0	0.127877	0.688073	0.902439	0.752508	1.00003	1	0.161706		0.0742562	0.115246	0.133984	0.0884543	0.132268	0.132121	0.0972002	0.102117	0.124308		0.0638604	0	0.0171335	0.060863	0.119364	0.0994221	0.0972035	0.102117	0.0201014	0.580065
32	88.1427	21.8351	KACHUBERIYA	clay	1	5.66	0	88.2	11.8	0.6	159	39.3013	414	3.41			0.943333	0	0.113379	0.786667	0.731707	0.531773	1.00003	0.92	0.338294		0.0742562	0.115246	0.133984	0.0884543	0.132268	0.132121	0.0972002	0.102117	0.124308		0.0700484	0	0.015191	0.069584	0.0967817	0.0702583	0.0972035	0.0939477	0.0420527	0.555067
33	88.146	21.8351	KACHUBERIYA	clay	1	5.65	0	73.2	26.8	0.45	110	31.0044	450	0.58			0.941667	0	0.136612	0.559701	0.54878	0.367893	0.788915	1	0.0575397		0.0742562	0.115246	0.133984	0.0884543	0.132268	0.132121	0.0972002	0.102117	0.124308		0.0699246	0	0.0183039	0.049508	0.0725863	0.0486064	0.0766827	0.102117	0.00715265	0.444882
34	88.1494	21.8314	KACHUBERIYA	clay	1	4.66	13.6	48.2	38.2	0.6	164	39.3013	315	0.35			0.776667	0.181333	0.207469	0.39267	0.731707	0.548495	1.00003	0.7	0.0347222		0.0742562	0.115246	0.133984	0.0884543	0.132268	0.132121	0.0972002	0.102117	0.124308		0.0576724	0.0208979	0.0277976	0.0347333	0.0967817	0.0724677	0.0972035	0.071482	0.00431626	0.483352
35	88.1641	21.8223	MNRIGANGA	clay	1	6.96	3.6	73.2	23.2	0.48	111	39.3013	450	4.29			0.862069	0.048	0.136612	0.646552	0.585366	0.371237	1.00003	1	0.425595		0.0742562	0.115246	0.133984	0.0884543	0.132268	0.132121	0.0972002	0.102117	0.124308		0.064014	0.00553179	0.0183039	0.0571902	0.0774254	0.0490482	0.0972035	0.102117	0.052905	0.523739
36	88.1634	21.8158	COMPANIR CHAR	clay	1	5.24	3.6	68.2	28.2	0.61	163	31.0044	180	1.28			0.873333	0.048	0.146628	0.531915	0.743902	0.545151	0.788915	0.4	0.126984		0.0742562	0.115246	0.133984	0.0884543	0.132268	0.132121	0.0972002	0.102117	0.124308		0.0648505	0.00553179	0.0196458	0.0470501	0.0983948	0.0720258	0.0766827	0.0408468	0.0157852	0.440813
37	88.1588	21.816	COMPANIR CHAR	clay	1	4.67	0	78.2	21.8	0.42	118	31.441	225	1.2			0.778333	0	0.127877	0.688073	0.512195	0.394649	0.800027	0.5	0.119048		0.0742562	0.115246	0.133984	0.0884543	0.132268	0.132121	0.0972002	0.102117	0.124308		0.0577961	0	0.0171335	0.060863	0.0677472	0.0521414	0.0777628	0.0510585	0.0147986	0.399301
38	88.1583	21.8211	COMPANIR CHAR	clay	1	4.81	0	93.2	6.8	0.62	166	39.3013	414	0.46			0.801667	0	0.107296	0.453333	0.756098	0.555184	1.00003	0.92	0.0456349		0.0742562	0.115246	0.133984	0.0884543	0.132268	0.132121	0.0972002	0.102117	0.124308		0.0595288	0	0.014376	0.0400993	0.100008	0.0733514	0.0972035	0.0939477	0.00567279	0.484187
39	88.1477	21.8209	COMPANIR CHAR	clay	1	4.39	0	78.2	21.8	0.65	206	39.3013	450	10.08			0.731667	0	0.127877	0.688073	0.792683	0.688963	1.00003	1	1		0.0742562	0.115246	0.133984	0.0884543	0.132268	0.132121	0.0972002	0.102117	0.124308		0.0543308	0	0.0171335	0.060863	0.104847	0.0910265	0.0972035	0.102117	0.124308	0.651829
40	88.1412	21.8258	COMPANIR CHAR	clay	1	6.64	0	73.2	26.8	0.62	165	39.3013	450	0.89			0.903614	0	0.136612	0.559701	0.756098	0.551839	1.00003	1	0.0882937		0.0742562	0.115246	0.133984	0.0884543	0.132268	0.132121	0.0972002	0.102117	0.124308		0.067099	0	0.0183039	0.049508	0.100008	0.0729095	0.0972035	0.102117	0.0109756	0.518124
41	88.168	21.8122	SHIKARPUR	clay	1	4.51	3.6	73.2	23.2	0.48	114	31.441	450	7.28			0.751667	0.048	0.136612	0.646552	0.585366	0.381271	0.800027	1	0.722222		0.0742562	0.115246	0.133984	0.0884543	0.132268	0.132121	0.0972002	0.102117	0.124308		0.0558159	0.00553179	0.0183039	0.0571902	0.0774254	0.0503739	0.0777628	0.102117	0.0897781	0.534299
42	88.1611	21.8074	SHIKARPUR	clay	1	6.33	8.6	73.2	18.2	0.76	241	26.2009	450	1.23			0.947867	0.114667	0.136612	0.824176	0.926829	0.80602	0.666689	1	0.122024		0.0742562	0.115246	0.133984	0.0884543	0.132268	0.132121	0.0972002	0.102117	0.124308		0.0703851	0.0132148	0.0183039	0.0729019	0.12259	0.106492	0.0648023	0.102117	0.0151686	0.585976
43	88.1566	21.8016	RAMKRISHNAPUR	clay	1	5.65	0	78.2	21.8	0.76	230	39.3013	450	0.68			0.941667	0	0.127877	0.688073	0.926829	0.769231	1.00003	1	0.0674603		0.0742562	0.115246	0.133984	0.0884543	0.132268	0.132121	0.0972002	0.102117	0.124308		0.0699246	0	0.0171335	0.060863	0.12259	0.101631	0.0972035	0.102117	0.00838587	0.579849
44	88.1658	21.7995	RAMKRISHNAPUR	clay	1	6.03	8.6	68.2	23.2	0.48	108	36.2445	450	1.94			1.005	0.114667	0.146628	0.646552	0.585366	0.361204	0.922253	1	0.19246		0.0742562	0.115246	0.133984	0.0884543	0.132268	0.132121	0.0972002	0.102117	0.124308		0.0746275	0.0132148	0.0196458	0.0571902	0.0774254	0.0477226	0.0896432	0.102117	0.0239244	0.505511
45	88.164	21.7936	GOBINDAPUR	clay	1	4.45	0	68.2	31.8	0.68	210	18.3406	310	0.48			0.741667	0	0.146628	0.471698	0.829268	0.702341	0.466682	0.688889	0.047619		0.0742562	0.115246	0.133984	0.0884543	0.132268	0.132121	0.0972002	0.102117	0.124308		0.0550734	0	0.0196458	0.0417237	0.109686	0.092794	0.0453616	0.0703473	0.00591944	0.440551
46	88.1638	21.793	GOBINDAPUR	clay	1	5.07	0	83.2	16.8	0.79	270	39.3013	337	1.07			0.845	0	0.120192	0.892857	0.963415	0.90301	1.00003	0.748889	0.106151		0.0742562	0.115246	0.133984	0.0884543	0.132268	0.132121	0.0972002	0.102117	0.124308		0.0627465	0	0.0161039	0.078977	0.127429	0.119307	0.0972035	0.0764744	0.0131954	0.591436
47	88.1599	21.7945	GOBINDAPUR	clay	1	5.79	0	88.2	11.8	0.45	111	19.214	283	0.75			0.965	0	0.113379	0.786667	0.54878	0.371237	0.488905	0.628889	0.0744048		0.0742562	0.115246	0.133984	0.0884543	0.132268	0.132121	0.0972002	0.102117	0.124308		0.0716573	0	0.015191	0.069584	0.0725863	0.0490482	0.0475217	0.0642203	0.00924912	0.399058
48	88.1639	21.7858	GOBINDAPUR	clay	1	6.86	0	83.2	16.8	0.45	114	39.3013	450	0.71			0.874636	0	0.120192	0.892857	0.54878	0.381271	1.00003	1	0.0704365		0.0742562	0.115246	0.133984	0.0884543	0.132268	0.132121	0.0972002	0.102117	0.124308		0.0649472	0	0.0161039	0.078977	0.0725863	0.0503739	0.0972035	0.102117	0.00875583	0.491065
49	88.1682	21.7831	DEBIMATHURAPUR	clay	1	4.94	0	73.2	26.8	0.58	127	30.131	450	0.47			0.823333	0	0.136612	0.559701	0.707317	0.424749	0.766692	1	0.046627		0.0742562	0.115246	0.133984	0.0884543	0.132268	0.132121	0.0972002	0.102117	0.124308		0.0611376	0	0.0183039	0.049508	0.0935557	0.0561182	0.0745226	0.102117	0.00579612	0.461059
50	88.1663	21.7791	DEBIMATHURAPUR	clay	1	7.14	0	78.2	21.8	0.49	115	39.3013	450	0.36			0.840336	0	0.127877	0.688073	0.597561	0.384615	1.00003	1	0.0357143		0.0742562	0.115246	0.133984	0.0884543	0.132268	0.132121	0.0972002	0.102117	0.124308		0.0624002	0	0.0171335	0.060863	0.0790384	0.0508157	0.0972035	0.102117	0.00443958	0.474011
51	88.1705	21.7779	DEBIMATHURAPUR	clay	1	7.59	0	78.2	21.8	0.82	288	39.3013	360	0.47			0.790514	0	0.127877	0.688073	1	0.963211	1.00003	0.8	0.046627		0.0742562	0.115246	0.133984	0.0884543	0.132268	0.132121	0.0972002	0.102117	0.124308		0.0587006	0	0.0171335	0.060863	0.132268	0.12726	0.0972035	0.0816937	0.00579612	0.580919
52	88.1711	21.7731	DEBIMATHURAPUR	clay	1	7.89	3.6	63.2	33.2	0.75	243	39.3013	450	0.93			0.760456	0.048	0.158228	0.451807	0.914634	0.812709	1.00003	1	0.0922619		0.0742562	0.115246	0.133984	0.0884543	0.132268	0.132121	0.0972002	0.102117	0.124308		0.0564686	0.00553179	0.0212	0.0399643	0.120977	0.107376	0.0972035	0.102117	0.0114689	0.562307
53	88.1393	21.8107	DHARAPARA	clay	1	5.88	0	98.2	1.8	0.41	118	18.3406	450	0.45			0.98	0	0.101833	0.12	0.5	0.394649	0.466682	1	0.0446429		0.0742562	0.115246	0.133984	0.0884543	0.132268	0.132121	0.0972002	0.102117	0.124308		0.0727711	0	0.013644	0.0106145	0.0661342	0.0521414	0.0453616	0.102117	0.00554947	0.368333
54	88.1368	21.8084	DHARAPARA	clay	1	7.35	13.6	58.2	28.2	0.6	164	37.1179	450	0.86			0.816327	0.181333	0.171821	0.531915	0.731707	0.548495	0.944476	1	0.0853175		0.0742562	0.115246	0.133984	0.0884543	0.132268	0.132121	0.0972002	0.102117	0.124308		0.0606173	0.0208979	0.0230213	0.0470501	0.0967817	0.0724677	0.0918033	0.102117	0.0106057	0.525362
55	88.1439	21.8097	DHARAPARA	clay	1	5.88	0	88.2	11.8	0.72	221	10.4803	450	0.95			0.98	0	0.113379	0.786667	0.878049	0.73913	0.266676	1	0.094246		0.0742562	0.115246	0.133984	0.0884543	0.132268	0.132121	0.0972002	0.102117	0.124308		0.0727711	0	0.015191	0.069584	0.116138	0.0976546	0.0259209	0.102117	0.0117156	0.511092
56	88.1416	21.8043	DHARAPARA	loam	3	5.18	38.6	23.2	38.2	0.76	234	39.3013	292	1.02			0.863333	0.514667	0.431034	0.39267	0.926829	0.782609	1.00003	0.648889	0.10119		0.0742562	0.115246	0.133984	0.0884543	0.132268	0.132121	0.0972002	0.102117	0.124308		0.0641079	0.0593131	0.0577518	0.0347333	0.12259	0.103399	0.0972035	0.0662626	0.0125788	0.61794
57	88.1215	21.8392	SAPKHALI	clay	1	6.35	18.6	53.2	28.2	0.44	115	39.3013	180	0.63			0.944882	0.248	0.18797	0.531915	0.536585	0.384615	1.00003	0.4	0.0625		0.0742562	0.115246	0.133984	0.0884543	0.132268	0.132121	0.0972002	0.102117	0.124308		0.0701634	0.0285809	0.025185	0.0470501	0.0709733	0.0508157	0.0972035	0.0408468	0.00776926	0.438588
58	88.1111	21.8391	SAPKHALI	sandyloam	4	7.63	53.6	18.2	28.2	0.46	116	27.5109	450	8.45			0.78637	0.714667	0.549451	0.531915	0.560976	0.38796	0.700023	1	0.838294		0.0742562	0.115246	0.133984	0.0884543	0.132268	0.132121	0.0972002	0.102117	0.124308		0.0583929	0.0823622	0.0736177	0.0470501	0.0741993	0.0512576	0.0680424	0.102117	0.104207	0.661246
59	88.1176	21.8345	SAPKHALI	clay	1	5.44	0	88.2	11.8	0.77	245	39.3013	450	3.7			0.906667	0	0.113379	0.786667	0.939024	0.819398	1.00003	1	0.367063		0.0742562	0.115246	0.133984	0.0884543	0.132268	0.132121	0.0972002	0.102117	0.124308		0.0673257	0	0.015191	0.069584	0.124203	0.10826	0.0972035	0.102117	0.045629	0.629513
60	88.1156	21.8289	BAMANKHALI	clay	1	6.24	8.6	73.2	18.2	0.76	238	37.5546	450	2.41			0.961538	0.114667	0.136612	0.824176	0.926829	0.795987	0.955587	1	0.239087		0.0742562	0.115246	0.133984	0.0884543	0.132268	0.132121	0.0972002	0.102117	0.124308		0.0714002	0.0132148	0.0183039	0.0729019	0.12259	0.105166	0.0928833	0.102117	0.0297205	0.628298
61	88.1064	21.8307	BAMANKHALI	clay	1	6.08	13.6	73.2	13.2	0.78	255	39.3013	225	1.18			0.986842	0.181333	0.136612	0.88	0.95122	0.852843	1.00003	0.5	0.117063		0.0742562	0.115246	0.133984	0.0884543	0.132268	0.132121	0.0972002	0.102117	0.124308		0.0732792	0.0208979	0.0183039	0.0778397	0.125816	0.112678	0.0972035	0.0510585	0.0145519	0.591629
62	88.1123	21.8288	BAMANKHALI	clay	1	5.73	0	68.2	31.8	0.45	118	39.3013	450	0.79			0.955	0	0.146628	0.471698	0.54878	0.394649	1.00003	1	0.078373		0.0742562	0.115246	0.133984	0.0884543	0.132268	0.132121	0.0972002	0.102117	0.124308		0.0709147	0	0.0196458	0.0417237	0.0725863	0.0521414	0.0972035	0.102117	0.00974241	0.466075
63	88.1225	21.8279	BAMANKHALI	clay	1	7	18.6	53.2	28.2	0.51	115	39.3013	450	0.48			0.857143	0.248	0.18797	0.531915	0.621951	0.384615	1.00003	1	0.047619		0.0742562	0.115246	0.133984	0.0884543	0.132268	0.132121	0.0972002	0.102117	0.124308		0.0636482	0.0285809	0.025185	0.0470501	0.0822645	0.0508157	0.0972035	0.102117	0.00591944	0.502784
64	88.1368	21.8163	BAMANKHALI	clay	1	4.51	0	98.2	1.8	0.77	262	39.3013	265	4.03			0.751667	0	0.101833	0.12	0.939024	0.876254	1.00003	0.588889	0.399802		0.0742562	0.115246	0.133984	0.0884543	0.132268	0.132121	0.0972002	0.102117	0.124308		0.0558159	0	0.013644	0.0106145	0.124203	0.115772	0.0972035	0.0601356	0.0496986	0.527087
65	88.1385	21.8206	BAMANKHALI	clay	1	5.63	3.6	68.2	28.2	0.74	229	37.1179	450	0.36			0.938333	0.048	0.146628	0.531915	0.902439	0.765886	0.944476	1	0.0357143		0.0742562	0.115246	0.133984	0.0884543	0.132268	0.132121	0.0972002	0.102117	0.124308		0.0696771	0.00553179	0.0196458	0.0470501	0.119364	0.10119	0.0918033	0.102117	0.00443958	0.560818
66	88.1353	21.827	BAMANKHALI	clayloam	5	7.68	28.6	33.2	38.2	0.61	157	39.3013	360	0.38			0.78125	0.381333	0.301205	0.39267	0.743902	0.525084	1.00003	0.8	0.0376984		0.0742562	0.115246	0.133984	0.0884543	0.132268	0.132121	0.0972002	0.102117	0.124308		0.0580127	0.043947	0.0403567	0.0347333	0.0983948	0.0693745	0.0972035	0.0816937	0.00468622	0.528402
67	88.1239	21.8255	BAMANKHALI	clay	1	7.33	8.6	58.2	33.2	0.45	117	39.3013	450	0.81			0.818554	0.114667	0.171821	0.451807	0.54878	0.391304	1.00003	1	0.0803571		0.0742562	0.115246	0.133984	0.0884543	0.132268	0.132121	0.0972002	0.102117	0.124308		0.0607827	0.0132148	0.0230213	0.0399643	0.0725863	0.0516995	0.0972035	0.102117	0.00998905	0.470579
68	88.1708	21.7525	KAYLAPARA	clay	1	7.02	3.6	73.2	23.2	0.46	119	27.5109	252	3.43			0.854701	0.048	0.136612	0.646552	0.560976	0.397993	0.700023	0.56	0.340278		0.0742562	0.115246	0.133984	0.0884543	0.132268	0.132121	0.0972002	0.102117	0.124308		0.0634669	0.00553179	0.0183039	0.0571902	0.0741993	0.0525832	0.0680424	0.0571856	0.0422993	0.438803
69	88.1634	21.7465	MRITYUNJAYNAGAR	clay	1	5.06	0	98.2	1.8	0.65	206	25.3275	112	0.49			0.843333	0	0.101833	0.12	0.792683	0.688963	0.644466	0.248889	0.0486111		0.0742562	0.115246	0.133984	0.0884543	0.132268	0.132121	0.0972002	0.102117	0.124308		0.0626228	0	0.013644	0.0106145	0.104847	0.0910265	0.0626422	0.0254158	0.00604276	0.376855
70	88.1669	21.7502	KAYLAPARA	clay	1	6.09	0	78.2	21.8	0.42	117	39.3013	405	0.92			0.985222	0	0.127877	0.688073	0.512195	0.391304	1.00003	0.9	0.0912698		0.0742562	0.115246	0.133984	0.0884543	0.132268	0.132121	0.0972002	0.102117	0.124308		0.0731589	0	0.0171335	0.060863	0.0677472	0.0516995	0.0972035	0.0919054	0.0113456	0.471057
71	88.159	21.751	KAYLAPARA	clay	1	7.02	0	78.2	21.8	0.76	242	32.3144	292	0.67			0.854701	0	0.127877	0.688073	0.926829	0.809365	0.82225	0.648889	0.0664683		0.0742562	0.115246	0.133984	0.0884543	0.132268	0.132121	0.0972002	0.102117	0.124308		0.0634669	0	0.0171335	0.060863	0.12259	0.106934	0.0799228	0.0662626	0.00826255	0.525436
72	88.1575	21.7495	KAYLAPARA	clay	1	7.36	3.6	58.2	38.2	0.52	116	38.8646	450	0.81			0.815217	0.048	0.171821	0.39267	0.634146	0.38796	0.988922	1	0.0803571		0.0742562	0.115246	0.133984	0.0884543	0.132268	0.132121	0.0972002	0.102117	0.124308		0.060535	0.00553179	0.0230213	0.0347333	0.0838775	0.0512576	0.0961234	0.102117	0.00998905	0.467186
73	88.1575	21.7495	KAYLAPARA	clayloam	5	7.18	38.6	33.2	28.2	0.46	119	28.821	450	0.62			0.835655	0.514667	0.301205	0.531915	0.560976	0.397993	0.733358	1	0.0615079		0.0742562	0.115246	0.133984	0.0884543	0.132268	0.132121	0.0972002	0.102117	0.124308		0.0620526	0.0593131	0.0403567	0.0470501	0.0741993	0.0525832	0.0712825	0.102117	0.00764594	0.516601
74	88.1602	21.7544	KAYLAPARA	clay	1	5.28	0	93.2	6.8	0.48	108	19.6507	450	0.68			0.88	0	0.107296	0.453333	0.585366	0.361204	0.500017	1	0.0674603		0.0742562	0.115246	0.133984	0.0884543	0.132268	0.132121	0.0972002	0.102117	0.124308		0.0653455	0	0.014376	0.0400993	0.0774254	0.0477226	0.0486017	0.102117	0.00838587	0.404073
75	88.1552	21.7676	NAGENDRAGANJA	clay	1	6.77	18.6	63.2	18.2	0.76	233	39.3013	450	1.61			0.886263	0.248	0.158228	0.824176	0.926829	0.779264	1.00003	1	0.159722		0.0742562	0.115246	0.133984	0.0884543	0.132268	0.132121	0.0972002	0.102117	0.124308		0.0658106	0.0285809	0.0212	0.0729019	0.12259	0.102957	0.0972035	0.102117	0.0198548	0.633216
76	88.1579	21.7678	NAGENDRAGANJA	clay	1	6.84	28.6	48.2	23.2	0.48	110	39.3013	450	1.01			0.877193	0.381333	0.207469	0.646552	0.585366	0.367893	1.00003	1	0.100198		0.0742562	0.115246	0.133984	0.0884543	0.132268	0.132121	0.0972002	0.102117	0.124308		0.0651371	0.043947	0.0277976	0.0571902	0.0774254	0.0486064	0.0972035	0.102117	0.0124555	0.53188
77	88.1589	21.7721	NAGENDRAGANJA	clay	1	7.03	0	80	20	0.47	112	21.3974	450	1.09			0.853485	0	0.125	0.75	0.573171	0.374582	0.544463	1	0.108135		0.0742562	0.115246	0.133984	0.0884543	0.132268	0.132121	0.0972002	0.102117	0.124308		0.0633766	0	0.016748	0.0663407	0.0758124	0.0494901	0.0529219	0.102117	0.0134421	0.440249
78	88.1479	21.7706	NAGENDRAGANJA	clay	1	6.59	3.6	73.2	23.2	0.43	108	23.5808	450	1.48			0.91047	0.048	0.136612	0.646552	0.52439	0.361204	0.60002	1	0.146825		0.0742562	0.115246	0.133984	0.0884543	0.132268	0.132121	0.0972002	0.102117	0.124308		0.0676081	0.00553179	0.0183039	0.0571902	0.0693602	0.0477226	0.0583221	0.102117	0.0182516	0.444408
79	88.1349	21.7797	MAHENDRAGANJA	clay	1	5.93	8.6	68.2	23.2	0.56	121	27.5109	450	1.4			0.988333	0.114667	0.146628	0.646552	0.682927	0.404682	0.700023	1	0.138889		0.0742562	0.115246	0.133984	0.0884543	0.132268	0.132121	0.0972002	0.102117	0.124308		0.0733899	0.0132148	0.0196458	0.0571902	0.0903296	0.053467	0.0680424	0.102117	0.017265	0.494662
80	88.1392	21.7818	MAHENDRAGANJA	clay	1	5.59	8.6	83.2	8.2	0.41	110	23.5808	427	2.08			0.931667	0.114667	0.120192	0.546667	0.5	0.367893	0.60002	0.948889	0.206349		0.0742562	0.115246	0.133984	0.0884543	0.132268	0.132121	0.0972002	0.102117	0.124308		0.0691821	0.0132148	0.0161039	0.048355	0.0661342	0.0486064	0.0583221	0.0968978	0.0256509	0.442467
81	88.1425	21.7901	MAHENDRAGANJA	clay	1	6.89	0	88.2	11.8	0.78	268	39.3013	450	1.38			0.870827	0	0.113379	0.786667	0.95122	0.896321	1.00003	1	0.136905		0.0742562	0.115246	0.133984	0.0884543	0.132268	0.132121	0.0972002	0.102117	0.124308		0.0646644	0	0.015191	0.069584	0.125816	0.118423	0.0972035	0.102117	0.0170184	0.610017
82	88.1535	21.7961	DHASPARA	clay	1	5.06	3.6	73.2	23.2	0.48	114	23.5808	450	1.4			0.843333	0.048	0.136612	0.646552	0.585366	0.381271	0.60002	1	0.138889		0.0742562	0.115246	0.133984	0.0884543	0.132268	0.132121	0.0972002	0.102117	0.124308		0.0626228	0.00553179	0.0183039	0.0571902	0.0774254	0.0503739	0.0583221	0.102117	0.017265	0.449152
83	88.154	21.7984	KOMPANICHAR	clay	1	5.68	18.6	63.2	18.2	0.65	204	39.3013	369	2.3			0.946667	0.248	0.158228	0.824176	0.792683	0.682274	1.00003	0.82	0.228175		0.0742562	0.115246	0.133984	0.0884543	0.132268	0.132121	0.0972002	0.102117	0.124308		0.0702959	0.0285809	0.0212	0.0729019	0.104847	0.0901427	0.0972035	0.083736	0.028364	0.597272
84	88.1303	21.7789	MAHENDRAGANJA	clayloam	5	5.43	43.6	33.2	23.2	0.5	116	29.6943	450	0.69			0.905	0.581333	0.301205	0.646552	0.609756	0.38796	0.755581	1	0.0684524		0.0742562	0.115246	0.133984	0.0884543	0.132268	0.132121	0.0972002	0.102117	0.124308		0.0672019	0.0669961	0.0403567	0.0571902	0.0806514	0.0512576	0.0734426	0.102117	0.00850919	0.547723
85	88.1236	21.7814	MAHENDRAGANJA	clay	1	5.86	3.6	63.2	33.2	0.45	110	30.5677	450	0.25			0.976667	0.048	0.158228	0.451807	0.54878	0.367893	0.777804	1	0.0248016		0.0742562	0.115246	0.133984	0.0884543	0.132268	0.132121	0.0972002	0.102117	0.124308		0.0725236	0.00553179	0.0212	0.0399643	0.0725863	0.0486064	0.0756027	0.102117	0.00308304	0.441215
86	88.1143	21.7861	KRISHNANAGAR	clay	1	5.69	8.6	63.2	28.2	0.6	169	24.4541	450	0.92			0.948333	0.114667	0.158228	0.531915	0.731707	0.565217	0.622243	1	0.0912698		0.0742562	0.115246	0.133984	0.0884543	0.132268	0.132121	0.0972002	0.102117	0.124308		0.0704197	0.0132148	0.0212	0.0470501	0.0967817	0.074677	0.0604821	0.102117	0.0113456	0.497288
87	88.1104	21.7888	KRISHNANAGAR	clay	1	6.74	8.6	68.2	23.2	0.69	211	7.42358	450	1.51			0.890208	0.114667	0.146628	0.646552	0.841463	0.705686	0.188895	1	0.149802		0.0742562	0.115246	0.133984	0.0884543	0.132268	0.132121	0.0972002	0.102117	0.124308		0.0661035	0.0132148	0.0196458	0.0571902	0.111299	0.0932358	0.0183607	0.102117	0.0186216	0.499788
88	88.1169	21.8066	MANDIRTALA	clay	1	6.1	3.6	73.2	23.2	0.6	164	21.8341	450	0.78			0.983607	0.048	0.136612	0.646552	0.731707	0.548495	0.555574	1	0.077381		0.0742562	0.115246	0.133984	0.0884543	0.132268	0.132121	0.0972002	0.102117	0.124308		0.0730389	0.00553179	0.0183039	0.0571902	0.0967817	0.0724677	0.0540019	0.102117	0.00961909	0.489052
89	88.111	21.8039	PHULDUBI	sandyclayloam	6	4.56	63.6	33.2	3.2	0.45	114	36.2445	315	0.23			0.76	0.848	0.301205	0.213333	0.54878	0.381271	0.922253	0.7	0.0228175		0.0742562	0.115246	0.133984	0.0884543	0.132268	0.132121	0.0972002	0.102117	0.124308		0.0564347	0.0977283	0.0403567	0.0188702	0.0725863	0.0503739	0.0896432	0.071482	0.0028364	0.500312
90	88.1074	21.8063	MANDIRTALA	clay	1	5.65	0	83.2	16.8	0.78	264	39.3013	450	0.77			0.941667	0	0.120192	0.892857	0.95122	0.882943	1.00003	1	0.0763889		0.0742562	0.115246	0.133984	0.0884543	0.132268	0.132121	0.0972002	0.102117	0.124308		0.0699246	0	0.0161039	0.078977	0.125816	0.116655	0.0972035	0.102117	0.00949576	0.616293
91	88.1065	21.81	MANDIRTALA	clay	1	4.7	23.6	58.2	18.2	0.45	112	38.8646	270	0.79			0.783333	0.314667	0.171821	0.824176	0.54878	0.374582	0.988922	0.6	0.078373		0.0742562	0.115246	0.133984	0.0884543	0.132268	0.132121	0.0972002	0.102117	0.124308		0.0581674	0.036264	0.0230213	0.0729019	0.0725863	0.0494901	0.0961234	0.0612703	0.00974241	0.479567
92	88.1048	21.8143	MANDIRTALA	clayloam	5	4.78	43.6	33.2	23.2	0.78	246	39.3013	135	0.5			0.796667	0.581333	0.301205	0.646552	0.95122	0.822742	1.00003	0.3	0.0496032		0.0742562	0.115246	0.133984	0.0884543	0.132268	0.132121	0.0972002	0.102117	0.124308		0.0591575	0.0669961	0.0403567	0.0571902	0.125816	0.108701	0.0972035	0.0306351	0.00616608	0.592223
93	88.1013	21.8201	MANDIRTALA	sandyclayloam	6	5.58	68.6	28.2	3.2	0.46	112	39.3013	427	1.1			0.93	0.914667	0.35461	0.213333	0.560976	0.374582	1.00003	0.948889	0.109127		0.0742562	0.115246	0.133984	0.0884543	0.132268	0.132121	0.0972002	0.102117	0.124308		0.0690583	0.105411	0.0475121	0.0188702	0.0741993	0.0494901	0.0972035	0.0968978	0.0135654	0.572208
94	88.1037	21.8124	MANDIRTALA	clay	1	7.74	0	98.2	1.8	0.65	200	13.5371	427	0.47			0.775194	0	0.101833	0.12	0.792683	0.668896	0.344456	0.948889	0.046627		0.0742562	0.115246	0.133984	0.0884543	0.132268	0.132121	0.0972002	0.102117	0.124308		0.057563	0	0.013644	0.0106145	0.104847	0.0883752	0.0334812	0.0968978	0.00579612	0.411219
95	88.1032	21.8101	MANDIRTALA	clay	1	6.42	3.6	78.2	18.2	0.46	109	26.2009	436	0.54			0.934579	0.048	0.127877	0.824176	0.560976	0.364548	0.666689	0.968889	0.0535714		0.0742562	0.115246	0.133984	0.0884543	0.132268	0.132121	0.0972002	0.102117	0.124308		0.0693984	0.00553179	0.0171335	0.0729019	0.0741993	0.0481645	0.0648023	0.0989401	0.00665937	0.457731
96	88.098	21.8097	MANDIRTALA	clay	1	5.27	0	83.2	16.8	0.45	110	39.3013	180	0.73			0.878333	0	0.120192	0.892857	0.54878	0.367893	1.00003	0.4	0.0724206		0.0742562	0.115246	0.133984	0.0884543	0.132268	0.132121	0.0972002	0.102117	0.124308		0.0652217	0	0.0161039	0.078977	0.0725863	0.0486064	0.0972035	0.0408468	0.00900248	0.428548
97	88.0976	21.8098	MANDIRTALA	sandyclayloam	6	4.91	58.6	33.2	8.2	0.6	163	27.5109	315	0.98			0.818333	0.781333	0.301205	0.546667	0.731707	0.545151	0.700023	0.7	0.0972222		0.0742562	0.115246	0.133984	0.0884543	0.132268	0.132121	0.0972002	0.102117	0.124308		0.0607664	0.0900453	0.0403567	0.048355	0.0967817	0.0720258	0.0680424	0.071482	0.0120855	0.559941
98	88.0971	21.7953	PHULDUBI	clay	1	7.74	33.6	58.2	8.2	0.55	116	31.8777	450	3			0.775194	0.448	0.171821	0.546667	0.670732	0.38796	0.811138	1	0.297619		0.0742562	0.115246	0.133984	0.0884543	0.132268	0.132121	0.0972002	0.102117	0.124308		0.057563	0.0516301	0.0230213	0.048355	0.0887166	0.0512576	0.0788428	0.102117	0.0369965	0.5385
99	88.1004	21.7937	PHULDUBI	clayloam	5	8.13	23.6	38.2	38.2	0.46	111	39.3013	360	6.32			0.738007	0.314667	0.26178	0.39267	0.560976	0.371237	1.00003	0.8	0.626984		0.0742562	0.115246	0.133984	0.0884543	0.132268	0.132121	0.0972002	0.102117	0.124308		0.0548017	0.036264	0.0350744	0.0347333	0.0741993	0.0490482	0.0972035	0.0816937	0.0779393	0.540957
100	88.1059	21.791	PHULDUBI	clay	1	7.25	33.6	43.2	23.2	0.44	116	27.5109	450	8.65			0.827586	0.448	0.231481	0.646552	0.536585	0.38796	0.700023	1	0.858135		0.0742562	0.115246	0.133984	0.0884543	0.132268	0.132121	0.0972002	0.102117	0.124308		0.0614534	0.0516301	0.0310149	0.0571902	0.0709733	0.0512576	0.0680424	0.102117	0.106673	0.600352
101	88.1131	21.7064	KAMALPUR	clay	1	7.22	28.6	43.2	28.2	0.58	137	39.3013	342	1.03			0.831025	0.381333	0.231481	0.531915	0.707317	0.458194	1.00003	0.76	0.102183		0.0742562	0.115246	0.133984	0.0884543	0.132268	0.132121	0.0972002	0.102117	0.124308		0.0617088	0.043947	0.0310149	0.0470501	0.0935557	0.060537	0.0972035	0.077609	0.0127021	0.525328
102	88.1114	21.7141	KAMALPUR	clay	1	7.35	43.6	43.2	13.2	0.71	210	22.2707	405	2.05			0.816327	0.581333	0.231481	0.88	0.865854	0.702341	0.566686	0.9	0.203373		0.0742562	0.115246	0.133984	0.0884543	0.132268	0.132121	0.0972002	0.102117	0.124308		0.0606173	0.0669961	0.0310149	0.0778397	0.114525	0.092794	0.055082	0.0919054	0.0252809	0.616055
103	88.1141	21.7167	KAMALPUR	clay	1	6.97	18.6	58.2	23.2	0.48	108	39.3013	382	0.47			0.860832	0.248	0.171821	0.646552	0.585366	0.361204	1.00003	0.848889	0.046627		0.0742562	0.115246	0.133984	0.0884543	0.132268	0.132121	0.0972002	0.102117	0.124308		0.0639222	0.0285809	0.0230213	0.0571902	0.0774254	0.0477226	0.0972035	0.0866861	0.00579612	0.487548
104	88.1204	21.7124	KAMALPUR	clay	1	7.7	13.6	48.2	38.2	0.55	116	9.60699	450	0.87			0.779221	0.181333	0.207469	0.39267	0.670732	0.38796	0.244453	1	0.0863095		0.0742562	0.115246	0.133984	0.0884543	0.132268	0.132121	0.0972002	0.102117	0.124308		0.057862	0.0208979	0.0277976	0.0347333	0.0887166	0.0512576	0.0237608	0.102117	0.010729	0.417872
105	88.1208	21.7136	KAMALPUR	clayloam	5	6.64	38.6	33.2	28.2	0.46	109	39.3013	360	1.26			0.903614	0.514667	0.301205	0.531915	0.560976	0.364548	1.00003	0.8	0.125		0.0742562	0.115246	0.133984	0.0884543	0.132268	0.132121	0.0972002	0.102117	0.124308		0.067099	0.0593131	0.0403567	0.0470501	0.0741993	0.0481645	0.0972035	0.0816937	0.0155385	0.530618
106	88.1254	21.7219	KAMALPUR	clay	1	6.62	8.6	53.2	38.2	0.76	238	25.3275	360	1.28			0.906344	0.114667	0.18797	0.39267	0.926829	0.795987	0.644466	0.8	0.126984		0.0742562	0.115246	0.133984	0.0884543	0.132268	0.132121	0.0972002	0.102117	0.124308		0.0673017	0.0132148	0.025185	0.0347333	0.12259	0.105166	0.0626422	0.0816937	0.0157852	0.528313
107	88.1258	21.7238	KAMALPUR	clay	1	4.56	0	73.2	26.8	0.77	232	31.441	405	3.62			0.76	0	0.136612	0.559701	0.939024	0.77592	0.800027	0.9	0.359127		0.0742562	0.115246	0.133984	0.0884543	0.132268	0.132121	0.0972002	0.102117	0.124308		0.0564347	0	0.0183039	0.049508	0.124203	0.102515	0.0777628	0.0919054	0.0446424	0.565276
108	88.1513	21.7045	BANKIMNAGAR	clay	1	7.69	0	90	10	0.5	112	31.0044	450	0.92			0.780234	0	0.111111	0.666667	0.609756	0.374582	0.788915	1	0.0912698		0.0742562	0.115246	0.133984	0.0884543	0.132268	0.132121	0.0972002	0.102117	0.124308		0.0579373	0	0.0148871	0.0589695	0.0806514	0.0494901	0.0766827	0.102117	0.0113456	0.452081
109	88.1531	21.7034	BANKIMNAGAR	clay	1	6.5	3.6	73.2	23.2	0.45	110	34.0611	292	0.46			0.923077	0.048	0.136612	0.646552	0.54878	0.367893	0.866696	0.648889	0.0456349		0.0742562	0.115246	0.133984	0.0884543	0.132268	0.132121	0.0972002	0.102117	0.124308		0.0685442	0.00553179	0.0183039	0.0571902	0.0725863	0.0486064	0.084243	0.0662626	0.00567279	0.426941
110	88.1571	21.7032	BANKIMNAGAR	clay	1	5.13	0	83.2	16.8	0.59	135	38.4279	360	0.72			0.855	0	0.120192	0.892857	0.719512	0.451505	0.97781	0.8	0.0714286		0.0742562	0.115246	0.133984	0.0884543	0.132268	0.132121	0.0972002	0.102117	0.124308		0.0634891	0	0.0161039	0.078977	0.0951687	0.0596533	0.0950434	0.0816937	0.00887916	0.499008
111	88.149	21.6972	BANKIMNAGAR	clay	1	6.44	8.6	63.2	28.2	0.48	108	39.3013	450	0.19			0.931677	0.114667	0.158228	0.531915	0.585366	0.361204	1.00003	1	0.0188492		0.0742562	0.115246	0.133984	0.0884543	0.132268	0.132121	0.0972002	0.102117	0.124308		0.0691828	0.0132148	0.0212	0.0470501	0.0774254	0.0477226	0.0972035	0.102117	0.00234311	0.477459
112	88.1463	21.693	BANKIMNAGAR	clay	1	5.26	3.6	68.2	28.2	0.76	232	29.2576	414	1.41			0.876667	0.048	0.146628	0.531915	0.926829	0.77592	0.744469	0.92	0.139881		0.0742562	0.115246	0.133984	0.0884543	0.132268	0.132121	0.0972002	0.102117	0.124308		0.065098	0.00553179	0.0196458	0.0470501	0.12259	0.102515	0.0723626	0.0939477	0.0173883	0.54613
113	88.1449	21.6902	BANKIMNAGAR	clay	1	7.62	18.6	68.2	13.2	0.5	111	39.3013	450	0.44			0.787402	0.248	0.146628	0.88	0.609756	0.371237	1.00003	1	0.0436508		0.0742562	0.115246	0.133984	0.0884543	0.132268	0.132121	0.0972002	0.102117	0.124308		0.0584695	0.0285809	0.0196458	0.0778397	0.0806514	0.0490482	0.0972035	0.102117	0.00542615	0.518982
114	88.1445	21.6912	BANKIMNAGAR	clay	1	6.81	13.6	63.2	23.2	0.52	108	39.3013	450	0.69			0.881057	0.181333	0.158228	0.646552	0.634146	0.361204	1.00003	1	0.0684524		0.0742562	0.115246	0.133984	0.0884543	0.132268	0.132121	0.0972002	0.102117	0.124308		0.065424	0.0208979	0.0212	0.0571902	0.0838775	0.0477226	0.0972035	0.102117	0.00850919	0.504142
115	88.1472	21.7068	BANKIMNAGAR	clay	1	7.23	3.6	73.2	23.2	0.68	194	39.3013	450	0.85			0.829876	0.048	0.136612	0.646552	0.829268	0.648829	1.00003	1	0.0843254		0.0742562	0.115246	0.133984	0.0884543	0.132268	0.132121	0.0972002	0.102117	0.124308		0.0616234	0.00553179	0.0183039	0.0571902	0.109686	0.0857239	0.0972035	0.102117	0.0104823	0.547862
116	88.1594	21.7092	SUMATINAGAR	clay	1	4.95	0	83.2	16.8	0.48	110	39.3013	450	0.97			0.825	0	0.120192	0.892857	0.585366	0.367893	1.00003	1	0.0962302		0.0742562	0.115246	0.133984	0.0884543	0.132268	0.132121	0.0972002	0.102117	0.124308		0.0612614	0	0.0161039	0.078977	0.0774254	0.0486064	0.0972035	0.102117	0.0119622	0.493657
117	88.1569	21.7101	SUMATINAGAR	clay	1	5.08	13.6	68.2	18.2	0.64	184	39.3013	450	0.78			0.846667	0.181333	0.146628	0.824176	0.780488	0.615385	1.00003	1	0.077381		0.0742562	0.115246	0.133984	0.0884543	0.132268	0.132121	0.0972002	0.102117	0.124308		0.0628703	0.0208979	0.0196458	0.0729019	0.103234	0.0813052	0.0972035	0.102117	0.00961909	0.569794
118	88.1513	21.7077	SUMATINAGAR	clay	1	5.04	8.6	73.2	18.2	0.47	108	27.5109	369	1.93			0.84	0.114667	0.136612	0.824176	0.573171	0.361204	0.700023	0.82	0.191468		0.0742562	0.115246	0.133984	0.0884543	0.132268	0.132121	0.0972002	0.102117	0.124308		0.0623752	0.0132148	0.0183039	0.0729019	0.0758124	0.0477226	0.0680424	0.083736	0.0238011	0.46591
119	88.154	21.7138	SUMATINAGAR	clay	1	4.96	18.6	63.2	18.2	0.48	111	28.3843	405	0.43			0.826667	0.248	0.158228	0.824176	0.585366	0.371237	0.722246	0.9	0.0426587		0.0742562	0.115246	0.133984	0.0884543	0.132268	0.132121	0.0972002	0.102117	0.124308		0.0613852	0.0285809	0.0212	0.0729019	0.0774254	0.0490482	0.0702025	0.0919054	0.00530283	0.477952
120	88.1582	21.713	SUMATINAGAR	clay	1	5.13	0	93.2	6.8	0.62	164	27.5109	285	1.13			0.855	0	0.107296	0.453333	0.756098	0.548495	0.700023	0.633333	0.112103		0.0742562	0.115246	0.133984	0.0884543	0.132268	0.132121	0.0972002	0.102117	0.124308		0.0634891	0	0.014376	0.0400993	0.100008	0.0724677	0.0680424	0.0646742	0.0139353	0.437092
121	88.148	21.7156	SUMATINAGAR	clay	1	5.49	18.6	68.2	13.2	0.47	116	27.9476	270	0.96			0.915	0.248	0.146628	0.88	0.573171	0.38796	0.711135	0.6	0.0952381		0.0742562	0.115246	0.133984	0.0884543	0.132268	0.132121	0.0972002	0.102117	0.124308		0.0679445	0.0285809	0.0196458	0.0778397	0.0758124	0.0512576	0.0691225	0.0612703	0.0118389	0.463312
122	88.1508	21.7161	SUMATINAGAR	clay	1	7.36	0	83.2	16.8	0.46	112	20.524	427	1.3			0.815217	0	0.120192	0.892857	0.560976	0.374582	0.52224	0.948889	0.128968		0.0742562	0.115246	0.133984	0.0884543	0.132268	0.132121	0.0972002	0.102117	0.124308		0.060535	0	0.0161039	0.078977	0.0741993	0.0494901	0.0507618	0.0968978	0.0160318	0.442997
123	88.1514	21.7329	HARADHANPUR	clayloam	5	5.72	33.6	33.2	33.2	0.42	109	39.3013	450	0.56			0.953333	0.448	0.301205	0.451807	0.512195	0.364548	1.00003	1	0.0555556		0.0742562	0.115246	0.133984	0.0884543	0.132268	0.132121	0.0972002	0.102117	0.124308		0.070791	0.0516301	0.0403567	0.0399643	0.0677472	0.0481645	0.0972035	0.102117	0.00690601	0.52488
124	88.1523	21.7328	MRITYUNJAYNAGAR	clay	1	7.11	3.6	73.2	23.2	0.48	117	39.3013	405	1.08			0.843882	0.048	0.136612	0.646552	0.585366	0.391304	1.00003	0.9	0.107143		0.0742562	0.115246	0.133984	0.0884543	0.132268	0.132121	0.0972002	0.102117	0.124308		0.0626635	0.00553179	0.0183039	0.0571902	0.0774254	0.0516995	0.0972035	0.0919054	0.0133187	0.475242
125	88.1543	21.7321	MRITYUNJAYNAGAR	clay	1	4.86	23.6	58.2	18.2	0.76	235	20.524	315	1.39			0.81	0.314667	0.171821	0.824176	0.926829	0.785953	0.52224	0.7	0.137897		0.0742562	0.115246	0.133984	0.0884543	0.132268	0.132121	0.0972002	0.102117	0.124308		0.0601476	0.036264	0.0230213	0.0729019	0.12259	0.103841	0.0507618	0.071482	0.0171417	0.558151
126	88.1637	21.7282	MRITYUNJAYNAGAR	clay	1	5.93	3.6	73.2	23.2	0.76	231	39.3013	450	6.17			0.988333	0.048	0.136612	0.646552	0.926829	0.772575	1.00003	1	0.612103		0.0742562	0.115246	0.133984	0.0884543	0.132268	0.132121	0.0972002	0.102117	0.124308		0.0733899	0.00553179	0.0183039	0.0571902	0.12259	0.102073	0.0972035	0.102117	0.0760894	0.654489
127	88.1601	21.7307	MRITYUNJAYNAGAR	clay	1	4.34	0	83.2	16.8	0.82	299	31.8777	450	1.05			0.723333	0	0.120192	0.892857	1	1	0.811138	1	0.104167		0.0742562	0.115246	0.133984	0.0884543	0.132268	0.132121	0.0972002	0.102117	0.124308		0.053712	0	0.0161039	0.078977	0.132268	0.132121	0.0788428	0.102117	0.0129488	0.607091
128	88.1665	21.7365	MRITYUNJAYNAGAR	clay	1	5.01	3.6	78.2	18.2	0.45	112	37.1179	112	3.31			0.835	0.048	0.127877	0.824176	0.54878	0.374582	0.944476	0.248889	0.328373		0.0742562	0.115246	0.133984	0.0884543	0.132268	0.132121	0.0972002	0.102117	0.124308		0.062004	0.00553179	0.0171335	0.0729019	0.0725863	0.0494901	0.0918033	0.0254158	0.0408195	0.437686
129	88.1585	21.7399	MRITYUNJAYNAGAR	clay	1	4.71	0	73.2	26.8	0.55	126	27.5109	373	0.46			0.785	0	0.136612	0.559701	0.670732	0.421405	0.700023	0.828889	0.0456349		0.0742562	0.115246	0.133984	0.0884543	0.132268	0.132121	0.0972002	0.102117	0.124308		0.0582912	0	0.0183039	0.049508	0.0887166	0.0556764	0.0680424	0.0846437	0.00567279	0.428855
130	88.1589	21.746	MRITYUNJAYNAGAR	clay	1	4.94	3.6	73.2	23.2	0.47	109	39.3013	234	1.65			0.823333	0.048	0.136612	0.646552	0.573171	0.364548	1.00003	0.52	0.16369		0.0742562	0.115246	0.133984	0.0884543	0.132268	0.132121	0.0972002	0.102117	0.124308		0.0611376	0.00553179	0.0183039	0.0571902	0.0758124	0.0481645	0.0972035	0.0531009	0.0203481	0.436793
131	88.1635	21.7442	MRITYUNJAYNAGAR	clay	1	5.72	13.6	63.2	23.2	0.44	110	39.3013	450	0.61			0.953333	0.181333	0.158228	0.646552	0.536585	0.367893	1.00003	1	0.0605159		0.0742562	0.115246	0.133984	0.0884543	0.132268	0.132121	0.0972002	0.102117	0.124308		0.070791	0.0208979	0.0212	0.0571902	0.0709733	0.0486064	0.0972035	0.102117	0.00752262	0.496502
132	88.1509	21.7367	HARADHANPUR	clay	1	6.05	13.6	68.2	18.2	0.5	110	39.3013	450	1.25			0.991736	0.181333	0.146628	0.824176	0.609756	0.367893	1.00003	1	0.124008		0.0742562	0.115246	0.133984	0.0884543	0.132268	0.132121	0.0972002	0.102117	0.124308		0.0736426	0.0208979	0.0196458	0.0729019	0.0806514	0.0486064	0.0972035	0.102117	0.0154152	0.531082
133	88.1436	21.7312	HARADHANPUR	clay	1	4.63	33.6	58.2	8.2	0.6	147	33.6245	450	7.68			0.771667	0.448	0.171821	0.546667	0.731707	0.491639	0.855584	1	0.761905		0.0742562	0.115246	0.133984	0.0884543	0.132268	0.132121	0.0972002	0.102117	0.124308		0.0573011	0.0516301	0.0230213	0.048355	0.0967817	0.0649558	0.083163	0.102117	0.094711	0.622036
134	88.142	21.7394	HARADHANPUR	clay	1	5.31	0	63.2	36.8	0.52	117	21.3974	432	1.32			0.885	0	0.158228	0.407609	0.634146	0.391304	0.544463	0.96	0.130952		0.0742562	0.115246	0.133984	0.0884543	0.132268	0.132121	0.0972002	0.102117	0.124308		0.0657168	0	0.0212	0.0360547	0.0838775	0.0516995	0.0529219	0.0980324	0.0162785	0.425781
135	88.1539	21.7391	HARADHANPUR	clay	1	5.44	3.6	73.2	23.2	0.58	141	39.3013	450	0.98			0.906667	0.048	0.136612	0.646552	0.707317	0.471572	1.00003	1	0.0972222		0.0742562	0.115246	0.133984	0.0884543	0.132268	0.132121	0.0972002	0.102117	0.124308		0.0673257	0.00553179	0.0183039	0.0571902	0.0935557	0.0623045	0.0972035	0.102117	0.0120855	0.515618
136	88.1589	21.7474	HARADHANPUR	clay	1	6.61	28.6	58.2	13.2	0.78	253	35.8079	315	0.8			0.907716	0.381333	0.171821	0.88	0.95122	0.846154	0.911141	0.7	0.0793651		0.0742562	0.115246	0.133984	0.0884543	0.132268	0.132121	0.0972002	0.102117	0.124308		0.0674036	0.043947	0.0230213	0.0778397	0.125816	0.111795	0.0885631	0.071482	0.00986573	0.619733
137	88.1562	21.7455	HARADHANPUR	clay	1	6.11	8.6	68.2	23.2	0.5	110	31.0044	450	3.77			0.981997	0.114667	0.146628	0.646552	0.609756	0.367893	0.788915	1	0.374008		0.0742562	0.115246	0.133984	0.0884543	0.132268	0.132121	0.0972002	0.102117	0.124308		0.0729194	0.0132148	0.0196458	0.0571902	0.0806514	0.0486064	0.0766827	0.102117	0.0464922	0.51752
138	88.1476	21.7493	HARADHANPUR	clay	1	5.32	0	88.2	11.8	0.66	220	39.3013	315	0.77			0.886667	0	0.113379	0.786667	0.804878	0.735786	1.00003	0.7	0.0763889		0.0742562	0.115246	0.133984	0.0884543	0.132268	0.132121	0.0972002	0.102117	0.124308		0.0658405	0	0.015191	0.069584	0.10646	0.0972127	0.0972035	0.071482	0.00949576	0.532469
139	88.1296	21.7372	KHAN SAHEBER ABAD	clay	1	4.84	8.6	68.2	23.2	0.66	183	27.9476	310	0.36			0.806667	0.114667	0.146628	0.646552	0.804878	0.61204	0.711135	0.688889	0.0357143		0.0742562	0.115246	0.133984	0.0884543	0.132268	0.132121	0.0972002	0.102117	0.124308		0.0599	0.0132148	0.0196458	0.0571902	0.10646	0.0808633	0.0691225	0.0703473	0.00443958	0.481183
140	88.127	21.7396	KHAN SAHEBER ABAD	clay	1	5.06	13.6	63.2	23.2	0.48	113	39.3013	405	0.3			0.843333	0.181333	0.158228	0.646552	0.585366	0.377926	1.00003	0.9	0.0297619		0.0742562	0.115246	0.133984	0.0884543	0.132268	0.132121	0.0972002	0.102117	0.124308		0.0626228	0.0208979	0.0212	0.0571902	0.0774254	0.049932	0.0972035	0.0919054	0.00369965	0.482077
141	88.1273	21.7428	KHAN SAHEBER ABAD	clay	1	5.35	3.6	83.2	13.2	0.52	113	21.3974	450	1.65			0.891667	0.048	0.120192	0.88	0.634146	0.377926	0.544463	1	0.16369		0.0742562	0.115246	0.133984	0.0884543	0.132268	0.132121	0.0972002	0.102117	0.124308		0.0662118	0.00553179	0.0161039	0.0778397	0.0838775	0.049932	0.0529219	0.102117	0.0203481	0.474884
142	88.1279	21.7499	KHAN SAHEBER ABAD	clay	1	5.61	3.6	83.2	13.2	0.6	155	39.3013	405	1.6			0.935	0.048	0.120192	0.88	0.731707	0.518395	1.00003	0.9	0.15873		0.0742562	0.115246	0.133984	0.0884543	0.132268	0.132121	0.0972002	0.102117	0.124308		0.0694296	0.00553179	0.0161039	0.0778397	0.0967817	0.0684908	0.0972035	0.0919054	0.0197315	0.543018
143	88.1377	21.7553	KHAN SAHEBER ABAD	clay	1	6.31	13.6	53.2	33.2	0.77	237	23.5808	450	0.53			0.950872	0.181333	0.18797	0.451807	0.939024	0.792642	0.60002	1	0.0525794		0.0742562	0.115246	0.133984	0.0884543	0.132268	0.132121	0.0972002	0.102117	0.124308		0.0706082	0.0208979	0.025185	0.0399643	0.124203	0.104725	0.0583221	0.102117	0.00653605	0.552558
144	88.1419	21.756	KHAN SAHEBER ABAD	clay	1	7.58	0	83.2	16.8	0.5	109	24.4541	450	2.63			0.791557	0	0.120192	0.892857	0.609756	0.364548	0.622243	1	0.260913		0.0742562	0.115246	0.133984	0.0884543	0.132268	0.132121	0.0972002	0.102117	0.124308		0.058778	0	0.0161039	0.078977	0.0806514	0.0481645	0.0604821	0.102117	0.0324336	0.477708
145	88.1425	21.7531	KHAN SAHEBER ABAD	clay	1	6.87	28.6	63.2	8.2	0.45	108	25.3275	315	3.12			0.873362	0.381333	0.158228	0.546667	0.54878	0.361204	0.644466	0.7	0.309524		0.0742562	0.115246	0.133984	0.0884543	0.132268	0.132121	0.0972002	0.102117	0.124308		0.0648526	0.043947	0.0212	0.048355	0.0725863	0.0477226	0.0626422	0.071482	0.0384763	0.471264
146	88.1361	21.7451	KHAN SAHEBER ABAD	siltyclay	2	6.26	8.6	48.2	43.2	0.56	128	39.3013	450	5.28			0.958466	0.114667	0.207469	0.347222	0.682927	0.428094	1.00003	1	0.52381		0.0742562	0.115246	0.133984	0.0884543	0.132268	0.132121	0.0972002	0.102117	0.124308		0.0711721	0.0132148	0.0277976	0.0307133	0.0903296	0.0565601	0.0972035	0.102117	0.0651138	0.554222
147	88.1329	21.7604	KHAN SAHEBER ABAD	clay	1	7.01	3.6	68.2	28.2	0.62	157	24.4541	450	0.52			0.85592	0.048	0.146628	0.531915	0.756098	0.525084	0.622243	1	0.0515873		0.0742562	0.115246	0.133984	0.0884543	0.132268	0.132121	0.0972002	0.102117	0.124308		0.0635574	0.00553179	0.0196458	0.0470501	0.100008	0.0693745	0.0604821	0.102117	0.00641272	0.474179
148	88.1329	21.7604	KHAN SAHEBER ABAD	clay	1	5.26	0	83.2	16.8	0.76	243	38.8646	450	0.71			0.876667	0	0.120192	0.892857	0.926829	0.812709	0.988922	1	0.0704365		0.0742562	0.115246	0.133984	0.0884543	0.132268	0.132121	0.0972002	0.102117	0.124308		0.065098	0	0.0161039	0.078977	0.12259	0.107376	0.0961234	0.102117	0.00875583	0.597141
149	88.1329	21.7604	KHANRAMKARCHAR	clay	1	5.15	0	88.2	11.8	0.48	116	21.8341	450	5.86			0.858333	0	0.113379	0.786667	0.585366	0.38796	0.555574	1	0.581349		0.0742562	0.115246	0.133984	0.0884543	0.132268	0.132121	0.0972002	0.102117	0.124308		0.0637366	0	0.015191	0.069584	0.0774254	0.0512576	0.0540019	0.102117	0.0722665	0.50558
150	88.1329	21.7604	KHANRAMKARCHAR	clay	1	6.1	0	88.2	11.8	0.5	109	19.214	360	0.85			0.983607	0	0.113379	0.786667	0.609756	0.364548	0.488905	0.8	0.0843254		0.0742562	0.115246	0.133984	0.0884543	0.132268	0.132121	0.0972002	0.102117	0.124308		0.0730389	0	0.015191	0.069584	0.0806514	0.0481645	0.0475217	0.0816937	0.0104823	0.426328
151	88.1218	21.7621	KHANRAMKARCHAR	clay	1	5.02	23.6	58.2	18.2	0.6	147	26.2009	360	1.42			0.836667	0.314667	0.171821	0.824176	0.731707	0.491639	0.666689	0.8	0.140873		0.0742562	0.115246	0.133984	0.0884543	0.132268	0.132121	0.0972002	0.102117	0.124308		0.0621277	0.036264	0.0230213	0.0729019	0.0967817	0.0649558	0.0648023	0.0816937	0.0175117	0.52006
152	88.1161	21.7678	KHANRAMKARCHAR	clay	1	7.57	0	83.2	16.8	0.45	110	27.5109	135	1.28			0.792602	0	0.120192	0.892857	0.54878	0.367893	0.700023	0.3	0.126984		0.0742562	0.115246	0.133984	0.0884543	0.132268	0.132121	0.0972002	0.102117	0.124308		0.0588557	0	0.0161039	0.078977	0.0725863	0.0486064	0.0680424	0.0306351	0.0157852	0.389592
153	88.1013	21.7726	KRISHNANAGAR	clay	1	6.04	0	98.2	1.8	0.42	112	26.2009	450	1.16			0.993377	0	0.101833	0.12	0.512195	0.374582	0.666689	1	0.115079		0.0742562	0.115246	0.133984	0.0884543	0.132268	0.132121	0.0972002	0.102117	0.124308		0.0737645	0	0.013644	0.0106145	0.0677472	0.0494901	0.0648023	0.102117	0.0143053	0.396485
154	88.1035	21.7776	KRISHNANAGAR	clay	1	6.33	0	83.2	16.8	0.52	114	39.3013	450	1.36			0.947867	0	0.120192	0.892857	0.634146	0.381271	1.00003	1	0.134921		0.0742562	0.115246	0.133984	0.0884543	0.132268	0.132121	0.0972002	0.102117	0.124308		0.0703851	0	0.0161039	0.078977	0.0838775	0.0503739	0.0972035	0.102117	0.0167717	0.51581
155	88.1055	21.7821	KRISHNANAGAR	clay	1	5.27	0	73.2	26.8	0.61	144	30.5677	360	0.72			0.878333	0	0.136612	0.559701	0.743902	0.481605	0.777804	0.8	0.0714286		0.0742562	0.115246	0.133984	0.0884543	0.132268	0.132121	0.0972002	0.102117	0.124308		0.0652217	0	0.0183039	0.049508	0.0983948	0.0636301	0.0756027	0.0816937	0.00887916	0.461234
156	88.1114	21.7935	PHULDUBI	clay	1	6.63	0	83.2	16.8	0.58	133	31.441	450	0.53			0.904977	0	0.120192	0.892857	0.707317	0.444816	0.800027	1	0.0525794		0.0742562	0.115246	0.133984	0.0884543	0.132268	0.132121	0.0972002	0.102117	0.124308		0.0672002	0	0.0161039	0.078977	0.0935557	0.0587695	0.0777628	0.102117	0.00653605	0.501022
157	88.1119	21.7935	MAHENDRAGANJA	clay	1	7.1	0	78.2	21.8	0.8	275	39.3013	382	1.25			0.84507	0	0.127877	0.688073	0.97561	0.919732	1.00003	0.848889	0.124008		0.0742562	0.115246	0.133984	0.0884543	0.132268	0.132121	0.0972002	0.102117	0.124308		0.0627518	0	0.0171335	0.060863	0.129042	0.121516	0.0972035	0.0866861	0.0154152	0.590611
158	88.1145	21.7877	MAHENDRAGANJA	clay	1	5.34	3.6	78.2	18.2	0.45	110	18.3406	418	1.56			0.89	0.048	0.127877	0.824176	0.54878	0.367893	0.466682	0.928889	0.154762		0.0742562	0.115246	0.133984	0.0884543	0.132268	0.132121	0.0972002	0.102117	0.124308		0.0660881	0.00553179	0.0171335	0.0729019	0.0725863	0.0486064	0.0453616	0.0948554	0.0192382	0.442303
159	88.116	21.7892	MAHENDRAGANJA	clay	1	4.95	0	78.2	21.8	0.72	226	35.8079	450	1.68			0.825	0	0.127877	0.688073	0.878049	0.755853	0.911141	1	0.166667		0.0742562	0.115246	0.133984	0.0884543	0.132268	0.132121	0.0972002	0.102117	0.124308		0.0612614	0	0.0171335	0.060863	0.116138	0.099864	0.0885631	0.102117	0.020718	0.566658
160	88.1063	21.7872	KRISHNANAGAR	clay	1	5.04	0	73.2	26.8	0.72	221	21.3974	450	6.89			0.84	0	0.136612	0.559701	0.878049	0.73913	0.544463	1	0.683532		0.0742562	0.115246	0.133984	0.0884543	0.132268	0.132121	0.0972002	0.102117	0.124308		0.0623752	0	0.0183039	0.049508	0.116138	0.0976546	0.0529219	0.102117	0.0849686	0.583987
161	88.1028	21.7838	KRISHNANAGAR	clay	1	6.26	0	78.2	21.8	0.5	122	31.0044	450	0.96			0.958466	0	0.127877	0.688073	0.609756	0.408027	0.788915	1	0.0952381		0.0742562	0.115246	0.133984	0.0884543	0.132268	0.132121	0.0972002	0.102117	0.124308		0.0711721	0	0.0171335	0.060863	0.0806514	0.0539089	0.0766827	0.102117	0.0118389	0.474368
162	88.1022	21.7839	KRISHNANAGAR	clay	1	5.55	0	73.2	26.8	0.48	114	36.2445	450	1.32			0.925	0	0.136612	0.559701	0.585366	0.381271	0.922253	1	0.130952		0.0742562	0.115246	0.133984	0.0884543	0.132268	0.132121	0.0972002	0.102117	0.124308		0.068687	0	0.0183039	0.049508	0.0774254	0.0503739	0.0896432	0.102117	0.0162785	0.472337
163	88.0961	21.7633	KRISHNANAGAR	clay	1	6.48	0	88.2	11.8	0.6	143	39.3013	315	2.38			0.925926	0	0.113379	0.786667	0.731707	0.478261	1.00003	0.7	0.236111		0.0742562	0.115246	0.133984	0.0884543	0.132268	0.132121	0.0972002	0.102117	0.124308		0.0687558	0	0.015191	0.069584	0.0967817	0.0631883	0.0972035	0.071482	0.0293505	0.511537
164	88.0934	21.761	NARAHARIPUR	clay	1	5.04	13.6	68.2	18.2	0.6	144	39.3013	279	3.3			0.84	0.181333	0.146628	0.824176	0.731707	0.481605	1.00003	0.62	0.327381		0.0742562	0.115246	0.133984	0.0884543	0.132268	0.132121	0.0972002	0.102117	0.124308		0.0623752	0.0208979	0.0196458	0.0729019	0.0967817	0.0636301	0.0972035	0.0633126	0.0406961	0.537445
165	88.0829	21.7621	NARAHARIPUR	clay	1	6.37	3.6	83.2	13.2	0.45	112	27.5109	450	0.92			0.941915	0.048	0.120192	0.88	0.54878	0.374582	0.700023	1	0.0912698		0.0742562	0.115246	0.133984	0.0884543	0.132268	0.132121	0.0972002	0.102117	0.124308		0.0699431	0.00553179	0.0161039	0.0778397	0.0725863	0.0494901	0.0680424	0.102117	0.0113456	0.473
166	88.0842	21.7668	KRISHNANAGAR	clay	1	5.2	0	68.2	31.8	0.62	141	31.0044	450	3.73			0.866667	0	0.146628	0.471698	0.756098	0.471572	0.788915	1	0.37004		0.0742562	0.115246	0.133984	0.0884543	0.132268	0.132121	0.0972002	0.102117	0.124308		0.0643554	0	0.0196458	0.0417237	0.100008	0.0623045	0.0766827	0.102117	0.045999	0.512836
167	88.0775	21.7632	NARAHARIPUR	clay	1	6.01	18.6	53.2	28.2	0.44	116	39.3013	450	2.53			1.00167	0.248	0.18797	0.531915	0.536585	0.38796	1.00003	1	0.250992		0.0742562	0.115246	0.133984	0.0884543	0.132268	0.132121	0.0972002	0.102117	0.124308		0.07438	0.0285809	0.025185	0.0470501	0.0709733	0.0512576	0.0972035	0.102117	0.0312004	0.527948
168	88.0851	21.7731	KRISHNANAGAR	clay	1	7.96	3.6	73.2	23.2	0.56	126	39.3013	450	1.2			0.753769	0.048	0.136612	0.646552	0.682927	0.421405	1.00003	1	0.119048		0.0742562	0.115246	0.133984	0.0884543	0.132268	0.132121	0.0972002	0.102117	0.124308		0.055972	0.00553179	0.0183039	0.0571902	0.0903296	0.0556764	0.0972035	0.102117	0.0147986	0.497123
169	88.089	21.7726	KRISHNANAGAR	clay	1	5.56	0	68.2	31.8	0.76	236	39.3013	270	1.14			0.926667	0	0.146628	0.471698	0.926829	0.789298	1.00003	0.6	0.113095		0.0742562	0.115246	0.133984	0.0884543	0.132268	0.132121	0.0972002	0.102117	0.124308		0.0688108	0	0.0196458	0.0417237	0.12259	0.104283	0.0972035	0.0612703	0.0140587	0.529586
170	88.0983	21.7705	KRISHNANAGAR	clay	1	4.25	0	68.2	31.8	0.76	235	39.3013	247	1.16			0.708333	0	0.146628	0.471698	0.926829	0.785953	1.00003	0.548889	0.115079		0.0742562	0.115246	0.133984	0.0884543	0.132268	0.132121	0.0972002	0.102117	0.124308		0.0525982	0	0.0196458	0.0417237	0.12259	0.103841	0.0972035	0.0560509	0.0143053	0.507958
171	88.0944	21.7524	HARINBARI	clay	1	4.73	13.6	58.2	28.2	0.64	189	39.3013	450	0.47			0.788333	0.181333	0.171821	0.531915	0.780488	0.632107	1.00003	1	0.046627		0.0742562	0.115246	0.133984	0.0884543	0.132268	0.132121	0.0972002	0.102117	0.124308		0.0585387	0.0208979	0.0230213	0.0470501	0.103234	0.0835146	0.0972035	0.102117	0.00579612	0.541373
172	88.0902	21.7528	HARINBARI	clay	1	7.61	18.6	58.2	23.2	0.62	140	31.0044	450	1.82			0.788436	0.248	0.171821	0.646552	0.756098	0.468227	0.788915	1	0.180556		0.0742562	0.115246	0.133984	0.0884543	0.132268	0.132121	0.0972002	0.102117	0.124308		0.0585463	0.0285809	0.0230213	0.0571902	0.100008	0.0618626	0.0766827	0.102117	0.0224445	0.530454
173	88.0918	21.7497	HARINBARI	clay	1	7.66	0	88.2	11.8	0.78	270	33.6245	450	1.31			0.78329	0	0.113379	0.786667	0.95122	0.90301	0.855584	1	0.12996		0.0742562	0.115246	0.133984	0.0884543	0.132268	0.132121	0.0972002	0.102117	0.124308		0.0581642	0	0.015191	0.069584	0.125816	0.119307	0.083163	0.102117	0.0161551	0.589497
174	88.0953	21.7443	HARINBARI	clay	1	4.82	28.6	53.2	18.2	0.78	251	12.2271	270	0.89			0.803333	0.381333	0.18797	0.824176	0.95122	0.839465	0.311121	0.6	0.0882937		0.0742562	0.115246	0.133984	0.0884543	0.132268	0.132121	0.0972002	0.102117	0.124308		0.0596525	0.043947	0.025185	0.0729019	0.125816	0.110911	0.0302411	0.0612703	0.0109756	0.5409
175	88.0988	21.7494	HARINBARI	clay	1	7.67	0	73.2	26.8	0.45	112	24.4541	184	0.75			0.782269	0	0.136612	0.559701	0.54878	0.374582	0.622243	0.408889	0.0744048		0.0742562	0.115246	0.133984	0.0884543	0.132268	0.132121	0.0972002	0.102117	0.124308		0.0580883	0	0.0183039	0.049508	0.0725863	0.0494901	0.0604821	0.0417545	0.00924912	0.359462
176	88.1054	21.7504	KHANRAMKARCHAR	clay	1	4.65	0	88.2	11.8	0.46	116	39.3013	450	1.18			0.775	0	0.113379	0.786667	0.560976	0.38796	1.00003	1	0.117063		0.0742562	0.115246	0.133984	0.0884543	0.132268	0.132121	0.0972002	0.102117	0.124308		0.0575486	0	0.015191	0.069584	0.0741993	0.0512576	0.0972035	0.102117	0.0145519	0.481653
177	88.0992	21.7452	HARINBARI	clay	1	4.86	0	88.2	11.8	0.76	232	39.3013	225	1.21			0.81	0	0.113379	0.786667	0.926829	0.77592	1.00003	0.5	0.12004		0.0742562	0.115246	0.133984	0.0884543	0.132268	0.132121	0.0972002	0.102117	0.124308		0.0601476	0	0.015191	0.069584	0.12259	0.102515	0.0972035	0.0510585	0.0149219	0.533212
178	88.1046	21.7461	HARINBARI	clay	1	5.39	0	78.2	21.8	0.6	141	30.5677	450	1.17			0.898333	0	0.127877	0.688073	0.731707	0.471572	0.777804	1	0.116071		0.0742562	0.115246	0.133984	0.0884543	0.132268	0.132121	0.0972002	0.102117	0.124308		0.0667069	0	0.0171335	0.060863	0.0967817	0.0623045	0.0756027	0.102117	0.0144286	0.495938
179	88.1046	21.7462	RUDRANAGAR	clay	1	5.06	23.6	53.2	23.2	0.77	229	39.3013	270	1.9			0.843333	0.314667	0.18797	0.646552	0.939024	0.765886	1.00003	0.6	0.188492		0.0742562	0.115246	0.133984	0.0884543	0.132268	0.132121	0.0972002	0.102117	0.124308		0.0626228	0.036264	0.025185	0.0571902	0.124203	0.10119	0.0972035	0.0612703	0.0234311	0.58856
180	88.1039	21.7324	RUDRANAGAR	clay	1	6.89	0	83.2	16.8	0.8	289	31.441	405	1.75			0.870827	0	0.120192	0.892857	0.97561	0.966555	0.800027	0.9	0.173611		0.0742562	0.115246	0.133984	0.0884543	0.132268	0.132121	0.0972002	0.102117	0.124308		0.0646644	0	0.0161039	0.078977	0.129042	0.127702	0.0777628	0.0919054	0.0215813	0.607739
181	88.1039	21.7325	RUDRANAGAR	clay	1	4.92	0	83.2	16.8	0.78	261	39.3013	450	0.99			0.82	0	0.120192	0.892857	0.95122	0.87291	1.00003	1	0.0982143		0.0742562	0.115246	0.133984	0.0884543	0.132268	0.132121	0.0972002	0.102117	0.124308		0.0608901	0	0.0161039	0.078977	0.125816	0.11533	0.0972035	0.102117	0.0122088	0.608646
182	88.0982	21.734	RUDRANAGAR	clay	1	4.55	3.6	78.2	18.2	0.68	203	27.5109	450	1.08			0.758333	0.048	0.127877	0.824176	0.829268	0.67893	0.700023	1	0.107143		0.0742562	0.115246	0.133984	0.0884543	0.132268	0.132121	0.0972002	0.102117	0.124308		0.056311	0.00553179	0.0171335	0.0729019	0.109686	0.0897008	0.0680424	0.102117	0.0133187	0.534743
183	88.0936	21.7295	RUDRANAGAR	clay	1	6.01	0	73.2	26.8	0.62	138	35.3712	450	1.75			1.00167	0	0.136612	0.559701	0.756098	0.461538	0.90003	1	0.173611		0.0742562	0.115246	0.133984	0.0884543	0.132268	0.132121	0.0972002	0.102117	0.124308		0.07438	0	0.0183039	0.049508	0.100008	0.0609789	0.0874831	0.102117	0.0215813	0.51436
184	88.1043	21.7292	RUDRANAGAR	clay	1	5.54	18.6	43.2	38.2	0.68	185	32.7511	315	1.06			0.923333	0.248	0.231481	0.39267	0.829268	0.618729	0.833361	0.7	0.105159		0.0742562	0.115246	0.133984	0.0884543	0.132268	0.132121	0.0972002	0.102117	0.124308		0.0685633	0.0285809	0.0310149	0.0347333	0.109686	0.0817471	0.0810029	0.071482	0.0130721	0.519882
185	88.0984	21.7246	RUDRANAGAR	clay	1	6.15	0	68.2	31.8	0.66	194	39.3013	450	1.02			0.97561	0	0.146628	0.471698	0.804878	0.648829	1.00003	1	0.10119		0.0742562	0.115246	0.133984	0.0884543	0.132268	0.132121	0.0972002	0.102117	0.124308		0.0724451	0	0.0196458	0.0417237	0.10646	0.0857239	0.0972035	0.102117	0.0125788	0.537898
186	88.0903	21.7236	RUDRANAGAR	clay	1	6.75	0	83.2	16.8	0.5	117	39.3013	450	1.54			0.888889	0	0.120192	0.892857	0.609756	0.391304	1.00003	1	0.152778		0.0742562	0.115246	0.133984	0.0884543	0.132268	0.132121	0.0972002	0.102117	0.124308		0.0660056	0	0.0161039	0.078977	0.0806514	0.0516995	0.0972035	0.102117	0.0189915	0.511749
187	88.0846	21.7242	RADHAKRISHNAPUR	clay	1	6.85	0	68.2	31.8	0.74	229	39.3013	405	3			0.875912	0	0.146628	0.471698	0.902439	0.765886	1.00003	0.9	0.297619		0.0742562	0.115246	0.133984	0.0884543	0.132268	0.132121	0.0972002	0.102117	0.124308		0.065042	0	0.0196458	0.0417237	0.119364	0.10119	0.0972035	0.0919054	0.0369965	0.573071
188	88.0749	21.7221	RADHAKRISHNAPUR	clay	1	6.58	0	78.2	21.8	0.66	203	39.3013	382	3.96			0.911854	0	0.127877	0.688073	0.804878	0.67893	1.00003	0.848889	0.392857		0.0742562	0.115246	0.133984	0.0884543	0.132268	0.132121	0.0972002	0.102117	0.124308		0.0677109	0	0.0171335	0.060863	0.10646	0.0897008	0.0972035	0.0866861	0.0488354	0.574593
189	88.0672	21.7255	RADHAKRISHNAPUR	clay	1	5.34	18.6	63.2	18.2	0.48	119	17.9039	396	1.47			0.89	0.248	0.158228	0.824176	0.585366	0.397993	0.455571	0.88	0.145833		0.0742562	0.115246	0.133984	0.0884543	0.132268	0.132121	0.0972002	0.102117	0.124308		0.0660881	0.0285809	0.0212	0.0729019	0.0774254	0.0525832	0.0442816	0.089863	0.0181283	0.471052
190	88.0721	21.7312	RADHAKRISHNAPUR	clay	1	6.87	3.6	68.2	28.2	0.61	138	26.6376	225	0.94			0.873362	0.048	0.146628	0.531915	0.743902	0.461538	0.6778	0.5	0.093254		0.0742562	0.115246	0.133984	0.0884543	0.132268	0.132121	0.0972002	0.102117	0.124308		0.0648526	0.00553179	0.0196458	0.0470501	0.0983948	0.0609789	0.0658823	0.0510585	0.0115922	0.424987
191	88.0861	21.7182	BISHNUPUR	clay	1	6.22	18.6	58.2	23.2	0.46	117	26.6376	450	2.12			0.96463	0.248	0.171821	0.646552	0.560976	0.391304	0.6778	1	0.210317		0.0742562	0.115246	0.133984	0.0884543	0.132268	0.132121	0.0972002	0.102117	0.124308		0.0716298	0.0285809	0.0230213	0.0571902	0.0741993	0.0516995	0.0658823	0.102117	0.0261442	0.500465
192	88.088	21.7162	BISHNUPUR	clay	1	7.15	28.6	58.2	13.2	0.62	136	27.5109	450	3.87			0.839161	0.381333	0.171821	0.88	0.756098	0.454849	0.700023	1	0.383929		0.0742562	0.115246	0.133984	0.0884543	0.132268	0.132121	0.0972002	0.102117	0.124308		0.0623129	0.043947	0.0230213	0.0778397	0.100008	0.0600951	0.0680424	0.102117	0.0477255	0.585109
193	88.0845	21.7109	BISHNUPUR	clay	1	6.17	0	83.2	16.8	0.44	114	39.3013	450	0.66			0.972447	0	0.120192	0.892857	0.536585	0.381271	1.00003	1	0.0654762		0.0742562	0.115246	0.133984	0.0884543	0.132268	0.132121	0.0972002	0.102117	0.124308		0.0722103	0	0.0161039	0.078977	0.0709733	0.0503739	0.0972035	0.102117	0.00813923	0.496098
194	88.0803	21.7105	BISHNUPUR	clay	1	4.46	18.6	68.2	13.2	0.7	220	29.6943	234	2.65			0.743333	0.248	0.146628	0.88	0.853659	0.735786	0.755581	0.52	0.262897		0.0742562	0.115246	0.133984	0.0884543	0.132268	0.132121	0.0972002	0.102117	0.124308		0.0551971	0.0285809	0.0196458	0.0778397	0.112912	0.0972127	0.0734426	0.0531009	0.0326802	0.550612
195	88.0755	21.7077	BISHNUPUR	clay	1	4.48	13.6	68.2	18.2	0.68	192	24.0175	280	2.39			0.746667	0.181333	0.146628	0.824176	0.829268	0.64214	0.611131	0.622222	0.237103		0.0742562	0.115246	0.133984	0.0884543	0.132268	0.132121	0.0972002	0.102117	0.124308		0.0554447	0.0208979	0.0196458	0.0729019	0.109686	0.0848402	0.0594021	0.0635395	0.0294739	0.515832
196	88.065	21.7116	RADHAKRISHNAPUR	clay	1	4.49	13.6	68.2	18.2	0.45	110	18.3406	360	1.17			0.748333	0.181333	0.146628	0.824176	0.54878	0.367893	0.466682	0.8	0.116071		0.0742562	0.115246	0.133984	0.0884543	0.132268	0.132121	0.0972002	0.102117	0.124308		0.0555684	0.0208979	0.0196458	0.0729019	0.0725863	0.0486064	0.0453616	0.0816937	0.0144286	0.431691
197	88.0607	21.6905	CHANDIPUR	clay	1	7.46	0	78.2	21.8	0.47	110	39.3013	405	0.47			0.80429	0	0.127877	0.688073	0.573171	0.367893	1.00003	0.9	0.046627		0.0742562	0.115246	0.133984	0.0884543	0.132268	0.132121	0.0972002	0.102117	0.124308		0.0597235	0	0.0171335	0.060863	0.0758124	0.0486064	0.0972035	0.0919054	0.00579612	0.457044
198	88.0563	21.6874	CHANDIPUR	clay	1	4.61	28.6	53.2	18.2	0.52	114	19.6507	405	3.29			0.768333	0.381333	0.18797	0.824176	0.634146	0.381271	0.500017	0.9	0.326389		0.0742562	0.115246	0.133984	0.0884543	0.132268	0.132121	0.0972002	0.102117	0.124308		0.0570536	0.043947	0.025185	0.0729019	0.0838775	0.0503739	0.0486017	0.0919054	0.0405728	0.514419
199	88.0603	21.6868	BISHNUPUR	clay	1	7.62	13.6	73.2	13.2	0.51	116	33.6245	405	3.37			0.787402	0.181333	0.136612	0.88	0.621951	0.38796	0.855584	0.9	0.334325		0.0742562	0.115246	0.133984	0.0884543	0.132268	0.132121	0.0972002	0.102117	0.124308		0.0584695	0.0208979	0.0183039	0.0778397	0.0822645	0.0512576	0.083163	0.0919054	0.0415594	0.525661
200	88.0677	21.6841	BISHNUPUR	clay	1	6.8	3.6	73.2	23.2	0.6	137	39.3013	405	2.98			0.882353	0.048	0.136612	0.646552	0.731707	0.458194	1.00003	0.9	0.295635		0.0742562	0.115246	0.133984	0.0884543	0.132268	0.132121	0.0972002	0.102117	0.124308		0.0655202	0.00553179	0.0183039	0.0571902	0.0967817	0.060537	0.0972035	0.0919054	0.0367498	0.529724
201	88.0704	21.684	NATENDRAPUR	clay	1	6.33	0	78.2	21.8	0.55	118	39.3013	270	1.21			0.947867	0	0.127877	0.688073	0.670732	0.394649	1.00003	0.6	0.12004		0.0742562	0.115246	0.133984	0.0884543	0.132268	0.132121	0.0972002	0.102117	0.124308		0.0703851	0	0.0171335	0.060863	0.0887166	0.0521414	0.0972035	0.0612703	0.0149219	0.462635
202	88.0643	21.6859	MAHISHMARI	clay	1	4.85	0	68.2	31.8	0.45	109	39.3013	270	5.47			0.808333	0	0.146628	0.471698	0.54878	0.364548	1.00003	0.6	0.542659		0.0742562	0.115246	0.133984	0.0884543	0.132268	0.132121	0.0972002	0.102117	0.124308		0.0600238	0	0.0196458	0.0417237	0.0725863	0.0481645	0.0972035	0.0612703	0.0674569	0.468075
203	88.0595	21.684	MAHISHMARI	clay	1	7.07	3.6	73.2	23.2	0.6	135	39.3013	450	1.68			0.848656	0.048	0.136612	0.646552	0.731707	0.451505	1.00003	1	0.166667		0.0742562	0.115246	0.133984	0.0884543	0.132268	0.132121	0.0972002	0.102117	0.124308		0.063018	0.00553179	0.0183039	0.0571902	0.0967817	0.0596533	0.0972035	0.102117	0.020718	0.520517
204	88.0599	21.6761	MAHISHMARI	clay	1	6.47	13.6	58.2	28.2	0.76	229	35.8079	360	1.1			0.927357	0.181333	0.171821	0.531915	0.926829	0.765886	0.911141	0.8	0.109127		0.0742562	0.115246	0.133984	0.0884543	0.132268	0.132121	0.0972002	0.102117	0.124308		0.0688621	0.0208979	0.0230213	0.0470501	0.12259	0.10119	0.0885631	0.0816937	0.0135654	0.567433
205	88.0658	21.6774	MAHISHMARI	clay	1	7.43	0	83.2	16.8	0.61	142	31.441	292	1.1			0.807537	0	0.120192	0.892857	0.743902	0.474916	0.800027	0.648889	0.109127		0.0742562	0.115246	0.133984	0.0884543	0.132268	0.132121	0.0972002	0.102117	0.124308		0.0599647	0	0.0161039	0.078977	0.0983948	0.0627464	0.0777628	0.0662626	0.0135654	0.473777
206	88.074	21.6815	NARAYANIABAD	clay	1	5.6	0	78.2	21.8	0.48	111	32.3144	450	0.77			0.933333	0	0.127877	0.688073	0.585366	0.371237	0.82225	1	0.0763889		0.0742562	0.115246	0.133984	0.0884543	0.132268	0.132121	0.0972002	0.102117	0.124308		0.0693058	0	0.0171335	0.060863	0.0774254	0.0490482	0.0799228	0.102117	0.00949576	0.465312
207	88.0764	21.6772	NARAYANIABAD	clay	1	5.21	0	63.2	36.8	0.75	236	31.0044	450	0.42			0.868333	0	0.158228	0.407609	0.914634	0.789298	0.788915	1	0.0416667		0.0742562	0.115246	0.133984	0.0884543	0.132268	0.132121	0.0972002	0.102117	0.124308		0.0644792	0	0.0212	0.0360547	0.120977	0.104283	0.0766827	0.102117	0.00517951	0.530973
208	88.0803	21.6715	NARAYANIABAD	siltyclay	2	5.38	0	53.2	46.8	0.56	127	39.3013	261	0.45			0.896667	0	0.18797	0.320513	0.682927	0.424749	1.00003	0.58	0.0446429		0.0742562	0.115246	0.133984	0.0884543	0.132268	0.132121	0.0972002	0.102117	0.124308		0.0665831	0	0.025185	0.0283507	0.0903296	0.0561182	0.0972035	0.0592279	0.00554947	0.428548
209	88.0927	21.686	KIRTANKHALI	clay	1	6.26	0	78.2	21.8	0.5	110	39.3013	450	0.97			0.958466	0	0.127877	0.688073	0.609756	0.367893	1.00003	1	0.0962302		0.0742562	0.115246	0.133984	0.0884543	0.132268	0.132121	0.0972002	0.102117	0.124308		0.0711721	0	0.0171335	0.060863	0.0806514	0.0486064	0.0972035	0.102117	0.0119622	0.489709
210	88.093	21.7006	KIRTANKHALI	clay	1	6.98	3.6	68.2	28.2	0.48	109	19.6507	450	1.23			0.859599	0.048	0.146628	0.531915	0.585366	0.364548	0.500017	1	0.122024		0.0742562	0.115246	0.133984	0.0884543	0.132268	0.132121	0.0972002	0.102117	0.124308		0.0638306	0.00553179	0.0196458	0.0470501	0.0774254	0.0481645	0.0486017	0.102117	0.0151686	0.427536
211	88.1054	21.7005	KIRTANKHALI	clay	1	5.9	0	78.2	21.8	0.52	117	39.3013	450	0.34			0.983333	0	0.127877	0.688073	0.634146	0.391304	1.00003	1	0.0337302		0.0742562	0.115246	0.133984	0.0884543	0.132268	0.132121	0.0972002	0.102117	0.124308		0.0730186	0	0.0171335	0.060863	0.0838775	0.0516995	0.0972035	0.102117	0.00419293	0.490106
212	88.0587	21.6685	KIRTANKHALI	clay	1	6.43	3.6	73.2	23.2	0.48	116	39.3013	450	1.69			0.933126	0.048	0.136612	0.646552	0.585366	0.38796	1.00003	1	0.167659		0.0742562	0.115246	0.133984	0.0884543	0.132268	0.132121	0.0972002	0.102117	0.124308		0.0692904	0.00553179	0.0183039	0.0571902	0.0774254	0.0512576	0.0972035	0.102117	0.0208414	0.499161
213	88.0571	21.6642	KIRTANKHALI	clay	1	5.64	0	73.2	26.8	0.48	112	39.3013	450	1.22			0.94	0	0.136612	0.559701	0.585366	0.374582	1.00003	1	0.121032		0.0742562	0.115246	0.133984	0.0884543	0.132268	0.132121	0.0972002	0.102117	0.124308		0.0698009	0	0.0183039	0.049508	0.0774254	0.0494901	0.0972035	0.102117	0.0150452	0.478894
214	88.0422	21.6577	KIRTANKHALI	clay	1	5.64	0	73.2	26.8	0.48	110	39.3013	450	1.22			0.94	0	0.136612	0.559701	0.585366	0.367893	1.00003	1	0.121032		0.0742562	0.115246	0.133984	0.0884543	0.132268	0.132121	0.0972002	0.102117	0.124308		0.0698009	0	0.0183039	0.049508	0.0774254	0.0486064	0.0972035	0.102117	0.0150452	0.47801
215	88.0456	21.6561	KIRTANKHALI	clay	1	6.1	0	78.2	21.8	0.58	133	39.3013	360	0.76			0.983607	0	0.127877	0.688073	0.707317	0.444816	1.00003	0.8	0.0753968		0.0742562	0.115246	0.133984	0.0884543	0.132268	0.132121	0.0972002	0.102117	0.124308		0.0730389	0	0.0171335	0.060863	0.0935557	0.0587695	0.0972035	0.0816937	0.00937244	0.49163
216	88.0498	21.6512	KIRTANKHALI	siltyclay	2	4.5	3.6	53.2	43.2	0.42	118	27.5109	450	0.45			0.75	0.048	0.18797	0.347222	0.512195	0.394649	0.700023	1	0.0446429		0.0742562	0.115246	0.133984	0.0884543	0.132268	0.132121	0.0972002	0.102117	0.124308		0.0556922	0.00553179	0.025185	0.0307133	0.0677472	0.0521414	0.0680424	0.102117	0.00554947	0.41272
217	88.0538	21.6584	BEGUYAKHALI	clay	1	6.52	0	78.2	21.8	0.63	142	39.3013	315	1.91			0.920245	0	0.127877	0.688073	0.768293	0.474916	1.00003	0.7	0.189484		0.0742562	0.115246	0.133984	0.0884543	0.132268	0.132121	0.0972002	0.102117	0.124308		0.068334	0	0.0171335	0.060863	0.101621	0.0627464	0.0972035	0.071482	0.0235544	0.502938
218	88.0588	21.6591	BEGUYAKHALI	clay	1	5.38	0	83.2	16.8	0.52	114	33.6245	450	1.59			0.896667	0	0.120192	0.892857	0.634146	0.381271	0.855584	1	0.157738		0.0742562	0.115246	0.133984	0.0884543	0.132268	0.132121	0.0972002	0.102117	0.124308		0.0665831	0	0.0161039	0.078977	0.0838775	0.0503739	0.083163	0.102117	0.0196081	0.500804
219	88.0666	21.6618	GANGASAGAR	clay	1	6.86	3.6	68.2	28.2	0.48	110	39.3013	369	1.01			0.874636	0.048	0.146628	0.531915	0.585366	0.367893	1.00003	0.82	0.100198		0.0742562	0.115246	0.133984	0.0884543	0.132268	0.132121	0.0972002	0.102117	0.124308		0.0649472	0.00553179	0.0196458	0.0470501	0.0774254	0.0486064	0.0972035	0.083736	0.0124555	0.456602
220	88.0772	21.6642	GANGASAGAR	clay	1	5.57	0	78.2	21.8	0.5	119	39.3013	414	1.25			0.928333	0	0.127877	0.688073	0.609756	0.397993	1.00003	0.92	0.124008		0.0742562	0.115246	0.133984	0.0884543	0.132268	0.132121	0.0972002	0.102117	0.124308		0.0689346	0	0.0171335	0.060863	0.0806514	0.0525832	0.0972035	0.0939477	0.0154152	0.486732
221	88.0794	21.6704	GANGASAGAR	clay	1	4.79	0	78.2	21.8	0.77	246	18.3406	346	2.41			0.798333	0	0.127877	0.688073	0.939024	0.822742	0.466682	0.768889	0.239087		0.0742562	0.115246	0.133984	0.0884543	0.132268	0.132121	0.0972002	0.102117	0.124308		0.0592812	0	0.0171335	0.060863	0.124203	0.108701	0.0453616	0.0785167	0.0297205	0.523781
222	88.0726	21.6741	GANGASAGAR	clay	1	6.42	0	78.2	21.8	0.76	241	23.5808	405	1.43			0.934579	0	0.127877	0.688073	0.926829	0.80602	0.60002	0.9	0.141865		0.0742562	0.115246	0.133984	0.0884543	0.132268	0.132121	0.0972002	0.102117	0.124308		0.0693984	0	0.0171335	0.060863	0.12259	0.106492	0.0583221	0.0919054	0.017635	0.54434
223	88.0734	21.6689	GANGASAGAR	clay	1	7.2	3.6	78.2	18.2	0.65	197	39.3013	360	1.72			0.833333	0.048	0.127877	0.824176	0.792683	0.658863	1.00003	0.8	0.170635		0.0742562	0.115246	0.133984	0.0884543	0.132268	0.132121	0.0972002	0.102117	0.124308		0.0618802	0.00553179	0.0171335	0.0729019	0.104847	0.0870496	0.0972035	0.0816937	0.0212113	0.549452
224	88.0763	21.657	GANGASAGAR	clay	1	6.11	0	78.2	21.8	0.48	112	23.5808	450	0.85			0.981997	0	0.127877	0.688073	0.585366	0.374582	0.60002	1	0.0843254		0.0742562	0.115246	0.133984	0.0884543	0.132268	0.132121	0.0972002	0.102117	0.124308		0.0729194	0	0.0171335	0.060863	0.0774254	0.0494901	0.0583221	0.102117	0.0104823	0.448753
225	88.0699	21.6435	GANGASAGAR	clay	1	6.32	0	73.2	26.8	0.77	235	35.8079	315	1.99			0.949367	0	0.136612	0.559701	0.939024	0.785953	0.911141	0.7	0.197421		0.0742562	0.115246	0.133984	0.0884543	0.132268	0.132121	0.0972002	0.102117	0.124308		0.0704964	0	0.0183039	0.049508	0.124203	0.103841	0.0885631	0.071482	0.024541	0.550938
226	88.0742	21.6364	GANGASAGAR	clay	1	6.4	18.6	63.2	18.2	0.42	108	31.441	450	3.13			0.9375	0.248	0.158228	0.824176	0.512195	0.361204	0.800027	1	0.310516		0.0742562	0.115246	0.133984	0.0884543	0.132268	0.132121	0.0972002	0.102117	0.124308		0.0696152	0.0285809	0.0212	0.0729019	0.0677472	0.0477226	0.0777628	0.102117	0.0385997	0.526247
227	88.0836	21.6441	GANGASAGAR	clay	1	7.32	0	78.2	21.8	0.46	110	39.3013	450	1.49			0.819672	0	0.127877	0.688073	0.560976	0.367893	1.00003	1	0.147817		0.0742562	0.115246	0.133984	0.0884543	0.132268	0.132121	0.0972002	0.102117	0.124308		0.0608658	0	0.0171335	0.060863	0.0741993	0.0486064	0.0972035	0.102117	0.0183749	0.479363
228	88.0807	21.6473	GANGASAGAR	clay	1	7.23	3.6	63.2	33.2	0.45	114	31.441	450	1.22			0.829876	0.048	0.158228	0.451807	0.54878	0.381271	0.800027	1	0.121032		0.0742562	0.115246	0.133984	0.0884543	0.132268	0.132121	0.0972002	0.102117	0.124308		0.0616234	0.00553179	0.0212	0.0399643	0.0725863	0.0503739	0.0777628	0.102117	0.0150452	0.446205
229	88.0909	21.6504	GANGASAGAR	clay	1	4.45	13.6	58.2	28.2	0.46	115	18.3406	328	1.58			0.741667	0.181333	0.171821	0.531915	0.560976	0.384615	0.466682	0.728889	0.156746		0.0742562	0.115246	0.133984	0.0884543	0.132268	0.132121	0.0972002	0.102117	0.124308		0.0550734	0.0208979	0.0230213	0.0470501	0.0741993	0.0508157	0.0453616	0.074432	0.0194848	0.410336
230	88.0985	21.6505	GANGASAGAR	clay	1	7.48	3.6	73.2	23.2	0.72	211	39.3013	450	1.23			0.802139	0.048	0.136612	0.646552	0.878049	0.705686	1.00003	1	0.122024		0.0742562	0.115246	0.133984	0.0884543	0.132268	0.132121	0.0972002	0.102117	0.124308		0.0595638	0.00553179	0.0183039	0.0571902	0.116138	0.0932358	0.0972035	0.102117	0.0151686	0.564453
231	88.1056	21.6477	BISHALAKSHIPUR	clay	1	6.67	0	70	30	0.77	230	37.5546	450	1.87			0.89955	0	0.142857	0.5	0.939024	0.769231	0.955587	1	0.185516		0.0742562	0.115246	0.133984	0.0884543	0.132268	0.132121	0.0972002	0.102117	0.124308		0.0667972	0	0.0191406	0.0442271	0.124203	0.101631	0.0928833	0.102117	0.0230611	0.574061
232	88.1014	21.6306	BISHALAKSHIPUR	clay	1	5.29	8.6	63.2	28.2	0.48	108	39.3013	450	0.91			0.881667	0.114667	0.158228	0.531915	0.585366	0.361204	1.00003	1	0.0902778		0.0742562	0.115246	0.133984	0.0884543	0.132268	0.132121	0.0972002	0.102117	0.124308		0.0654693	0.0132148	0.0212	0.0470501	0.0774254	0.0477226	0.0972035	0.102117	0.0112223	0.482625
233	88.1058	21.6307	BISHALAKSHIPUR	clay	1	7.03	0	83.2	16.8	0.76	241	39.3013	225	3			0.853485	0	0.120192	0.892857	0.926829	0.80602	1.00003	0.5	0.297619		0.0742562	0.115246	0.133984	0.0884543	0.132268	0.132121	0.0972002	0.102117	0.124308		0.0633766	0	0.0161039	0.078977	0.12259	0.106492	0.0972035	0.0510585	0.0369965	0.572798
234	88.1128	21.6294	BISHALAKSHIPUR	clay	1	4.42	0	83.2	16.8	0.48	113	39.3013	450	4.89			0.736667	0	0.120192	0.892857	0.585366	0.377926	1.00003	1	0.485119		0.0742562	0.115246	0.133984	0.0884543	0.132268	0.132121	0.0972002	0.102117	0.124308		0.0547021	0	0.0161039	0.078977	0.0774254	0.049932	0.0972035	0.102117	0.0603043	0.536765
235	88.1155	21.6293	DHABLAT	clay	1	6.69	13.6	63.2	23.2	0.47	108	13.5371	450	8.87			0.896861	0.181333	0.158228	0.646552	0.573171	0.361204	0.344456	1	0.87996		0.0742562	0.115246	0.133984	0.0884543	0.132268	0.132121	0.0972002	0.102117	0.124308		0.0665975	0.0208979	0.0212	0.0571902	0.0758124	0.0477226	0.0334812	0.102117	0.109386	0.534405
236	88.1167	21.6316	SHIBPUR	clay	1	7.3	13.6	68.2	18.2	0.6	134	39.3013	450	1.02			0.821918	0.181333	0.146628	0.824176	0.731707	0.448161	1.00003	1	0.10119		0.0742562	0.115246	0.133984	0.0884543	0.132268	0.132121	0.0972002	0.102117	0.124308		0.0610325	0.0208979	0.0196458	0.0729019	0.0967817	0.0592114	0.0972035	0.102117	0.0125788	0.542371
237	88.1154	21.6366	SHIBPUR	clay	1	5.95	0	78.2	21.8	0.61	135	31.8777	225	1.6			0.991667	0	0.127877	0.688073	0.743902	0.451505	0.811138	0.5	0.15873		0.0742562	0.115246	0.133984	0.0884543	0.132268	0.132121	0.0972002	0.102117	0.124308		0.0736374	0	0.0171335	0.060863	0.0983948	0.0596533	0.0788428	0.0510585	0.0197315	0.459315
238	88.1241	21.6364	DHABLAT	clay	1	4.71	0	93.2	6.8	0.76	249	39.3013	225	0.48			0.785	0	0.107296	0.453333	0.926829	0.832776	1.00003	0.5	0.047619		0.0742562	0.115246	0.133984	0.0884543	0.132268	0.132121	0.0972002	0.102117	0.124308		0.0582912	0	0.014376	0.0400993	0.12259	0.110027	0.0972035	0.0510585	0.00591944	0.499565
239	88.1318	21.6324	DHABLAT	clay	1	5.49	0	83.2	16.8	0.6	133	33.6245	450	2.68			0.915	0	0.120192	0.892857	0.731707	0.444816	0.855584	1	0.265873		0.0742562	0.115246	0.133984	0.0884543	0.132268	0.132121	0.0972002	0.102117	0.124308		0.0679445	0	0.0161039	0.078977	0.0967817	0.0587695	0.083163	0.102117	0.0330502	0.536907
240	88.1219	21.641	DHABLAT	clay	1	5.85	0	83.2	16.8	0.46	108	39.3013	427	1.32			0.975	0	0.120192	0.892857	0.560976	0.361204	1.00003	0.948889	0.130952		0.0742562	0.115246	0.133984	0.0884543	0.132268	0.132121	0.0972002	0.102117	0.124308		0.0723998	0	0.0161039	0.078977	0.0741993	0.0477226	0.0972035	0.0968978	0.0162785	0.499782
241	88.1254	21.6504	DHABLAT	clay	1	6.2	0	88.2	11.8	0.56	115	23.5808	450	0.68			0.967742	0	0.113379	0.786667	0.682927	0.384615	0.60002	1	0.0674603		0.0742562	0.115246	0.133984	0.0884543	0.132268	0.132121	0.0972002	0.102117	0.124308		0.0718609	0	0.015191	0.069584	0.0903296	0.0508157	0.0583221	0.102117	0.00838587	0.466606
242	88.1192	21.6552	DHABLAT	clay	1	7.12	3.6	73.2	23.2	0.6	133	39.3013	297	1.35			0.842697	0.048	0.136612	0.646552	0.731707	0.444816	1.00003	0.66	0.133929		0.0742562	0.115246	0.133984	0.0884543	0.132268	0.132121	0.0972002	0.102117	0.124308		0.0625755	0.00553179	0.0183039	0.0571902	0.0967817	0.0587695	0.0972035	0.0673973	0.0166484	0.480402
243	88.1187	21.6585	DHABLAT	clay	1	5.67	8.6	63.2	28.2	0.75	230	39.3013	441	0.96			0.945	0.114667	0.158228	0.531915	0.914634	0.769231	1.00003	0.98	0.0952381		0.0742562	0.115246	0.133984	0.0884543	0.132268	0.132121	0.0972002	0.102117	0.124308		0.0701722	0.0132148	0.0212	0.0470501	0.120977	0.101631	0.0972035	0.100075	0.0118389	0.583363
244	88.1123	21.6583	DHABLAT	siltyclayloam	7	6.91	8.6	38.2	53.2	0.78	240	39.3013	450	0.69			0.868307	0.114667	0.26178	0.281955	0.95122	0.802676	1.00003	1	0.0684524		0.0742562	0.115246	0.133984	0.0884543	0.132268	0.132121	0.0972002	0.102117	0.124308		0.0644772	0.0132148	0.0350744	0.0249401	0.125816	0.10605	0.0972035	0.102117	0.00850919	0.577403
245	88.1034	21.6582	DHABLAT	clay	1	5.69	3.6	83.2	13.2	0.61	134	19.214	306	1.29			0.948333	0.048	0.120192	0.88	0.743902	0.448161	0.488905	0.68	0.127976		0.0742562	0.115246	0.133984	0.0884543	0.132268	0.132121	0.0972002	0.102117	0.124308		0.0704197	0.00553179	0.0161039	0.0778397	0.0983948	0.0592114	0.0475217	0.0694396	0.0159085	0.460371
246	88.0993	21.6599	BISHALAKSHIPUR	clay	1	5.11	0	83.2	16.8	0.58	132	39.3013	427	0.96			0.851667	0	0.120192	0.892857	0.707317	0.441472	1.00003	0.948889	0.0952381		0.0742562	0.115246	0.133984	0.0884543	0.132268	0.132121	0.0972002	0.102117	0.124308		0.0632416	0	0.0161039	0.078977	0.0935557	0.0583276	0.0972035	0.0968978	0.0118389	0.516146
247	88.0998	21.6645	DHABLAT	clay	1	5.72	0	73.2	26.8	0.45	119	39.3013	315	1.41			0.953333	0	0.136612	0.559701	0.54878	0.397993	1.00003	0.7	0.139881		0.0742562	0.115246	0.133984	0.0884543	0.132268	0.132121	0.0972002	0.102117	0.124308		0.070791	0	0.0183039	0.049508	0.0725863	0.0525832	0.0972035	0.071482	0.0173883	0.449846
248	88.0901	21.6735	DHABLAT	clay	1	5.52	0	83.2	16.8	0.62	135	39.3013	450	1.05			0.92	0	0.120192	0.892857	0.756098	0.451505	1.00003	1	0.104167		0.0742562	0.115246	0.133984	0.0884543	0.132268	0.132121	0.0972002	0.102117	0.124308		0.0683157	0	0.0161039	0.078977	0.100008	0.0596533	0.0972035	0.102117	0.0129488	0.535327
249	88.0889	21.6712	DHABLAT	clay	1	6.11	0	73.2	26.8	0.6	131	21.8341	450	0.87			0.981997	0	0.136612	0.559701	0.731707	0.438127	0.555574	1	0.0863095		0.0742562	0.115246	0.133984	0.0884543	0.132268	0.132121	0.0972002	0.102117	0.124308		0.0729194	0	0.0183039	0.049508	0.0967817	0.0578858	0.0540019	0.102117	0.010729	0.462247
250	88.133	21.676	CHEMAGURI	clay	1	6.05	0	98.2	1.8	0.45	118	27.5109	450	0.41			0.991736	0	0.101833	0.12	0.54878	0.394649	0.700023	1	0.0406746		0.0742562	0.115246	0.133984	0.0884543	0.132268	0.132121	0.0972002	0.102117	0.124308		0.0736426	0	0.013644	0.0106145	0.0725863	0.0521414	0.0680424	0.102117	0.00505619	0.397844
251	88.1375	21.6751	CHEMAGURI	clayloam	5	6.5	33.6	38.2	28.2	0.65	190	19.6507	450	1.7			0.923077	0.448	0.26178	0.531915	0.792683	0.635452	0.500017	1	0.168651		0.0742562	0.115246	0.133984	0.0884543	0.132268	0.132121	0.0972002	0.102117	0.124308		0.0685442	0.0516301	0.0350744	0.0470501	0.104847	0.0839564	0.0486017	0.102117	0.0209647	0.562786
252	88.1412	21.6702	CHEMAGURI	clay	1	7.57	8.6	78.2	13.2	0.45	118	33.6245	225	0.92			0.792602	0.114667	0.127877	0.88	0.54878	0.394649	0.855584	0.5	0.0912698		0.0742562	0.115246	0.133984	0.0884543	0.132268	0.132121	0.0972002	0.102117	0.124308		0.0588557	0.0132148	0.0171335	0.0778397	0.0725863	0.0521414	0.083163	0.0510585	0.0113456	0.437339
253	88.1403	21.6664	CHEMAGURI	clay	1	7.51	13.6	63.2	23.2	0.48	114	15.2838	310	0.8			0.798935	0.181333	0.158228	0.646552	0.585366	0.381271	0.388902	0.688889	0.0793651		0.0742562	0.115246	0.133984	0.0884543	0.132268	0.132121	0.0972002	0.102117	0.124308		0.0593259	0.0208979	0.0212	0.0571902	0.0774254	0.0503739	0.0378013	0.0703473	0.00986573	0.404428
254	88.1417	21.6622	CHEMAGURI	clay	1	6.27	3.6	68.2	28.2	0.46	110	27.5109	315	0.71			0.956938	0.048	0.146628	0.531915	0.560976	0.367893	0.700023	0.7	0.0704365		0.0742562	0.115246	0.133984	0.0884543	0.132268	0.132121	0.0972002	0.102117	0.124308		0.0710586	0.00553179	0.0196458	0.0470501	0.0741993	0.0486064	0.0680424	0.071482	0.00875583	0.414372
255	88.1397	21.6549	CHEMAGURI	clay	1	8.26	0	83.2	16.8	0.42	113	39.3013	225	1			0.726392	0	0.120192	0.892857	0.512195	0.377926	1.00003	0.5	0.0992063		0.0742562	0.115246	0.133984	0.0884543	0.132268	0.132121	0.0972002	0.102117	0.124308		0.0539392	0	0.0161039	0.078977	0.0677472	0.049932	0.0972035	0.0510585	0.0123322	0.427293
256	88.1411	21.6495	CHEMAGURI	clay	1	5.6	0	83.2	16.8	0.46	117	39.3013	450	1.69			0.933333	0	0.120192	0.892857	0.560976	0.391304	1.00003	1	0.167659		0.0742562	0.115246	0.133984	0.0884543	0.132268	0.132121	0.0972002	0.102117	0.124308		0.0693058	0	0.0161039	0.078977	0.0741993	0.0516995	0.0972035	0.102117	0.0208414	0.510447
257	88.1417	21.6347	CHEMAGURI	clay	1	7.1	8.6	73.2	18.2	0.72	210	26.2009	450	0.46			0.84507	0.114667	0.136612	0.824176	0.878049	0.702341	0.666689	1	0.0456349		0.0742562	0.115246	0.133984	0.0884543	0.132268	0.132121	0.0972002	0.102117	0.124308		0.0627518	0.0132148	0.0183039	0.0729019	0.116138	0.092794	0.0648023	0.102117	0.00567279	0.548697
258	88.1419	21.6398	CHEMAGURI	clay	1	6.17	0	83.2	16.8	0.47	116	17.4672	225	2.14			0.972447	0	0.120192	0.892857	0.573171	0.38796	0.444459	0.5	0.212302		0.0742562	0.115246	0.133984	0.0884543	0.132268	0.132121	0.0972002	0.102117	0.124308		0.0722103	0	0.0161039	0.078977	0.0758124	0.0512576	0.0432015	0.0510585	0.0263908	0.415012
259	88.143	21.6474	CHEMAGURI	clay	1	6.14	0	88.2	11.8	0.77	235	18.3406	382	1.65			0.977199	0	0.113379	0.786667	0.939024	0.785953	0.466682	0.848889	0.16369		0.0742562	0.115246	0.133984	0.0884543	0.132268	0.132121	0.0972002	0.102117	0.124308		0.0725631	0	0.015191	0.069584	0.124203	0.103841	0.0453616	0.0866861	0.0203481	0.537778
260	88.137	21.6526	CHEMAGURI	clay	1	6.76	3.6	63.2	33.2	0.75	228	39.3013	450	0.96			0.887574	0.048	0.158228	0.451807	0.914634	0.762542	1.00003	1	0.0952381		0.0742562	0.115246	0.133984	0.0884543	0.132268	0.132121	0.0972002	0.102117	0.124308		0.0659079	0.00553179	0.0212	0.0399643	0.120977	0.100748	0.0972035	0.102117	0.0118389	0.565488
261	88.1276	21.6582	CHEMAGURI	loam	3	5.99	38.6	13.2	48.2	0.46	112	37.5546	202	1.47			0.998333	0.514667	0.757576	0.311203	0.560976	0.374582	0.955587	0.448889	0.145833		0.0742562	0.115246	0.133984	0.0884543	0.132268	0.132121	0.0972002	0.102117	0.124308		0.0741325	0.0593131	0.101503	0.0275273	0.0741993	0.0494901	0.0928833	0.0458392	0.0181283	0.543016
262	88.1275	21.6765	CHEMAGURI	clay	1	7.94	13.6	68.2	18.2	0.6	128	17.9039	225	0.66			0.755668	0.181333	0.146628	0.824176	0.731707	0.428094	0.455571	0.5	0.0654762		0.0742562	0.115246	0.133984	0.0884543	0.132268	0.132121	0.0972002	0.102117	0.124308		0.056113	0.0208979	0.0196458	0.0729019	0.0967817	0.0565601	0.0442816	0.0510585	0.00813923	0.42638
263	88.1241	21.6855	MANASADWIP	clay	1	6.11	23.6	48.2	28.2	0.45	108	32.3144	324	1.24			0.981997	0.314667	0.207469	0.531915	0.54878	0.361204	0.82225	0.72	0.123016		0.0742562	0.115246	0.133984	0.0884543	0.132268	0.132121	0.0972002	0.102117	0.124308		0.0729194	0.036264	0.0277976	0.0470501	0.0725863	0.0477226	0.0799228	0.0735243	0.0152919	0.473079
264	88.1277	21.6868	CHEMAGURI	clay	1	7.65	3.6	73.2	23.2	0.5	112	39.3013	450	0.94			0.784314	0.048	0.136612	0.646552	0.609756	0.374582	1.00003	1	0.093254		0.0742562	0.115246	0.133984	0.0884543	0.132268	0.132121	0.0972002	0.102117	0.124308		0.0582402	0.00553179	0.0183039	0.0571902	0.0806514	0.0494901	0.0972035	0.102117	0.0115922	0.48032
265	88.1344	21.6903	MANASADWIP	clay	1	7.17	18.6	63.2	18.2	0.65	198	31.441	450	1.48			0.83682	0.248	0.158228	0.824176	0.792683	0.662207	0.800027	1	0.146825		0.0742562	0.115246	0.133984	0.0884543	0.132268	0.132121	0.0972002	0.102117	0.124308		0.0621391	0.0285809	0.0212	0.0729019	0.104847	0.0874914	0.0777628	0.102117	0.0182516	0.575292
266	88.14	21.6928	MANASADWIP	clay	1	7.2	8.6	73.2	18.2	0.74	232	39.3013	450	2.45			0.833333	0.114667	0.136612	0.824176	0.902439	0.77592	1.00003	1	0.243056		0.0742562	0.115246	0.133984	0.0884543	0.132268	0.132121	0.0972002	0.102117	0.124308		0.0618802	0.0132148	0.0183039	0.0729019	0.119364	0.102515	0.0972035	0.102117	0.0302138	0.617714
267	88.1404	21.7011	MANASADWIP	clay	1	7.15	0	83.2	16.8	0.64	211	39.3013	450	1.41			0.839161	0	0.120192	0.892857	0.780488	0.705686	1.00003	1	0.139881		0.0742562	0.115246	0.133984	0.0884543	0.132268	0.132121	0.0972002	0.102117	0.124308		0.0623129	0	0.0161039	0.078977	0.103234	0.0932358	0.0972035	0.102117	0.0173883	0.570572
268	88.1388	21.7061	MANASADWIP	clay	1	6.77	23.6	63.2	13.2	0.56	116	24.4541	360	0.6			0.886263	0.314667	0.158228	0.88	0.682927	0.38796	0.622243	0.8	0.0595238		0.0742562	0.115246	0.133984	0.0884543	0.132268	0.132121	0.0972002	0.102117	0.124308		0.0658106	0.036264	0.0212	0.0778397	0.0903296	0.0512576	0.0604821	0.0816937	0.0073993	0.492277
269	88.1378	21.7051	MANASADWIP	clay	1	6.96	0	78.2	21.8	0.75	231	39.3013	450	0.46			0.862069	0	0.127877	0.688073	0.914634	0.772575	1.00003	1	0.0456349		0.0742562	0.115246	0.133984	0.0884543	0.132268	0.132121	0.0972002	0.102117	0.124308		0.064014	0	0.0171335	0.060863	0.120977	0.102073	0.0972035	0.102117	0.00567279	0.570054
270	88.1355	21.6993	MANASADWIP	clay	1	6.24	0	88.2	11.8	0.48	112	19.214	450	1.07			0.961538	0	0.113379	0.786667	0.585366	0.374582	0.488905	1	0.106151		0.0742562	0.115246	0.133984	0.0884543	0.132268	0.132121	0.0972002	0.102117	0.124308		0.0714002	0	0.015191	0.069584	0.0774254	0.0494901	0.0475217	0.102117	0.0131954	0.445925
271	88.136	21.6948	MANASADWIP	clay	1	6.58	3.6	78.2	18.2	0.61	133	36.2445	315	2.21			0.911854	0.048	0.127877	0.824176	0.743902	0.444816	0.922253	0.7	0.219246		0.0742562	0.115246	0.133984	0.0884543	0.132268	0.132121	0.0972002	0.102117	0.124308		0.0677109	0.00553179	0.0171335	0.0729019	0.0983948	0.0587695	0.0896432	0.071482	0.0272541	0.508822
272	88.1156	21.7003	MANASADWIP	clay	1	6.69	0	83.2	16.8	0.46	108	32.3144	450	0.6			0.896861	0	0.120192	0.892857	0.560976	0.361204	0.82225	1	0.0595238		0.0742562	0.115246	0.133984	0.0884543	0.132268	0.132121	0.0972002	0.102117	0.124308		0.0665975	0	0.0161039	0.078977	0.0741993	0.0477226	0.0799228	0.102117	0.0073993	0.47304
273	88.1142	21.6969	MANASADWIP	clay	1	5.34	23.6	43.2	33.2	0.52	118	6.11354	450	0.61			0.89	0.314667	0.231481	0.451807	0.634146	0.394649	0.155561	1	0.0605159		0.0742562	0.115246	0.133984	0.0884543	0.132268	0.132121	0.0972002	0.102117	0.124308		0.0660881	0.036264	0.0310149	0.0399643	0.0838775	0.0521414	0.0151205	0.102117	0.00752262	0.43411
274	88.109	21.6954	MANASADWIP	clay	1	5.96	0	78.2	21.8	0.62	130	39.3013	270	0.62			0.993333	0	0.127877	0.688073	0.756098	0.434783	1.00003	0.6	0.0615079		0.0742562	0.115246	0.133984	0.0884543	0.132268	0.132121	0.0972002	0.102117	0.124308		0.0737612	0	0.0171335	0.060863	0.100008	0.0574439	0.0972035	0.0612703	0.00764594	0.475329
275	88.1131	21.6922	MANASADWIP	clay	1	7.1	13.6	78.2	8.2	0.42	108	39.3013	360	0.7			0.84507	0.181333	0.127877	0.546667	0.512195	0.361204	1.00003	0.8	0.0694444		0.0742562	0.115246	0.133984	0.0884543	0.132268	0.132121	0.0972002	0.102117	0.124308		0.0627518	0.0208979	0.0171335	0.048355	0.0677472	0.0477226	0.0972035	0.0816937	0.00863251	0.452138
276	88.1133	21.69	KIRTANKHALI	clay	1	6.96	28.6	53.2	18.2	0.8	271	24.4541	360	1.6			0.862069	0.381333	0.18797	0.824176	0.97561	0.906355	0.622243	0.8	0.15873		0.0742562	0.115246	0.133984	0.0884543	0.132268	0.132121	0.0972002	0.102117	0.124308		0.064014	0.043947	0.025185	0.0729019	0.129042	0.119748	0.0604821	0.0816937	0.0197315	0.616746
277	88.1093	21.6889	MANASADWIP	clay	1	7.14	0	78.2	21.8	0.5	113	18.7773	450	1.25			0.840336	0	0.127877	0.688073	0.609756	0.377926	0.477794	1	0.124008		0.0742562	0.115246	0.133984	0.0884543	0.132268	0.132121	0.0972002	0.102117	0.124308		0.0624002	0	0.0171335	0.060863	0.0806514	0.049932	0.0464416	0.102117	0.0154152	0.434954
278	88.117	21.6861	MANASADWIP	clay	1	7.21	0	83.2	16.8	0.52	109	39.3013	450	0.62			0.832178	0	0.120192	0.892857	0.634146	0.364548	1.00003	1	0.0615079		0.0742562	0.115246	0.133984	0.0884543	0.132268	0.132121	0.0972002	0.102117	0.124308		0.0617944	0	0.0161039	0.078977	0.0838775	0.0481645	0.0972035	0.102117	0.00764594	0.495884
279	88.1211	21.6886	MANASADWIP	clay	1	5.55	3.6	68.2	28.2	0.79	255	30.5677	450	1.98			0.925	0.048	0.146628	0.531915	0.963415	0.852843	0.777804	1	0.196429		0.0742562	0.115246	0.133984	0.0884543	0.132268	0.132121	0.0972002	0.102117	0.124308		0.068687	0.00553179	0.0196458	0.0470501	0.127429	0.112678	0.0756027	0.102117	0.0244177	0.58316
280	88.1092	21.6827	PURUSHATTAMPUR	clay	1	6.53	18.6	68.2	13.2	0.48	108	31.441	450	3.42			0.918836	0.248	0.146628	0.88	0.585366	0.361204	0.800027	1	0.339286		0.0742562	0.115246	0.133984	0.0884543	0.132268	0.132121	0.0972002	0.102117	0.124308		0.0682293	0.0285809	0.0196458	0.0778397	0.0774254	0.0477226	0.0777628	0.102117	0.042176	0.5415
281	88.0926	21.6809	PURUSHATTAMPUR	clay	1	6.24	8.6	73.2	18.2	0.45	114	36.2445	450	1.94			0.961538	0.114667	0.136612	0.824176	0.54878	0.381271	0.922253	1	0.19246		0.0742562	0.115246	0.133984	0.0884543	0.132268	0.132121	0.0972002	0.102117	0.124308		0.0714002	0.0132148	0.0183039	0.0729019	0.0725863	0.0503739	0.0896432	0.102117	0.0239244	0.514466
282	88.0946	21.6808	PURUSHATTAMPUR	clay	1	7.7	18.6	58.2	23.2	0.51	116	20.0873	450	0.92			0.779221	0.248	0.171821	0.646552	0.621951	0.38796	0.511128	1	0.0912698		0.0742562	0.115246	0.133984	0.0884543	0.132268	0.132121	0.0972002	0.102117	0.124308		0.057862	0.0285809	0.0230213	0.0571902	0.0822645	0.0512576	0.0496818	0.102117	0.0113456	0.463321
283	88.091	21.6755	PURUSHATTAMPUR	clay	1	7.93	28.6	48.2	23.2	0.78	248	39.3013	414	0.96			0.75662	0.381333	0.207469	0.646552	0.95122	0.829431	1.00003	0.92	0.0952381		0.0742562	0.115246	0.133984	0.0884543	0.132268	0.132121	0.0972002	0.102117	0.124308		0.0561838	0.043947	0.0277976	0.0571902	0.125816	0.109585	0.0972035	0.0939477	0.0118389	0.62351
284	88.0986	21.6755	PURUSHATTAMPUR	clay	1	7.68	13.6	48.2	38.2	0.78	239	39.3013	360	0.86			0.78125	0.181333	0.207469	0.39267	0.95122	0.799331	1.00003	0.8	0.0853175		0.0742562	0.115246	0.133984	0.0884543	0.132268	0.132121	0.0972002	0.102117	0.124308		0.0580127	0.0208979	0.0277976	0.0347333	0.125816	0.105608	0.0972035	0.0816937	0.0106057	0.562369
285	88.1154	21.6734	PURUSHATTAMPUR	clay	1	4.67	3.6	73.2	23.2	0.52	115	39.3013	450	0.67			0.778333	0.048	0.136612	0.646552	0.634146	0.384615	1.00003	1	0.0664683		0.0742562	0.115246	0.133984	0.0884543	0.132268	0.132121	0.0972002	0.102117	0.124308		0.0577961	0.00553179	0.0183039	0.0571902	0.0838775	0.0508157	0.0972035	0.102117	0.00826255	0.481098
286	88.1115	21.6613	PURUSHATTAMPUR	clay	1	5.67	3.6	68.2	28.2	0.78	235	39.3013	180	1.24			0.945	0.048	0.146628	0.531915	0.95122	0.785953	1.00003	0.4	0.123016		0.0742562	0.115246	0.133984	0.0884543	0.132268	0.132121	0.0972002	0.102117	0.124308		0.0701722	0.00553179	0.0196458	0.0470501	0.125816	0.103841	0.0972035	0.0408468	0.0152919	0.525399
287	88.1206	21.6607	PURUSHATTAMPUR	clay	1	5.67	3.6	68.2	28.2	0.72	220	39.3013	427	0.5			0.945	0.048	0.146628	0.531915	0.878049	0.735786	1.00003	0.948889	0.0496032		0.0742562	0.115246	0.133984	0.0884543	0.132268	0.132121	0.0972002	0.102117	0.124308		0.0701722	0.00553179	0.0196458	0.0470501	0.116138	0.0972127	0.0972035	0.0968978	0.00616608	0.556018

## Sheet: WA-Score-Mustard
											pH: 7.0; EC=1.5	Sand-75;silt-15,clay-10					WA-score										PCA-weight from factor loading										Total Score
Sample	long	lat	Mouza	USDATexture	Textureweight	PH	Sand	Clay	Silt	SOC	Available N (kg/ha)	Available P (kg/ha)	Avaialble K, kg/ha	EC			PH	Sand	Clay	Silt	SOC	Available N (kg/ha)	Available P (kg/ha)	Avaialble K, kg/ha	EC		PH	Sand	Clay	Silt	SOC	Available N (kg/ha)	Available P (kg/ha)	Avaialble K, kg/ha	EC		PH	Sand	Clay	Silt	SOC	Available N (kg/ha)	Available P (kg/ha)	Avaialble K, kg/ha	EC	Total score		Suitability Class	Total Score
1	88.1427	21.863	KASHTALA	clay	1	7.13	0	68.2	31.8	0.62	168	35.8079	427	1.29			0.981767	0	0.146628	0.471698	0.756098	0.561873	0.911141	0.948889	0.86		0.0742562	0.115246	0.133984	0.0884543	0.132268	0.132121	0.0972002	0.102117	0.124308		0.0729023	0	0.0196458	0.0417237	0.100008	0.0742352	0.0885631	0.0968978	0.106905	0.600881		High	>0.6
2	88.1355	21.8781	KASHTALA	clay	1	7.13	0	68.2	31.8	0.62	173	35.8079	427	1.29			0.981767	0	0.146628	0.471698	0.756098	0.578595	0.911141	0.948889	0.86		0.0742562	0.115246	0.133984	0.0884543	0.132268	0.132121	0.0972002	0.102117	0.124308		0.0729023	0	0.0196458	0.0417237	0.100008	0.0764445	0.0885631	0.0968978	0.106905	0.60309		Medium	0.5-0.6
3	88.1328	21.8684	KASHTALA	clay	1	4.42	3.6	78.2	18.2	0.7	227	29.2576	450	0.55			0.631429	0.048	0.127877	0.824176	0.853659	0.759197	0.744469	1	0.366667		0.0742562	0.115246	0.133984	0.0884543	0.132268	0.132121	0.0972002	0.102117	0.124308		0.0468875	0.00553179	0.0171335	0.0729019	0.112912	0.100306	0.0723626	0.102117	0.0455797	0.575732		Low	<0.5
4	88.1326	21.8676	KASHTALA	clay	1	4.87	0	78.2	21.8	0.65	206	29.6943	337	2.25			0.695714	0	0.127877	0.688073	0.792683	0.688963	0.755581	0.748889	0.666667		0.0742562	0.115246	0.133984	0.0884543	0.132268	0.132121	0.0972002	0.102117	0.124308		0.0516611	0	0.0171335	0.060863	0.104847	0.0910265	0.0734426	0.0764744	0.0828721	0.55832
5	88.13	21.8668	KASHTALA	clay	1	7.27	3.6	63.2	33.2	0.58	122	39.3013	405	0.39			0.962861	0.048	0.158228	0.451807	0.707317	0.408027	1.00003	0.9	0.26		0.0742562	0.115246	0.133984	0.0884543	0.132268	0.132121	0.0972002	0.102117	0.124308		0.0714985	0.00553179	0.0212	0.0399643	0.0935557	0.0539089	0.0972035	0.0919054	0.0323201	0.507088
6	88.13	21.8668	SAPKHALI	clay	1	4.9	0	78.2	21.8	0.46	116	39.3013	234	0.91			0.7	0	0.127877	0.688073	0.560976	0.38796	1.00003	0.52	0.606667		0.0742562	0.115246	0.133984	0.0884543	0.132268	0.132121	0.0972002	0.102117	0.124308		0.0519794	0	0.0171335	0.060863	0.0741993	0.0512576	0.0972035	0.0531009	0.0754136	0.481151
7	88.13	21.8668	SAPKHALI	clay	1	6.58	8.6	58.2	33.2	0.76	239	21.8341	450	0.62			0.94	0.114667	0.171821	0.451807	0.926829	0.799331	0.555574	1	0.413333		0.0742562	0.115246	0.133984	0.0884543	0.132268	0.132121	0.0972002	0.102117	0.124308		0.0698009	0.0132148	0.0230213	0.0399643	0.12259	0.105608	0.0540019	0.102117	0.0513807	0.5817
8	88.13	21.8668	SAPKHALI	clay	1	7.01	13.6	68.2	18.2	0.42	119	39.3013	427	1.56			1.00143	0.181333	0.146628	0.824176	0.512195	0.397993	1.00003	0.948889	0.961538		0.0742562	0.115246	0.133984	0.0884543	0.132268	0.132121	0.0972002	0.102117	0.124308		0.0743623	0.0208979	0.0196458	0.0729019	0.0677472	0.0525832	0.0972035	0.0968978	0.119527	0.621767
9	88.1403	21.8677	KASHTALA	clay	1	5.59	8.6	68.2	23.2	0.75	251	31.441	450	1.59			0.798571	0.114667	0.146628	0.646552	0.914634	0.839465	0.800027	1	0.943396		0.0742562	0.115246	0.133984	0.0884543	0.132268	0.132121	0.0972002	0.102117	0.124308		0.0592989	0.0132148	0.0196458	0.0571902	0.120977	0.110911	0.0777628	0.102117	0.117272	0.67839
10	88.1403	21.8676	KASHTALA	siltyclay	2	7.56	0	58.2	41.8	0.45	110	39.3013	427	1.76			0.925926	0	0.171821	0.358852	0.54878	0.367893	1.00003	0.948889	0.852273		0.0742562	0.115246	0.133984	0.0884543	0.132268	0.132121	0.0972002	0.102117	0.124308		0.0687558	0	0.0230213	0.031742	0.0725863	0.0486064	0.0972035	0.0968978	0.105944	0.544757
11	88.1403	21.8676	KASHTALA		1	7.26	12	46.2	41.8	0.78	135	39.3013	450	0.38			0.964187	0.16	0.21645	0.358852	0.95122	0.451505	1.00003	1	0.253333		0.0742562	0.115246	0.133984	0.0884543	0.132268	0.132121	0.0972002	0.102117	0.124308		0.0715969	0.0184393	0.0290009	0.031742	0.125816	0.0596533	0.0972035	0.102117	0.0314914	0.567061
12	88.1433	21.8642	KASHTALA	clay	1	7.65	8.6	53.2	38.2	0.52	118	39.3013	315	10.01			0.915033	0.114667	0.18797	0.39267	0.634146	0.394649	1.00003	0.7	0.14985		0.0742562	0.115246	0.133984	0.0884543	0.132268	0.132121	0.0972002	0.102117	0.124308		0.0679469	0.0132148	0.025185	0.0347333	0.0838775	0.0521414	0.0972035	0.071482	0.0186276	0.464412
13	88.1349	21.859	KASHTALA	clay	1	7.32	3.6	63.2	33.2	0.78	258	20.524	405	0.29			0.956284	0.048	0.158228	0.451807	0.95122	0.862876	0.52224	0.9	0.193333		0.0742562	0.115246	0.133984	0.0884543	0.132268	0.132121	0.0972002	0.102117	0.124308		0.0710101	0.00553179	0.0212	0.0399643	0.125816	0.114004	0.0507618	0.0919054	0.0240329	0.544227
14	88.1307	21.8551	KASHTALA	clay	1	5.03	0	83.2	16.8	0.78	261	22.7074	450	0.88			0.718571	0	0.120192	0.892857	0.95122	0.87291	0.577797	1	0.586667		0.0742562	0.115246	0.133984	0.0884543	0.132268	0.132121	0.0972002	0.102117	0.124308		0.0533584	0	0.0161039	0.078977	0.125816	0.11533	0.056162	0.102117	0.0729275	0.620792
15	88.1231	21.8583	SAPKHALI	CLAY	1	6.3	0	78.2	21.8	0.44	118	39.3013	310	0.39			0.9	0	0.127877	0.688073	0.536585	0.394649	1.00003	0.688889	0.26		0.0742562	0.115246	0.133984	0.0884543	0.132268	0.132121	0.0972002	0.102117	0.124308		0.0668306	0	0.0171335	0.060863	0.0709733	0.0521414	0.0972035	0.0703473	0.0323201	0.467813
16	88.121	21.8529	SAPKHALI	siltyclay	2	7.57	8.6	43.2	48.2	0.46	116	39.3013	450	9.12			0.924703	0.114667	0.231481	0.311203	0.560976	0.38796	1.00003	1	0.164474		0.0742562	0.115246	0.133984	0.0884543	0.132268	0.132121	0.0972002	0.102117	0.124308		0.068665	0.0132148	0.0310149	0.0275273	0.0741993	0.0512576	0.0972035	0.102117	0.0204454	0.485645
17	88.1181	21.8497	SAPKHALI	clay	1	5.27	0	78.2	21.8	0.6	165	23.5808	319	3.08			0.752857	0	0.127877	0.688073	0.731707	0.551839	0.60002	0.708889	0.487013		0.0742562	0.115246	0.133984	0.0884543	0.132268	0.132121	0.0972002	0.102117	0.124308		0.0559043	0	0.0171335	0.060863	0.0967817	0.0729095	0.0583221	0.0723897	0.0605397	0.494844
18	88.1175	21.8467	SAPKHALI	clay	1	4.95	0	78.2	21.8	0.77	236	39.3013	234	1.23			0.707143	0	0.127877	0.688073	0.939024	0.789298	1.00003	0.52	0.82		0.0742562	0.115246	0.133984	0.0884543	0.132268	0.132121	0.0972002	0.102117	0.124308		0.0525098	0	0.0171335	0.060863	0.124203	0.104283	0.0972035	0.0531009	0.101933	0.611229
19	88.122	21.842	SAPKHALI	clay	1	4.76	0	68.2	31.8	0.8	280	39.3013	405	1.2			0.68	0	0.146628	0.471698	0.97561	0.936455	1.00003	0.9	0.8		0.0742562	0.115246	0.133984	0.0884543	0.132268	0.132121	0.0972002	0.102117	0.124308		0.0504942	0	0.0196458	0.0417237	0.129042	0.123725	0.0972035	0.0919054	0.0994465	0.653187
20	88.1247	21.8465	SAPKHALI	clay	1	5.28	0	78.2	21.8	0.62	170	34.9345	450	1.65			0.754286	0	0.127877	0.688073	0.756098	0.568562	0.888919	1	0.909091		0.0742562	0.115246	0.133984	0.0884543	0.132268	0.132121	0.0972002	0.102117	0.124308		0.0560104	0	0.0171335	0.060863	0.100008	0.0751189	0.0864031	0.102117	0.113007	0.610661
21	88.1283	21.8494	SAPKHALI	clay	1	4.98	0	83.2	16.8	0.46	111	24.8908	360	1.9			0.711429	0	0.120192	0.892857	0.560976	0.371237	0.633354	0.8	0.789474		0.0742562	0.115246	0.133984	0.0884543	0.132268	0.132121	0.0972002	0.102117	0.124308		0.052828	0	0.0161039	0.078977	0.0741993	0.0490482	0.0615622	0.0816937	0.098138	0.51255
22	88.1322	21.8422	SAPKHALI	clay	1	5.03	3.6	78.2	18.2	0.5	120	22.2707	450	1.34			0.718571	0.048	0.127877	0.824176	0.609756	0.401338	0.566686	1	0.893333		0.0742562	0.115246	0.133984	0.0884543	0.132268	0.132121	0.0972002	0.102117	0.124308		0.0533584	0.00553179	0.0171335	0.0729019	0.0806514	0.0530251	0.055082	0.102117	0.111049	0.55085
23	88.1315	21.8444	SAPKHALI	clay	1	5.92	3.6	63.2	33.2	0.46	116	33.6245	337	4.01			0.845714	0.048	0.158228	0.451807	0.560976	0.38796	0.855584	0.748889	0.374065		0.0742562	0.115246	0.133984	0.0884543	0.132268	0.132121	0.0972002	0.102117	0.124308		0.0627996	0.00553179	0.0212	0.0399643	0.0741993	0.0512576	0.083163	0.0764744	0.0464993	0.461089
24	88.1378	21.8501	KACHUBERIYA	clay	1	5.04	0	78.2	21.8	0.52	119	26.2009	427	0.56			0.72	0	0.127877	0.688073	0.634146	0.397993	0.666689	0.948889	0.373333		0.0742562	0.115246	0.133984	0.0884543	0.132268	0.132121	0.0972002	0.102117	0.124308		0.0534645	0	0.0171335	0.060863	0.0838775	0.0525832	0.0648023	0.0968978	0.0464084	0.47603
25	88.1402	21.8499	KACHUBERIYA	clay	1	6.23	0	83.2	16.8	0.5	117	24.0175	450	0.41			0.89	0	0.120192	0.892857	0.609756	0.391304	0.611131	1	0.273333		0.0742562	0.115246	0.133984	0.0884543	0.132268	0.132121	0.0972002	0.102117	0.124308		0.0660881	0	0.0161039	0.078977	0.0806514	0.0516995	0.0594021	0.102117	0.0339776	0.489017
26	88.1425	21.8499	KACHUBERIYA	clay	1	4.89	0	78.2	21.8	0.79	268	32.3144	405	3.73			0.698571	0	0.127877	0.688073	0.963415	0.896321	0.82225	0.9	0.402145		0.0742562	0.115246	0.133984	0.0884543	0.132268	0.132121	0.0972002	0.102117	0.124308		0.0518733	0	0.0171335	0.060863	0.127429	0.118423	0.0799228	0.0919054	0.0499899	0.59754
27	88.1476	21.849	KACHUBERIYA	clay	1	4.84	0	78.2	21.8	0.58	123	29.6943	450	0.52			0.691429	0	0.127877	0.688073	0.707317	0.411371	0.755581	1	0.346667		0.0742562	0.115246	0.133984	0.0884543	0.132268	0.132121	0.0972002	0.102117	0.124308		0.0513429	0	0.0171335	0.060863	0.0935557	0.0543507	0.0734426	0.102117	0.0430935	0.495899
28	88.1498	21.8494	KACHUBERIYA	clay	1	7.08	3.6	63.2	33.2	0.5	114	24.4541	450	4.38			0.988701	0.048	0.158228	0.451807	0.609756	0.381271	0.622243	1	0.342466		0.0742562	0.115246	0.133984	0.0884543	0.132268	0.132121	0.0972002	0.102117	0.124308		0.0734172	0.00553179	0.0212	0.0399643	0.0806514	0.0503739	0.0604821	0.102117	0.0425713	0.476309
29	88.1361	21.8415	KACHUBERIYA	clay	1	5.32	0	83.2	16.8	0.65	210	24.8908	382	0.92			0.76	0	0.120192	0.892857	0.792683	0.702341	0.633354	0.848889	0.613333		0.0742562	0.115246	0.133984	0.0884543	0.132268	0.132121	0.0972002	0.102117	0.124308		0.0564347	0	0.0161039	0.078977	0.104847	0.092794	0.0615622	0.0866861	0.0762424	0.573647
30	88.1345	21.8368	KACHUBERIYA	clay	1	5.08	0	83.2	16.8	0.78	258	13.9738	450	1.18			0.725714	0	0.120192	0.892857	0.95122	0.862876	0.355567	1	0.786667		0.0742562	0.115246	0.133984	0.0884543	0.132268	0.132121	0.0972002	0.102117	0.124308		0.0538888	0	0.0161039	0.078977	0.125816	0.114004	0.0345612	0.102117	0.0977891	0.623257
31	88.1399	21.8362	KACHUBERIYA	clay	1	5.16	0	78.2	21.8	0.74	225	39.3013	450	1.63			0.737143	0	0.127877	0.688073	0.902439	0.752508	1.00003	1	0.920245		0.0742562	0.115246	0.133984	0.0884543	0.132268	0.132121	0.0972002	0.102117	0.124308		0.0547375	0	0.0171335	0.060863	0.119364	0.0994221	0.0972035	0.102117	0.114394	0.665235
32	88.1427	21.8351	KACHUBERIYA	clay	1	5.66	0	88.2	11.8	0.6	159	39.3013	414	3.41			0.808571	0	0.113379	0.786667	0.731707	0.531773	1.00003	0.92	0.439883		0.0742562	0.115246	0.133984	0.0884543	0.132268	0.132121	0.0972002	0.102117	0.124308		0.0600415	0	0.015191	0.069584	0.0967817	0.0702583	0.0972035	0.0939477	0.054681	0.557689
33	88.146	21.8351	KACHUBERIYA	clay	1	5.65	0	73.2	26.8	0.45	110	31.0044	450	0.58			0.807143	0	0.136612	0.559701	0.54878	0.367893	0.788915	1	0.386667		0.0742562	0.115246	0.133984	0.0884543	0.132268	0.132121	0.0972002	0.102117	0.124308		0.0599354	0	0.0183039	0.049508	0.0725863	0.0486064	0.0766827	0.102117	0.0480658	0.475806
34	88.1494	21.8314	KACHUBERIYA	clay	1	4.66	13.6	48.2	38.2	0.6	164	39.3013	315	0.35			0.665714	0.181333	0.207469	0.39267	0.731707	0.548495	1.00003	0.7	0.233333		0.0742562	0.115246	0.133984	0.0884543	0.132268	0.132121	0.0972002	0.102117	0.124308		0.0494334	0.0208979	0.0277976	0.0347333	0.0967817	0.0724677	0.0972035	0.071482	0.0290052	0.499802
35	88.1641	21.8223	MNRIGANGA	clay	1	6.96	3.6	73.2	23.2	0.48	111	39.3013	450	4.29			0.994286	0.048	0.136612	0.646552	0.585366	0.371237	1.00003	1	0.34965		0.0742562	0.115246	0.133984	0.0884543	0.132268	0.132121	0.0972002	0.102117	0.124308		0.0738319	0.00553179	0.0183039	0.0571902	0.0774254	0.0490482	0.0972035	0.102117	0.0434644	0.524116
36	88.1634	21.8158	COMPANIR CHAR	clay	1	5.24	3.6	68.2	28.2	0.61	163	31.0044	180	1.28			0.748571	0.048	0.146628	0.531915	0.743902	0.545151	0.788915	0.4	0.853333		0.0742562	0.115246	0.133984	0.0884543	0.132268	0.132121	0.0972002	0.102117	0.124308		0.0555861	0.00553179	0.0196458	0.0470501	0.0983948	0.0720258	0.0766827	0.0408468	0.106076	0.52184
37	88.1588	21.816	COMPANIR CHAR	clay	1	4.67	0	78.2	21.8	0.42	118	31.441	225	1.2			0.667143	0	0.127877	0.688073	0.512195	0.394649	0.800027	0.5	0.8		0.0742562	0.115246	0.133984	0.0884543	0.132268	0.132121	0.0972002	0.102117	0.124308		0.0495395	0	0.0171335	0.060863	0.0677472	0.0521414	0.0777628	0.0510585	0.0994465	0.475693
38	88.1583	21.8211	COMPANIR CHAR	clay	1	4.81	0	93.2	6.8	0.62	166	39.3013	414	0.46			0.687143	0	0.107296	0.453333	0.756098	0.555184	1.00003	0.92	0.306667		0.0742562	0.115246	0.133984	0.0884543	0.132268	0.132121	0.0972002	0.102117	0.124308		0.0510247	0	0.014376	0.0400993	0.100008	0.0733514	0.0972035	0.0939477	0.0381212	0.508131
39	88.1477	21.8209	COMPANIR CHAR	clay	1	4.39	0	78.2	21.8	0.65	206	39.3013	450	10.08			0.627143	0	0.127877	0.688073	0.792683	0.688963	1.00003	1	0.14881		0.0742562	0.115246	0.133984	0.0884543	0.132268	0.132121	0.0972002	0.102117	0.124308		0.0465693	0	0.0171335	0.060863	0.104847	0.0910265	0.0972035	0.102117	0.0184982	0.538258
40	88.1412	21.8258	COMPANIR CHAR	clay	1	6.64	0	73.2	26.8	0.62	165	39.3013	450	0.89			0.948571	0	0.136612	0.559701	0.756098	0.551839	1.00003	1	0.593333		0.0742562	0.115246	0.133984	0.0884543	0.132268	0.132121	0.0972002	0.102117	0.124308		0.0704374	0	0.0183039	0.049508	0.100008	0.0729095	0.0972035	0.102117	0.0737562	0.584243
41	88.168	21.8122	SHIKARPUR	clay	1	4.51	3.6	73.2	23.2	0.48	114	31.441	450	7.28			0.644286	0.048	0.136612	0.646552	0.585366	0.381271	0.800027	1	0.206044		0.0742562	0.115246	0.133984	0.0884543	0.132268	0.132121	0.0972002	0.102117	0.124308		0.0478422	0.00553179	0.0183039	0.0571902	0.0774254	0.0503739	0.0777628	0.102117	0.0256129	0.46216
42	88.1611	21.8074	SHIKARPUR	clay	1	6.33	8.6	73.2	18.2	0.76	241	26.2009	450	1.23			0.904286	0.114667	0.136612	0.824176	0.926829	0.80602	0.666689	1	0.82		0.0742562	0.115246	0.133984	0.0884543	0.132268	0.132121	0.0972002	0.102117	0.124308		0.0671489	0.0132148	0.0183039	0.0729019	0.12259	0.106492	0.0648023	0.102117	0.101933	0.669504
43	88.1566	21.8016	RAMKRISHNAPUR	clay	1	5.65	0	78.2	21.8	0.76	230	39.3013	450	0.68			0.807143	0	0.127877	0.688073	0.926829	0.769231	1.00003	1	0.453333		0.0742562	0.115246	0.133984	0.0884543	0.132268	0.132121	0.0972002	0.102117	0.124308		0.0599354	0	0.0171335	0.060863	0.12259	0.101631	0.0972035	0.102117	0.056353	0.617827
44	88.1658	21.7995	RAMKRISHNAPUR	clay	1	6.03	8.6	68.2	23.2	0.48	108	36.2445	450	1.94			0.861429	0.114667	0.146628	0.646552	0.585366	0.361204	0.922253	1	0.773196		0.0742562	0.115246	0.133984	0.0884543	0.132268	0.132121	0.0972002	0.102117	0.124308		0.0639665	0.0132148	0.0196458	0.0571902	0.0774254	0.0477226	0.0896432	0.102117	0.0961146	0.56704
45	88.164	21.7936	GOBINDAPUR	clay	1	4.45	0	68.2	31.8	0.68	210	18.3406	310	0.48			0.635714	0	0.146628	0.471698	0.829268	0.702341	0.466682	0.688889	0.32		0.0742562	0.115246	0.133984	0.0884543	0.132268	0.132121	0.0972002	0.102117	0.124308		0.0472058	0	0.0196458	0.0417237	0.109686	0.092794	0.0453616	0.0703473	0.0397786	0.466543
46	88.1638	21.793	GOBINDAPUR	clay	1	5.07	0	83.2	16.8	0.79	270	39.3013	337	1.07			0.724286	0	0.120192	0.892857	0.963415	0.90301	1.00003	0.748889	0.713333		0.0742562	0.115246	0.133984	0.0884543	0.132268	0.132121	0.0972002	0.102117	0.124308		0.0537827	0	0.0161039	0.078977	0.127429	0.119307	0.0972035	0.0764744	0.0886732	0.65795
47	88.1599	21.7945	GOBINDAPUR	clay	1	5.79	0	88.2	11.8	0.45	111	19.214	283	0.75			0.827143	0	0.113379	0.786667	0.54878	0.371237	0.488905	0.628889	0.5		0.0742562	0.115246	0.133984	0.0884543	0.132268	0.132121	0.0972002	0.102117	0.124308		0.0614205	0	0.015191	0.069584	0.0725863	0.0490482	0.0475217	0.0642203	0.0621541	0.441726
48	88.1639	21.7858	GOBINDAPUR	clay	1	6.86	0	83.2	16.8	0.45	114	39.3013	450	0.71			0.98	0	0.120192	0.892857	0.54878	0.381271	1.00003	1	0.473333		0.0742562	0.115246	0.133984	0.0884543	0.132268	0.132121	0.0972002	0.102117	0.124308		0.0727711	0	0.0161039	0.078977	0.0725863	0.0503739	0.0972035	0.102117	0.0588392	0.548972
49	88.1682	21.7831	DEBIMATHURAPUR	clay	1	4.94	0	73.2	26.8	0.58	127	30.131	450	0.47			0.705714	0	0.136612	0.559701	0.707317	0.424749	0.766692	1	0.313333		0.0742562	0.115246	0.133984	0.0884543	0.132268	0.132121	0.0972002	0.102117	0.124308		0.0524037	0	0.0183039	0.049508	0.0935557	0.0561182	0.0745226	0.102117	0.0389499	0.485479
50	88.1663	21.7791	DEBIMATHURAPUR	clay	1	7.14	0	78.2	21.8	0.49	115	39.3013	450	0.36			0.980392	0	0.127877	0.688073	0.597561	0.384615	1.00003	1	0.24		0.0742562	0.115246	0.133984	0.0884543	0.132268	0.132121	0.0972002	0.102117	0.124308		0.0728002	0	0.0171335	0.060863	0.0790384	0.0508157	0.0972035	0.102117	0.029834	0.509805
51	88.1705	21.7779	DEBIMATHURAPUR	clay	1	7.59	0	78.2	21.8	0.82	288	39.3013	360	0.47			0.922266	0	0.127877	0.688073	1	0.963211	1.00003	0.8	0.313333		0.0742562	0.115246	0.133984	0.0884543	0.132268	0.132121	0.0972002	0.102117	0.124308		0.068484	0	0.0171335	0.060863	0.132268	0.12726	0.0972035	0.0816937	0.0389499	0.623856
52	88.1711	21.7731	DEBIMATHURAPUR	clay	1	7.89	3.6	63.2	33.2	0.75	243	39.3013	450	0.93			0.887199	0.048	0.158228	0.451807	0.914634	0.812709	1.00003	1	0.62		0.0742562	0.115246	0.133984	0.0884543	0.132268	0.132121	0.0972002	0.102117	0.124308		0.0658801	0.00553179	0.0212	0.0399643	0.120977	0.107376	0.0972035	0.102117	0.0770711	0.637321
53	88.1393	21.8107	DHARAPARA	clay	1	5.88	0	98.2	1.8	0.41	118	18.3406	450	0.45			0.84	0	0.101833	0.12	0.5	0.394649	0.466682	1	0.3		0.0742562	0.115246	0.133984	0.0884543	0.132268	0.132121	0.0972002	0.102117	0.124308		0.0623752	0	0.013644	0.0106145	0.0661342	0.0521414	0.0453616	0.102117	0.0372925	0.38968
54	88.1368	21.8084	DHARAPARA	clay	1	7.35	13.6	58.2	28.2	0.6	164	37.1179	450	0.86			0.952381	0.181333	0.171821	0.531915	0.731707	0.548495	0.944476	1	0.573333		0.0742562	0.115246	0.133984	0.0884543	0.132268	0.132121	0.0972002	0.102117	0.124308		0.0707202	0.0208979	0.0230213	0.0470501	0.0967817	0.0724677	0.0918033	0.102117	0.07127	0.596129
55	88.1439	21.8097	DHARAPARA	clay	1	5.88	0	88.2	11.8	0.72	221	10.4803	450	0.95			0.84	0	0.113379	0.786667	0.878049	0.73913	0.266676	1	0.633333		0.0742562	0.115246	0.133984	0.0884543	0.132268	0.132121	0.0972002	0.102117	0.124308		0.0623752	0	0.015191	0.069584	0.116138	0.0976546	0.0259209	0.102117	0.0787285	0.567709
56	88.1416	21.8043	DHARAPARA	loam	3	5.18	38.6	23.2	38.2	0.76	234	39.3013	292	1.02			0.74	0.514667	0.431034	0.39267	0.926829	0.782609	1.00003	0.648889	0.68		0.0742562	0.115246	0.133984	0.0884543	0.132268	0.132121	0.0972002	0.102117	0.124308		0.0549496	0.0593131	0.0577518	0.0347333	0.12259	0.103399	0.0972035	0.0662626	0.0845296	0.680733
57	88.1215	21.8392	SAPKHALI	clay	1	6.35	18.6	53.2	28.2	0.44	115	39.3013	180	0.63			0.907143	0.248	0.18797	0.531915	0.536585	0.384615	1.00003	0.4	0.42		0.0742562	0.115246	0.133984	0.0884543	0.132268	0.132121	0.0972002	0.102117	0.124308		0.067361	0.0285809	0.025185	0.0470501	0.0709733	0.0508157	0.0972035	0.0408468	0.0522094	0.480226
58	88.1111	21.8391	SAPKHALI	sandyloam	4	7.63	53.6	18.2	28.2	0.46	116	27.5109	450	8.45			0.917431	0.714667	0.549451	0.531915	0.560976	0.38796	0.700023	1	0.177515		0.0742562	0.115246	0.133984	0.0884543	0.132268	0.132121	0.0972002	0.102117	0.124308		0.068125	0.0823622	0.0736177	0.0470501	0.0741993	0.0512576	0.0680424	0.102117	0.0220665	0.588838
59	88.1176	21.8345	SAPKHALI	clay	1	5.44	0	88.2	11.8	0.77	245	39.3013	450	3.7			0.777143	0	0.113379	0.786667	0.939024	0.819398	1.00003	1	0.405405		0.0742562	0.115246	0.133984	0.0884543	0.132268	0.132121	0.0972002	0.102117	0.124308		0.0577077	0	0.015191	0.069584	0.124203	0.10826	0.0972035	0.102117	0.0503952	0.624661
60	88.1156	21.8289	BAMANKHALI	clay	1	6.24	8.6	73.2	18.2	0.76	238	37.5546	450	2.41			0.891429	0.114667	0.136612	0.824176	0.926829	0.795987	0.955587	1	0.622407		0.0742562	0.115246	0.133984	0.0884543	0.132268	0.132121	0.0972002	0.102117	0.124308		0.0661941	0.0132148	0.0183039	0.0729019	0.12259	0.105166	0.0928833	0.102117	0.0773702	0.670742
61	88.1064	21.8307	BAMANKHALI	clay	1	6.08	13.6	73.2	13.2	0.78	255	39.3013	225	1.18			0.868571	0.181333	0.136612	0.88	0.95122	0.852843	1.00003	0.5	0.786667		0.0742562	0.115246	0.133984	0.0884543	0.132268	0.132121	0.0972002	0.102117	0.124308		0.0644969	0.0208979	0.0183039	0.0778397	0.125816	0.112678	0.0972035	0.0510585	0.0977891	0.666084
62	88.1123	21.8288	BAMANKHALI	clay	1	5.73	0	68.2	31.8	0.45	118	39.3013	450	0.79			0.818571	0	0.146628	0.471698	0.54878	0.394649	1.00003	1	0.526667		0.0742562	0.115246	0.133984	0.0884543	0.132268	0.132121	0.0972002	0.102117	0.124308		0.060784	0	0.0196458	0.0417237	0.0725863	0.0521414	0.0972035	0.102117	0.065469	0.511671
63	88.1225	21.8279	BAMANKHALI	clay	1	7	18.6	53.2	28.2	0.51	115	39.3013	450	0.48			1	0.248	0.18797	0.531915	0.621951	0.384615	1.00003	1	0.32		0.0742562	0.115246	0.133984	0.0884543	0.132268	0.132121	0.0972002	0.102117	0.124308		0.0742562	0.0285809	0.025185	0.0470501	0.0822645	0.0508157	0.0972035	0.102117	0.0397786	0.547252
64	88.1368	21.8163	BAMANKHALI	clay	1	4.51	0	98.2	1.8	0.77	262	39.3013	265	4.03			0.644286	0	0.101833	0.12	0.939024	0.876254	1.00003	0.588889	0.372208		0.0742562	0.115246	0.133984	0.0884543	0.132268	0.132121	0.0972002	0.102117	0.124308		0.0478422	0	0.013644	0.0106145	0.124203	0.115772	0.0972035	0.0601356	0.0462686	0.515683
65	88.1385	21.8206	BAMANKHALI	clay	1	5.63	3.6	68.2	28.2	0.74	229	37.1179	450	0.36			0.804286	0.048	0.146628	0.531915	0.902439	0.765886	0.944476	1	0.24		0.0742562	0.115246	0.133984	0.0884543	0.132268	0.132121	0.0972002	0.102117	0.124308		0.0597232	0.00553179	0.0196458	0.0470501	0.119364	0.10119	0.0918033	0.102117	0.029834	0.576259
66	88.1353	21.827	BAMANKHALI	clayloam	5	7.68	28.6	33.2	38.2	0.61	157	39.3013	360	0.38			0.911458	0.381333	0.301205	0.39267	0.743902	0.525084	1.00003	0.8	0.253333		0.0742562	0.115246	0.133984	0.0884543	0.132268	0.132121	0.0972002	0.102117	0.124308		0.0676815	0.043947	0.0403567	0.0347333	0.0983948	0.0693745	0.0972035	0.0816937	0.0314914	0.564876
67	88.1239	21.8255	BAMANKHALI	clay	1	7.33	8.6	58.2	33.2	0.45	117	39.3013	450	0.81			0.95498	0.114667	0.171821	0.451807	0.54878	0.391304	1.00003	1	0.54		0.0742562	0.115246	0.133984	0.0884543	0.132268	0.132121	0.0972002	0.102117	0.124308		0.0709132	0.0132148	0.0230213	0.0399643	0.0725863	0.0516995	0.0972035	0.102117	0.0671264	0.537846
68	88.1708	21.7525	KAYLAPARA	clay	1	7.02	3.6	73.2	23.2	0.46	119	27.5109	252	3.43			1.00286	0.048	0.136612	0.646552	0.560976	0.397993	0.700023	0.56	0.437318		0.0742562	0.115246	0.133984	0.0884543	0.132268	0.132121	0.0972002	0.102117	0.124308		0.0744684	0.00553179	0.0183039	0.0571902	0.0741993	0.0525832	0.0680424	0.0571856	0.0543622	0.461867
69	88.1634	21.7465	MRITYUNJAYNAGAR	clay	1	5.06	0	98.2	1.8	0.65	206	25.3275	112	0.49			0.722857	0	0.101833	0.12	0.792683	0.688963	0.644466	0.248889	0.326667		0.0742562	0.115246	0.133984	0.0884543	0.132268	0.132121	0.0972002	0.102117	0.124308		0.0536767	0	0.013644	0.0106145	0.104847	0.0910265	0.0626422	0.0254158	0.0406073	0.402474
70	88.1669	21.7502	KAYLAPARA	clay	1	6.09	0	78.2	21.8	0.42	117	39.3013	405	0.92			0.87	0	0.127877	0.688073	0.512195	0.391304	1.00003	0.9	0.613333		0.0742562	0.115246	0.133984	0.0884543	0.132268	0.132121	0.0972002	0.102117	0.124308		0.0646029	0	0.0171335	0.060863	0.0677472	0.0516995	0.0972035	0.0919054	0.0762424	0.527397
71	88.159	21.751	KAYLAPARA	clay	1	7.02	0	78.2	21.8	0.76	242	32.3144	292	0.67			1.00286	0	0.127877	0.688073	0.926829	0.809365	0.82225	0.648889	0.446667		0.0742562	0.115246	0.133984	0.0884543	0.132268	0.132121	0.0972002	0.102117	0.124308		0.0744684	0	0.0171335	0.060863	0.12259	0.106934	0.0799228	0.0662626	0.0555243	0.583699
72	88.1575	21.7495	KAYLAPARA	clay	1	7.36	3.6	58.2	38.2	0.52	116	38.8646	450	0.81			0.951087	0.048	0.171821	0.39267	0.634146	0.38796	0.988922	1	0.54		0.0742562	0.115246	0.133984	0.0884543	0.132268	0.132121	0.0972002	0.102117	0.124308		0.0706241	0.00553179	0.0230213	0.0347333	0.0838775	0.0512576	0.0961234	0.102117	0.0671264	0.534413
73	88.1575	21.7495	KAYLAPARA	clayloam	5	7.18	38.6	33.2	28.2	0.46	119	28.821	450	0.62			0.97493	0.514667	0.301205	0.531915	0.560976	0.397993	0.733358	1	0.413333		0.0742562	0.115246	0.133984	0.0884543	0.132268	0.132121	0.0972002	0.102117	0.124308		0.0723947	0.0593131	0.0403567	0.0470501	0.0741993	0.0525832	0.0712825	0.102117	0.0513807	0.570678
74	88.1602	21.7544	KAYLAPARA	clay	1	5.28	0	93.2	6.8	0.48	108	19.6507	450	0.68			0.754286	0	0.107296	0.453333	0.585366	0.361204	0.500017	1	0.453333		0.0742562	0.115246	0.133984	0.0884543	0.132268	0.132121	0.0972002	0.102117	0.124308		0.0560104	0	0.014376	0.0400993	0.0774254	0.0477226	0.0486017	0.102117	0.056353	0.442706
75	88.1552	21.7676	NAGENDRAGANJA	clay	1	6.77	18.6	63.2	18.2	0.76	233	39.3013	450	1.61			0.967143	0.248	0.158228	0.824176	0.926829	0.779264	1.00003	1	0.931677		0.0742562	0.115246	0.133984	0.0884543	0.132268	0.132121	0.0972002	0.102117	0.124308		0.0718164	0.0285809	0.0212	0.0729019	0.12259	0.102957	0.0972035	0.102117	0.115815	0.735182
76	88.1579	21.7678	NAGENDRAGANJA	clay	1	6.84	28.6	48.2	23.2	0.48	110	39.3013	450	1.01			0.977143	0.381333	0.207469	0.646552	0.585366	0.367893	1.00003	1	0.673333		0.0742562	0.115246	0.133984	0.0884543	0.132268	0.132121	0.0972002	0.102117	0.124308		0.072559	0.043947	0.0277976	0.0571902	0.0774254	0.0486064	0.0972035	0.102117	0.0837008	0.610547
77	88.1589	21.7721	NAGENDRAGANJA	clay	1	7.03	0	80	20	0.47	112	21.3974	450	1.09			1.00429	0	0.125	0.75	0.573171	0.374582	0.544463	1	0.726667		0.0742562	0.115246	0.133984	0.0884543	0.132268	0.132121	0.0972002	0.102117	0.124308		0.0745745	0	0.016748	0.0663407	0.0758124	0.0494901	0.0529219	0.102117	0.0903306	0.528335
78	88.1479	21.7706	NAGENDRAGANJA	clay	1	6.59	3.6	73.2	23.2	0.43	108	23.5808	450	1.48			0.941429	0.048	0.136612	0.646552	0.52439	0.361204	0.60002	1	0.986667		0.0742562	0.115246	0.133984	0.0884543	0.132268	0.132121	0.0972002	0.102117	0.124308		0.069907	0.00553179	0.0183039	0.0571902	0.0693602	0.0477226	0.0583221	0.102117	0.122651	0.551106
79	88.1349	21.7797	MAHENDRAGANJA	clay	1	5.93	8.6	68.2	23.2	0.56	121	27.5109	450	1.4			0.847143	0.114667	0.146628	0.646552	0.682927	0.404682	0.700023	1	0.933333		0.0742562	0.115246	0.133984	0.0884543	0.132268	0.132121	0.0972002	0.102117	0.124308		0.0629057	0.0132148	0.0196458	0.0571902	0.0903296	0.053467	0.0680424	0.102117	0.116021	0.582934
80	88.1392	21.7818	MAHENDRAGANJA	clay	1	5.59	8.6	83.2	8.2	0.41	110	23.5808	427	2.08			0.798571	0.114667	0.120192	0.546667	0.5	0.367893	0.60002	0.948889	0.721154		0.0742562	0.115246	0.133984	0.0884543	0.132268	0.132121	0.0972002	0.102117	0.124308		0.0592989	0.0132148	0.0161039	0.048355	0.0661342	0.0486064	0.0583221	0.0968978	0.0896453	0.496578
81	88.1425	21.7901	MAHENDRAGANJA	clay	1	6.89	0	88.2	11.8	0.78	268	39.3013	450	1.38			0.984286	0	0.113379	0.786667	0.95122	0.896321	1.00003	1	0.92		0.0742562	0.115246	0.133984	0.0884543	0.132268	0.132121	0.0972002	0.102117	0.124308		0.0730894	0	0.015191	0.069584	0.125816	0.118423	0.0972035	0.102117	0.114364	0.715787
82	88.1535	21.7961	DHASPARA	clay	1	5.06	3.6	73.2	23.2	0.48	114	23.5808	450	1.4			0.722857	0.048	0.136612	0.646552	0.585366	0.381271	0.60002	1	0.933333		0.0742562	0.115246	0.133984	0.0884543	0.132268	0.132121	0.0972002	0.102117	0.124308		0.0536767	0.00553179	0.0183039	0.0571902	0.0774254	0.0503739	0.0583221	0.102117	0.116021	0.538962
83	88.154	21.7984	KOMPANICHAR	clay	1	5.68	18.6	63.2	18.2	0.65	204	39.3013	369	2.3			0.811429	0.248	0.158228	0.824176	0.792683	0.682274	1.00003	0.82	0.652174		0.0742562	0.115246	0.133984	0.0884543	0.132268	0.132121	0.0972002	0.102117	0.124308		0.0602536	0.0285809	0.0212	0.0729019	0.104847	0.0901427	0.0972035	0.083736	0.0810706	0.639936
84	88.1303	21.7789	MAHENDRAGANJA	clayloam	5	5.43	43.6	33.2	23.2	0.5	116	29.6943	450	0.69			0.775714	0.581333	0.301205	0.646552	0.609756	0.38796	0.755581	1	0.46		0.0742562	0.115246	0.133984	0.0884543	0.132268	0.132121	0.0972002	0.102117	0.124308		0.0576016	0.0669961	0.0403567	0.0571902	0.0806514	0.0512576	0.0734426	0.102117	0.0571818	0.586795
85	88.1236	21.7814	MAHENDRAGANJA	clay	1	5.86	3.6	63.2	33.2	0.45	110	30.5677	450	0.25			0.837143	0.048	0.158228	0.451807	0.54878	0.367893	0.777804	1	0.166667		0.0742562	0.115246	0.133984	0.0884543	0.132268	0.132121	0.0972002	0.102117	0.124308		0.0621631	0.00553179	0.0212	0.0399643	0.0725863	0.0486064	0.0756027	0.102117	0.020718	0.44849
86	88.1143	21.7861	KRISHNANAGAR	clay	1	5.69	8.6	63.2	28.2	0.6	169	24.4541	450	0.92			0.812857	0.114667	0.158228	0.531915	0.731707	0.565217	0.622243	1	0.613333		0.0742562	0.115246	0.133984	0.0884543	0.132268	0.132121	0.0972002	0.102117	0.124308		0.0603597	0.0132148	0.0212	0.0470501	0.0967817	0.074677	0.0604821	0.102117	0.0762424	0.552125
87	88.1104	21.7888	KRISHNANAGAR	clay	1	6.74	8.6	68.2	23.2	0.69	211	7.42358	450	1.51			0.962857	0.114667	0.146628	0.646552	0.841463	0.705686	0.188895	1	0.993377		0.0742562	0.115246	0.133984	0.0884543	0.132268	0.132121	0.0972002	0.102117	0.124308		0.0714982	0.0132148	0.0196458	0.0571902	0.111299	0.0932358	0.0183607	0.102117	0.123485	0.610047
88	88.1169	21.8066	MANDIRTALA	clay	1	6.1	3.6	73.2	23.2	0.6	164	21.8341	450	0.78			0.871429	0.048	0.136612	0.646552	0.731707	0.548495	0.555574	1	0.52		0.0742562	0.115246	0.133984	0.0884543	0.132268	0.132121	0.0972002	0.102117	0.124308		0.064709	0.00553179	0.0183039	0.0571902	0.0967817	0.0724677	0.0540019	0.102117	0.0646403	0.535744
89	88.111	21.8039	PHULDUBI	sandyclayloam	6	4.56	63.6	33.2	3.2	0.45	114	36.2445	315	0.23			0.651429	0.848	0.301205	0.213333	0.54878	0.381271	0.922253	0.7	0.153333		0.0742562	0.115246	0.133984	0.0884543	0.132268	0.132121	0.0972002	0.102117	0.124308		0.0483726	0.0977283	0.0403567	0.0188702	0.0725863	0.0503739	0.0896432	0.071482	0.0190606	0.508474
90	88.1074	21.8063	MANDIRTALA	clay	1	5.65	0	83.2	16.8	0.78	264	39.3013	450	0.77			0.807143	0	0.120192	0.892857	0.95122	0.882943	1.00003	1	0.513333		0.0742562	0.115246	0.133984	0.0884543	0.132268	0.132121	0.0972002	0.102117	0.124308		0.0599354	0	0.0161039	0.078977	0.125816	0.116655	0.0972035	0.102117	0.0638115	0.66062
91	88.1065	21.81	MANDIRTALA	clay	1	4.7	23.6	58.2	18.2	0.45	112	38.8646	270	0.79			0.671429	0.314667	0.171821	0.824176	0.54878	0.374582	0.988922	0.6	0.526667		0.0742562	0.115246	0.133984	0.0884543	0.132268	0.132121	0.0972002	0.102117	0.124308		0.0498578	0.036264	0.0230213	0.0729019	0.0725863	0.0494901	0.0961234	0.0612703	0.065469	0.526984
92	88.1048	21.8143	MANDIRTALA	clayloam	5	4.78	43.6	33.2	23.2	0.78	246	39.3013	135	0.5			0.682857	0.581333	0.301205	0.646552	0.95122	0.822742	1.00003	0.3	0.333333		0.0742562	0.115246	0.133984	0.0884543	0.132268	0.132121	0.0972002	0.102117	0.124308		0.0507064	0.0669961	0.0403567	0.0571902	0.125816	0.108701	0.0972035	0.0306351	0.0414361	0.619042
93	88.1013	21.8201	MANDIRTALA	sandyclayloam	6	5.58	68.6	28.2	3.2	0.46	112	39.3013	427	1.1			0.797143	0.914667	0.35461	0.213333	0.560976	0.374582	1.00003	0.948889	0.733333		0.0742562	0.115246	0.133984	0.0884543	0.132268	0.132121	0.0972002	0.102117	0.124308		0.0591928	0.105411	0.0475121	0.0188702	0.0741993	0.0494901	0.0972035	0.0968978	0.0911593	0.639937
94	88.1037	21.8124	MANDIRTALA	clay	1	7.74	0	98.2	1.8	0.65	200	13.5371	427	0.47			0.904393	0	0.101833	0.12	0.792683	0.668896	0.344456	0.948889	0.313333		0.0742562	0.115246	0.133984	0.0884543	0.132268	0.132121	0.0972002	0.102117	0.124308		0.0671568	0	0.013644	0.0106145	0.104847	0.0883752	0.0334812	0.0968978	0.0389499	0.453966
95	88.1032	21.8101	MANDIRTALA	clay	1	6.42	3.6	78.2	18.2	0.46	109	26.2009	436	0.54			0.917143	0.048	0.127877	0.824176	0.560976	0.364548	0.666689	0.968889	0.36		0.0742562	0.115246	0.133984	0.0884543	0.132268	0.132121	0.0972002	0.102117	0.124308		0.0681036	0.00553179	0.0171335	0.0729019	0.0741993	0.0481645	0.0648023	0.0989401	0.0447509	0.494528
96	88.098	21.8097	MANDIRTALA	clay	1	5.27	0	83.2	16.8	0.45	110	39.3013	180	0.73			0.752857	0	0.120192	0.892857	0.54878	0.367893	1.00003	0.4	0.486667		0.0742562	0.115246	0.133984	0.0884543	0.132268	0.132121	0.0972002	0.102117	0.124308		0.0559043	0	0.0161039	0.078977	0.0725863	0.0486064	0.0972035	0.0408468	0.0604966	0.470725
97	88.0976	21.8098	MANDIRTALA	sandyclayloam	6	4.91	58.6	33.2	8.2	0.6	163	27.5109	315	0.98			0.701429	0.781333	0.301205	0.546667	0.731707	0.545151	0.700023	0.7	0.653333		0.0742562	0.115246	0.133984	0.0884543	0.132268	0.132121	0.0972002	0.102117	0.124308		0.0520855	0.0900453	0.0403567	0.048355	0.0967817	0.0720258	0.0680424	0.071482	0.0812147	0.620389
98	88.0971	21.7953	PHULDUBI	clay	1	7.74	33.6	58.2	8.2	0.55	116	31.8777	450	3			0.904393	0.448	0.171821	0.546667	0.670732	0.38796	0.811138	1	0.5		0.0742562	0.115246	0.133984	0.0884543	0.132268	0.132121	0.0972002	0.102117	0.124308		0.0671568	0.0516301	0.0230213	0.048355	0.0887166	0.0512576	0.0788428	0.102117	0.0621541	0.573251
99	88.1004	21.7937	PHULDUBI	clayloam	5	8.13	23.6	38.2	38.2	0.46	111	39.3013	360	6.32			0.861009	0.314667	0.26178	0.39267	0.560976	0.371237	1.00003	0.8	0.237342		0.0742562	0.115246	0.133984	0.0884543	0.132268	0.132121	0.0972002	0.102117	0.124308		0.0639353	0.036264	0.0350744	0.0347333	0.0741993	0.0490482	0.0972035	0.0816937	0.0295035	0.501655
100	88.1059	21.791	PHULDUBI	clay	1	7.25	33.6	43.2	23.2	0.44	116	27.5109	450	8.65			0.965517	0.448	0.231481	0.646552	0.536585	0.38796	0.700023	1	0.17341		0.0742562	0.115246	0.133984	0.0884543	0.132268	0.132121	0.0972002	0.102117	0.124308		0.0716957	0.0516301	0.0310149	0.0571902	0.0709733	0.0512576	0.0680424	0.102117	0.0215563	0.525478
101	88.1131	21.7064	KAMALPUR	clay	1	7.22	28.6	43.2	28.2	0.58	137	39.3013	342	1.03			0.969529	0.381333	0.231481	0.531915	0.707317	0.458194	1.00003	0.76	0.686667		0.0742562	0.115246	0.133984	0.0884543	0.132268	0.132121	0.0972002	0.102117	0.124308		0.0719936	0.043947	0.0310149	0.0470501	0.0935557	0.060537	0.0972035	0.077609	0.0853583	0.608269
102	88.1114	21.7141	KAMALPUR	clay	1	7.35	43.6	43.2	13.2	0.71	210	22.2707	405	2.05			0.952381	0.581333	0.231481	0.88	0.865854	0.702341	0.566686	0.9	0.731707		0.0742562	0.115246	0.133984	0.0884543	0.132268	0.132121	0.0972002	0.102117	0.124308		0.0707202	0.0669961	0.0310149	0.0778397	0.114525	0.092794	0.055082	0.0919054	0.0909572	0.691835
103	88.1141	21.7167	KAMALPUR	clay	1	6.97	18.6	58.2	23.2	0.48	108	39.3013	382	0.47			0.995714	0.248	0.171821	0.646552	0.585366	0.361204	1.00003	0.848889	0.313333		0.0742562	0.115246	0.133984	0.0884543	0.132268	0.132121	0.0972002	0.102117	0.124308		0.073938	0.0285809	0.0230213	0.0571902	0.0774254	0.0477226	0.0972035	0.0866861	0.0389499	0.530718
104	88.1204	21.7124	KAMALPUR	clay	1	7.7	13.6	48.2	38.2	0.55	116	9.60699	450	0.87			0.909091	0.181333	0.207469	0.39267	0.670732	0.38796	0.244453	1	0.58		0.0742562	0.115246	0.133984	0.0884543	0.132268	0.132121	0.0972002	0.102117	0.124308		0.0675057	0.0208979	0.0277976	0.0347333	0.0887166	0.0512576	0.0237608	0.102117	0.0720987	0.488885
105	88.1208	21.7136	KAMALPUR	clayloam	5	6.64	38.6	33.2	28.2	0.46	109	39.3013	360	1.26			0.948571	0.514667	0.301205	0.531915	0.560976	0.364548	1.00003	0.8	0.84		0.0742562	0.115246	0.133984	0.0884543	0.132268	0.132121	0.0972002	0.102117	0.124308		0.0704374	0.0593131	0.0403567	0.0470501	0.0741993	0.0481645	0.0972035	0.0816937	0.104419	0.622837
106	88.1254	21.7219	KAMALPUR	clay	1	6.62	8.6	53.2	38.2	0.76	238	25.3275	360	1.28			0.945714	0.114667	0.18797	0.39267	0.926829	0.795987	0.644466	0.8	0.853333		0.0742562	0.115246	0.133984	0.0884543	0.132268	0.132121	0.0972002	0.102117	0.124308		0.0702252	0.0132148	0.025185	0.0347333	0.12259	0.105166	0.0626422	0.0816937	0.106076	0.621527
107	88.1258	21.7238	KAMALPUR	clay	1	4.56	0	73.2	26.8	0.77	232	31.441	405	3.62			0.651429	0	0.136612	0.559701	0.939024	0.77592	0.800027	0.9	0.414365		0.0742562	0.115246	0.133984	0.0884543	0.132268	0.132121	0.0972002	0.102117	0.124308		0.0483726	0	0.0183039	0.049508	0.124203	0.102515	0.0777628	0.0919054	0.0515089	0.56408
108	88.1513	21.7045	BANKIMNAGAR	clay	1	7.69	0	90	10	0.5	112	31.0044	450	0.92			0.910273	0	0.111111	0.666667	0.609756	0.374582	0.788915	1	0.613333		0.0742562	0.115246	0.133984	0.0884543	0.132268	0.132121	0.0972002	0.102117	0.124308		0.0675935	0	0.0148871	0.0589695	0.0806514	0.0494901	0.0766827	0.102117	0.0762424	0.526634
109	88.1531	21.7034	BANKIMNAGAR	clay	1	6.5	3.6	73.2	23.2	0.45	110	34.0611	292	0.46			0.928571	0.048	0.136612	0.646552	0.54878	0.367893	0.866696	0.648889	0.306667		0.0742562	0.115246	0.133984	0.0884543	0.132268	0.132121	0.0972002	0.102117	0.124308		0.0689522	0.00553179	0.0183039	0.0571902	0.0725863	0.0486064	0.084243	0.0662626	0.0381212	0.459798
110	88.1571	21.7032	BANKIMNAGAR	clay	1	5.13	0	83.2	16.8	0.59	135	38.4279	360	0.72			0.732857	0	0.120192	0.892857	0.719512	0.451505	0.97781	0.8	0.48		0.0742562	0.115246	0.133984	0.0884543	0.132268	0.132121	0.0972002	0.102117	0.124308		0.0544192	0	0.0161039	0.078977	0.0951687	0.0596533	0.0950434	0.0816937	0.0596679	0.540727
111	88.149	21.6972	BANKIMNAGAR	clay	1	6.44	8.6	63.2	28.2	0.48	108	39.3013	450	0.19			0.92	0.114667	0.158228	0.531915	0.585366	0.361204	1.00003	1	0.126667		0.0742562	0.115246	0.133984	0.0884543	0.132268	0.132121	0.0972002	0.102117	0.124308		0.0683157	0.0132148	0.0212	0.0470501	0.0774254	0.0477226	0.0972035	0.102117	0.0157457	0.489995
112	88.1463	21.693	BANKIMNAGAR	clay	1	5.26	3.6	68.2	28.2	0.76	232	29.2576	414	1.41			0.751429	0.048	0.146628	0.531915	0.926829	0.77592	0.744469	0.92	0.94		0.0742562	0.115246	0.133984	0.0884543	0.132268	0.132121	0.0972002	0.102117	0.124308		0.0557983	0.00553179	0.0196458	0.0470501	0.12259	0.102515	0.0723626	0.0939477	0.11685	0.636291
113	88.1449	21.6902	BANKIMNAGAR	clay	1	7.62	18.6	68.2	13.2	0.5	111	39.3013	450	0.44			0.918635	0.248	0.146628	0.88	0.609756	0.371237	1.00003	1	0.293333		0.0742562	0.115246	0.133984	0.0884543	0.132268	0.132121	0.0972002	0.102117	0.124308		0.0682144	0.0285809	0.0196458	0.0778397	0.0806514	0.0490482	0.0972035	0.102117	0.0364637	0.559765
114	88.1445	21.6912	BANKIMNAGAR	clay	1	6.81	13.6	63.2	23.2	0.52	108	39.3013	450	0.69			0.972857	0.181333	0.158228	0.646552	0.634146	0.361204	1.00003	1	0.46		0.0742562	0.115246	0.133984	0.0884543	0.132268	0.132121	0.0972002	0.102117	0.124308		0.0722407	0.0208979	0.0212	0.0571902	0.0838775	0.0477226	0.0972035	0.102117	0.0571818	0.559631
115	88.1472	21.7068	BANKIMNAGAR	clay	1	7.23	3.6	73.2	23.2	0.68	194	39.3013	450	0.85			0.968188	0.048	0.136612	0.646552	0.829268	0.648829	1.00003	1	0.566667		0.0742562	0.115246	0.133984	0.0884543	0.132268	0.132121	0.0972002	0.102117	0.124308		0.071894	0.00553179	0.0183039	0.0571902	0.109686	0.0857239	0.0972035	0.102117	0.0704413	0.618092
116	88.1594	21.7092	SUMATINAGAR	clay	1	4.95	0	83.2	16.8	0.48	110	39.3013	450	0.97			0.707143	0	0.120192	0.892857	0.585366	0.367893	1.00003	1	0.646667		0.0742562	0.115246	0.133984	0.0884543	0.132268	0.132121	0.0972002	0.102117	0.124308		0.0525098	0	0.0161039	0.078977	0.0774254	0.0486064	0.0972035	0.102117	0.080386	0.553329
117	88.1569	21.7101	SUMATINAGAR	clay	1	5.08	13.6	68.2	18.2	0.64	184	39.3013	450	0.78			0.725714	0.181333	0.146628	0.824176	0.780488	0.615385	1.00003	1	0.52		0.0742562	0.115246	0.133984	0.0884543	0.132268	0.132121	0.0972002	0.102117	0.124308		0.0538888	0.0208979	0.0196458	0.0729019	0.103234	0.0813052	0.0972035	0.102117	0.0646403	0.615834
118	88.1513	21.7077	SUMATINAGAR	clay	1	5.04	8.6	73.2	18.2	0.47	108	27.5109	369	1.93			0.72	0.114667	0.136612	0.824176	0.573171	0.361204	0.700023	0.82	0.777202		0.0742562	0.115246	0.133984	0.0884543	0.132268	0.132121	0.0972002	0.102117	0.124308		0.0534645	0.0132148	0.0183039	0.0729019	0.0758124	0.0477226	0.0680424	0.083736	0.0966126	0.529811
119	88.154	21.7138	SUMATINAGAR	clay	1	4.96	18.6	63.2	18.2	0.48	111	28.3843	405	0.43			0.708571	0.248	0.158228	0.824176	0.585366	0.371237	0.722246	0.9	0.286667		0.0742562	0.115246	0.133984	0.0884543	0.132268	0.132121	0.0972002	0.102117	0.124308		0.0526159	0.0285809	0.0212	0.0729019	0.0774254	0.0490482	0.0702025	0.0919054	0.035635	0.499515
120	88.1582	21.713	SUMATINAGAR	clay	1	5.13	0	93.2	6.8	0.62	164	27.5109	285	1.13			0.732857	0	0.107296	0.453333	0.756098	0.548495	0.700023	0.633333	0.753333		0.0742562	0.115246	0.133984	0.0884543	0.132268	0.132121	0.0972002	0.102117	0.124308		0.0544192	0	0.014376	0.0400993	0.100008	0.0724677	0.0680424	0.0646742	0.0936455	0.507732
121	88.148	21.7156	SUMATINAGAR	clay	1	5.49	18.6	68.2	13.2	0.47	116	27.9476	270	0.96			0.784286	0.248	0.146628	0.88	0.573171	0.38796	0.711135	0.6	0.64		0.0742562	0.115246	0.133984	0.0884543	0.132268	0.132121	0.0972002	0.102117	0.124308		0.0582381	0.0285809	0.0196458	0.0778397	0.0758124	0.0512576	0.0691225	0.0612703	0.0795572	0.521324
122	88.1508	21.7161	SUMATINAGAR	clay	1	7.36	0	83.2	16.8	0.46	112	20.524	427	1.3			0.951087	0	0.120192	0.892857	0.560976	0.374582	0.52224	0.948889	0.866667		0.0742562	0.115246	0.133984	0.0884543	0.132268	0.132121	0.0972002	0.102117	0.124308		0.0706241	0	0.0161039	0.078977	0.0741993	0.0494901	0.0507618	0.0968978	0.107734	0.544788
123	88.1514	21.7329	HARADHANPUR	clayloam	5	5.72	33.6	33.2	33.2	0.42	109	39.3013	450	0.56			0.817143	0.448	0.301205	0.451807	0.512195	0.364548	1.00003	1	0.373333		0.0742562	0.115246	0.133984	0.0884543	0.132268	0.132121	0.0972002	0.102117	0.124308		0.060678	0.0516301	0.0403567	0.0399643	0.0677472	0.0481645	0.0972035	0.102117	0.0464084	0.55427
124	88.1523	21.7328	MRITYUNJAYNAGAR	clay	1	7.11	3.6	73.2	23.2	0.48	117	39.3013	405	1.08			0.984529	0.048	0.136612	0.646552	0.585366	0.391304	1.00003	0.9	0.72		0.0742562	0.115246	0.133984	0.0884543	0.132268	0.132121	0.0972002	0.102117	0.124308		0.0731074	0.00553179	0.0183039	0.0571902	0.0774254	0.0516995	0.0972035	0.0919054	0.0895019	0.561869
125	88.1543	21.7321	MRITYUNJAYNAGAR	clay	1	4.86	23.6	58.2	18.2	0.76	235	20.524	315	1.39			0.694286	0.314667	0.171821	0.824176	0.926829	0.785953	0.52224	0.7	0.926667		0.0742562	0.115246	0.133984	0.0884543	0.132268	0.132121	0.0972002	0.102117	0.124308		0.0515551	0.036264	0.0230213	0.0729019	0.12259	0.103841	0.0507618	0.071482	0.115192	0.647609
126	88.1637	21.7282	MRITYUNJAYNAGAR	clay	1	5.93	3.6	73.2	23.2	0.76	231	39.3013	450	6.17			0.847143	0.048	0.136612	0.646552	0.926829	0.772575	1.00003	1	0.243112		0.0742562	0.115246	0.133984	0.0884543	0.132268	0.132121	0.0972002	0.102117	0.124308		0.0629057	0.00553179	0.0183039	0.0571902	0.12259	0.102073	0.0972035	0.102117	0.0302208	0.598136
127	88.1601	21.7307	MRITYUNJAYNAGAR	clay	1	4.34	0	83.2	16.8	0.82	299	31.8777	450	1.05			0.62	0	0.120192	0.892857	1	1	0.811138	1	0.7		0.0742562	0.115246	0.133984	0.0884543	0.132268	0.132121	0.0972002	0.102117	0.124308		0.0460389	0	0.0161039	0.078977	0.132268	0.132121	0.0788428	0.102117	0.0870157	0.673485
128	88.1665	21.7365	MRITYUNJAYNAGAR	clay	1	5.01	3.6	78.2	18.2	0.45	112	37.1179	112	3.31			0.715714	0.048	0.127877	0.824176	0.54878	0.374582	0.944476	0.248889	0.453172		0.0742562	0.115246	0.133984	0.0884543	0.132268	0.132121	0.0972002	0.102117	0.124308		0.0531463	0.00553179	0.0171335	0.0729019	0.0725863	0.0494901	0.0918033	0.0254158	0.056333	0.444342
129	88.1585	21.7399	MRITYUNJAYNAGAR	clay	1	4.71	0	73.2	26.8	0.55	126	27.5109	373	0.46			0.672857	0	0.136612	0.559701	0.670732	0.421405	0.700023	0.828889	0.306667		0.0742562	0.115246	0.133984	0.0884543	0.132268	0.132121	0.0972002	0.102117	0.124308		0.0499638	0	0.0183039	0.049508	0.0887166	0.0556764	0.0680424	0.0846437	0.0381212	0.452976
130	88.1589	21.746	MRITYUNJAYNAGAR	clay	1	4.94	3.6	73.2	23.2	0.47	109	39.3013	234	1.65			0.705714	0.048	0.136612	0.646552	0.573171	0.364548	1.00003	0.52	0.909091		0.0742562	0.115246	0.133984	0.0884543	0.132268	0.132121	0.0972002	0.102117	0.124308		0.0524037	0.00553179	0.0183039	0.0571902	0.0758124	0.0481645	0.0972035	0.0531009	0.113007	0.520718
131	88.1635	21.7442	MRITYUNJAYNAGAR	clay	1	5.72	13.6	63.2	23.2	0.44	110	39.3013	450	0.61			0.817143	0.181333	0.158228	0.646552	0.536585	0.367893	1.00003	1	0.406667		0.0742562	0.115246	0.133984	0.0884543	0.132268	0.132121	0.0972002	0.102117	0.124308		0.060678	0.0208979	0.0212	0.0571902	0.0709733	0.0486064	0.0972035	0.102117	0.050552	0.529418
132	88.1509	21.7367	HARADHANPUR	clay	1	6.05	13.6	68.2	18.2	0.5	110	39.3013	450	1.25			0.864286	0.181333	0.146628	0.824176	0.609756	0.367893	1.00003	1	0.833333		0.0742562	0.115246	0.133984	0.0884543	0.132268	0.132121	0.0972002	0.102117	0.124308		0.0641786	0.0208979	0.0196458	0.0729019	0.0806514	0.0486064	0.0972035	0.102117	0.10359	0.609793
133	88.1436	21.7312	HARADHANPUR	clay	1	4.63	33.6	58.2	8.2	0.6	147	33.6245	450	7.68			0.661429	0.448	0.171821	0.546667	0.731707	0.491639	0.855584	1	0.195312		0.0742562	0.115246	0.133984	0.0884543	0.132268	0.132121	0.0972002	0.102117	0.124308		0.0491152	0.0516301	0.0230213	0.048355	0.0967817	0.0649558	0.083163	0.102117	0.0242789	0.543418
134	88.142	21.7394	HARADHANPUR	clay	1	5.31	0	63.2	36.8	0.52	117	21.3974	432	1.32			0.758571	0	0.158228	0.407609	0.634146	0.391304	0.544463	0.96	0.88		0.0742562	0.115246	0.133984	0.0884543	0.132268	0.132121	0.0972002	0.102117	0.124308		0.0563287	0	0.0212	0.0360547	0.0838775	0.0516995	0.0529219	0.0980324	0.109391	0.509506
135	88.1539	21.7391	HARADHANPUR	clay	1	5.44	3.6	73.2	23.2	0.58	141	39.3013	450	0.98			0.777143	0.048	0.136612	0.646552	0.707317	0.471572	1.00003	1	0.653333		0.0742562	0.115246	0.133984	0.0884543	0.132268	0.132121	0.0972002	0.102117	0.124308		0.0577077	0.00553179	0.0183039	0.0571902	0.0935557	0.0623045	0.0972035	0.102117	0.0812147	0.575129
136	88.1589	21.7474	HARADHANPUR	clay	1	6.61	28.6	58.2	13.2	0.78	253	35.8079	315	0.8			0.944286	0.381333	0.171821	0.88	0.95122	0.846154	0.911141	0.7	0.533333		0.0742562	0.115246	0.133984	0.0884543	0.132268	0.132121	0.0972002	0.102117	0.124308		0.0701191	0.043947	0.0230213	0.0778397	0.125816	0.111795	0.0885631	0.071482	0.0662977	0.678881
137	88.1562	21.7455	HARADHANPUR	clay	1	6.11	8.6	68.2	23.2	0.5	110	31.0044	450	3.77			0.872857	0.114667	0.146628	0.646552	0.609756	0.367893	0.788915	1	0.397878		0.0742562	0.115246	0.133984	0.0884543	0.132268	0.132121	0.0972002	0.102117	0.124308		0.0648151	0.0132148	0.0196458	0.0571902	0.0806514	0.0486064	0.0766827	0.102117	0.0494595	0.512383
138	88.1476	21.7493	HARADHANPUR	clay	1	5.32	0	88.2	11.8	0.66	220	39.3013	315	0.77			0.76	0	0.113379	0.786667	0.804878	0.735786	1.00003	0.7	0.513333		0.0742562	0.115246	0.133984	0.0884543	0.132268	0.132121	0.0972002	0.102117	0.124308		0.0564347	0	0.015191	0.069584	0.10646	0.0972127	0.0972035	0.071482	0.0638115	0.577379
139	88.1296	21.7372	KHAN SAHEBER ABAD	clay	1	4.84	8.6	68.2	23.2	0.66	183	27.9476	310	0.36			0.691429	0.114667	0.146628	0.646552	0.804878	0.61204	0.711135	0.688889	0.24		0.0742562	0.115246	0.133984	0.0884543	0.132268	0.132121	0.0972002	0.102117	0.124308		0.0513429	0.0132148	0.0196458	0.0571902	0.10646	0.0808633	0.0691225	0.0703473	0.029834	0.498021
140	88.127	21.7396	KHAN SAHEBER ABAD	clay	1	5.06	13.6	63.2	23.2	0.48	113	39.3013	405	0.3			0.722857	0.181333	0.158228	0.646552	0.585366	0.377926	1.00003	0.9	0.2		0.0742562	0.115246	0.133984	0.0884543	0.132268	0.132121	0.0972002	0.102117	0.124308		0.0536767	0.0208979	0.0212	0.0571902	0.0774254	0.049932	0.0972035	0.0919054	0.0248616	0.494293
141	88.1273	21.7428	KHAN SAHEBER ABAD	clay	1	5.35	3.6	83.2	13.2	0.52	113	21.3974	450	1.65			0.764286	0.048	0.120192	0.88	0.634146	0.377926	0.544463	1	0.909091		0.0742562	0.115246	0.133984	0.0884543	0.132268	0.132121	0.0972002	0.102117	0.124308		0.056753	0.00553179	0.0161039	0.0778397	0.0838775	0.049932	0.0529219	0.102117	0.113007	0.558084
142	88.1279	21.7499	KHAN SAHEBER ABAD	clay	1	5.61	3.6	83.2	13.2	0.6	155	39.3013	405	1.6			0.801429	0.048	0.120192	0.88	0.731707	0.518395	1.00003	0.9	0.9375		0.0742562	0.115246	0.133984	0.0884543	0.132268	0.132121	0.0972002	0.102117	0.124308		0.0595111	0.00553179	0.0161039	0.0778397	0.0967817	0.0684908	0.0972035	0.0919054	0.116539	0.629907
143	88.1377	21.7553	KHAN SAHEBER ABAD	clay	1	6.31	13.6	53.2	33.2	0.77	237	23.5808	450	0.53			0.901429	0.181333	0.18797	0.451807	0.939024	0.792642	0.60002	1	0.353333		0.0742562	0.115246	0.133984	0.0884543	0.132268	0.132121	0.0972002	0.102117	0.124308		0.0669367	0.0208979	0.025185	0.0399643	0.124203	0.104725	0.0583221	0.102117	0.0439222	0.586273
144	88.1419	21.756	KHAN SAHEBER ABAD	clay	1	7.58	0	83.2	16.8	0.5	109	24.4541	450	2.63			0.923483	0	0.120192	0.892857	0.609756	0.364548	0.622243	1	0.570342		0.0742562	0.115246	0.133984	0.0884543	0.132268	0.132121	0.0972002	0.102117	0.124308		0.0685744	0	0.0161039	0.078977	0.0806514	0.0481645	0.0604821	0.102117	0.0708982	0.525969
145	88.1425	21.7531	KHAN SAHEBER ABAD	clay	1	6.87	28.6	63.2	8.2	0.45	108	25.3275	315	3.12			0.981429	0.381333	0.158228	0.546667	0.54878	0.361204	0.644466	0.7	0.480769		0.0742562	0.115246	0.133984	0.0884543	0.132268	0.132121	0.0972002	0.102117	0.124308		0.0728772	0.043947	0.0212	0.048355	0.0725863	0.0477226	0.0626422	0.071482	0.0597635	0.500576
146	88.1361	21.7451	KHAN SAHEBER ABAD	siltyclay	2	6.26	8.6	48.2	43.2	0.56	128	39.3013	450	5.28			0.894286	0.114667	0.207469	0.347222	0.682927	0.428094	1.00003	1	0.284091		0.0742562	0.115246	0.133984	0.0884543	0.132268	0.132121	0.0972002	0.102117	0.124308		0.0664063	0.0132148	0.0277976	0.0307133	0.0903296	0.0565601	0.0972035	0.102117	0.0353148	0.519657
147	88.1329	21.7604	KHAN SAHEBER ABAD	clay	1	7.01	3.6	68.2	28.2	0.62	157	24.4541	450	0.52			1.00143	0.048	0.146628	0.531915	0.756098	0.525084	0.622243	1	0.346667		0.0742562	0.115246	0.133984	0.0884543	0.132268	0.132121	0.0972002	0.102117	0.124308		0.0743623	0.00553179	0.0196458	0.0470501	0.100008	0.0693745	0.0604821	0.102117	0.0430935	0.521665
148	88.1329	21.7604	KHAN SAHEBER ABAD	clay	1	5.26	0	83.2	16.8	0.76	243	38.8646	450	0.71			0.751429	0	0.120192	0.892857	0.926829	0.812709	0.988922	1	0.473333		0.0742562	0.115246	0.133984	0.0884543	0.132268	0.132121	0.0972002	0.102117	0.124308		0.0557983	0	0.0161039	0.078977	0.12259	0.107376	0.0961234	0.102117	0.0588392	0.637925
149	88.1329	21.7604	KHANRAMKARCHAR	clay	1	5.15	0	88.2	11.8	0.48	116	21.8341	450	5.86			0.735714	0	0.113379	0.786667	0.585366	0.38796	0.555574	1	0.255973		0.0742562	0.115246	0.133984	0.0884543	0.132268	0.132121	0.0972002	0.102117	0.124308		0.0546314	0	0.015191	0.069584	0.0774254	0.0512576	0.0540019	0.102117	0.0318195	0.456028
150	88.1329	21.7604	KHANRAMKARCHAR	clay	1	6.1	0	88.2	11.8	0.5	109	19.214	360	0.85			0.871429	0	0.113379	0.786667	0.609756	0.364548	0.488905	0.8	0.566667		0.0742562	0.115246	0.133984	0.0884543	0.132268	0.132121	0.0972002	0.102117	0.124308		0.064709	0	0.015191	0.069584	0.0806514	0.0481645	0.0475217	0.0816937	0.0704413	0.477957
151	88.1218	21.7621	KHANRAMKARCHAR	clay	1	5.02	23.6	58.2	18.2	0.6	147	26.2009	360	1.42			0.717143	0.314667	0.171821	0.824176	0.731707	0.491639	0.666689	0.8	0.946667		0.0742562	0.115246	0.133984	0.0884543	0.132268	0.132121	0.0972002	0.102117	0.124308		0.0532523	0.036264	0.0230213	0.0729019	0.0967817	0.0649558	0.0648023	0.0816937	0.117678	0.611351
152	88.1161	21.7678	KHANRAMKARCHAR	clay	1	7.57	0	83.2	16.8	0.45	110	27.5109	135	1.28			0.924703	0	0.120192	0.892857	0.54878	0.367893	0.700023	0.3	0.853333		0.0742562	0.115246	0.133984	0.0884543	0.132268	0.132121	0.0972002	0.102117	0.124308		0.068665	0	0.0161039	0.078977	0.0725863	0.0486064	0.0680424	0.0306351	0.106076	0.489692
153	88.1013	21.7726	KRISHNANAGAR	clay	1	6.04	0	98.2	1.8	0.42	112	26.2009	450	1.16			0.862857	0	0.101833	0.12	0.512195	0.374582	0.666689	1	0.773333		0.0742562	0.115246	0.133984	0.0884543	0.132268	0.132121	0.0972002	0.102117	0.124308		0.0640725	0	0.013644	0.0106145	0.0677472	0.0494901	0.0648023	0.102117	0.0961317	0.468619
154	88.1035	21.7776	KRISHNANAGAR	clay	1	6.33	0	83.2	16.8	0.52	114	39.3013	450	1.36			0.904286	0	0.120192	0.892857	0.634146	0.381271	1.00003	1	0.906667		0.0742562	0.115246	0.133984	0.0884543	0.132268	0.132121	0.0972002	0.102117	0.124308		0.0671489	0	0.0161039	0.078977	0.0838775	0.0503739	0.0972035	0.102117	0.112706	0.608508
155	88.1055	21.7821	KRISHNANAGAR	clay	1	5.27	0	73.2	26.8	0.61	144	30.5677	360	0.72			0.752857	0	0.136612	0.559701	0.743902	0.481605	0.777804	0.8	0.48		0.0742562	0.115246	0.133984	0.0884543	0.132268	0.132121	0.0972002	0.102117	0.124308		0.0559043	0	0.0183039	0.049508	0.0983948	0.0636301	0.0756027	0.0816937	0.0596679	0.502705
156	88.1114	21.7935	PHULDUBI	clay	1	6.63	0	83.2	16.8	0.58	133	31.441	450	0.53			0.947143	0	0.120192	0.892857	0.707317	0.444816	0.800027	1	0.353333		0.0742562	0.115246	0.133984	0.0884543	0.132268	0.132121	0.0972002	0.102117	0.124308		0.0703313	0	0.0161039	0.078977	0.0935557	0.0587695	0.0777628	0.102117	0.0439222	0.541539
157	88.1119	21.7935	MAHENDRAGANJA	clay	1	7.1	0	78.2	21.8	0.8	275	39.3013	382	1.25			0.985915	0	0.127877	0.688073	0.97561	0.919732	1.00003	0.848889	0.833333		0.0742562	0.115246	0.133984	0.0884543	0.132268	0.132121	0.0972002	0.102117	0.124308		0.0732104	0	0.0171335	0.060863	0.129042	0.121516	0.0972035	0.0866861	0.10359	0.689245
158	88.1145	21.7877	MAHENDRAGANJA	clay	1	5.34	3.6	78.2	18.2	0.45	110	18.3406	418	1.56			0.762857	0.048	0.127877	0.824176	0.54878	0.367893	0.466682	0.928889	0.961538		0.0742562	0.115246	0.133984	0.0884543	0.132268	0.132121	0.0972002	0.102117	0.124308		0.0566469	0.00553179	0.0171335	0.0729019	0.0725863	0.0486064	0.0453616	0.0948554	0.119527	0.533151
159	88.116	21.7892	MAHENDRAGANJA	clay	1	4.95	0	78.2	21.8	0.72	226	35.8079	450	1.68			0.707143	0	0.127877	0.688073	0.878049	0.755853	0.911141	1	0.892857		0.0742562	0.115246	0.133984	0.0884543	0.132268	0.132121	0.0972002	0.102117	0.124308		0.0525098	0	0.0171335	0.060863	0.116138	0.099864	0.0885631	0.102117	0.110989	0.648178
160	88.1063	21.7872	KRISHNANAGAR	clay	1	5.04	0	73.2	26.8	0.72	221	21.3974	450	6.89			0.72	0	0.136612	0.559701	0.878049	0.73913	0.544463	1	0.217707		0.0742562	0.115246	0.133984	0.0884543	0.132268	0.132121	0.0972002	0.102117	0.124308		0.0534645	0	0.0183039	0.049508	0.116138	0.0976546	0.0529219	0.102117	0.0270627	0.517171
161	88.1028	21.7838	KRISHNANAGAR	clay	1	6.26	0	78.2	21.8	0.5	122	31.0044	450	0.96			0.894286	0	0.127877	0.688073	0.609756	0.408027	0.788915	1	0.64		0.0742562	0.115246	0.133984	0.0884543	0.132268	0.132121	0.0972002	0.102117	0.124308		0.0664063	0	0.0171335	0.060863	0.0806514	0.0539089	0.0766827	0.102117	0.0795572	0.53732
162	88.1022	21.7839	KRISHNANAGAR	clay	1	5.55	0	73.2	26.8	0.48	114	36.2445	450	1.32			0.792857	0	0.136612	0.559701	0.585366	0.381271	0.922253	1	0.88		0.0742562	0.115246	0.133984	0.0884543	0.132268	0.132121	0.0972002	0.102117	0.124308		0.0588746	0	0.0183039	0.049508	0.0774254	0.0503739	0.0896432	0.102117	0.109391	0.555637
163	88.0961	21.7633	KRISHNANAGAR	clay	1	6.48	0	88.2	11.8	0.6	143	39.3013	315	2.38			0.925714	0	0.113379	0.786667	0.731707	0.478261	1.00003	0.7	0.630252		0.0742562	0.115246	0.133984	0.0884543	0.132268	0.132121	0.0972002	0.102117	0.124308		0.0687401	0	0.015191	0.069584	0.0967817	0.0631883	0.0972035	0.071482	0.0783455	0.560516
164	88.0934	21.761	NARAHARIPUR	clay	1	5.04	13.6	68.2	18.2	0.6	144	39.3013	279	3.3			0.72	0.181333	0.146628	0.824176	0.731707	0.481605	1.00003	0.62	0.454545		0.0742562	0.115246	0.133984	0.0884543	0.132268	0.132121	0.0972002	0.102117	0.124308		0.0534645	0.0208979	0.0196458	0.0729019	0.0967817	0.0636301	0.0972035	0.0633126	0.0565037	0.544342
165	88.0829	21.7621	NARAHARIPUR	clay	1	6.37	3.6	83.2	13.2	0.45	112	27.5109	450	0.92			0.91	0.048	0.120192	0.88	0.54878	0.374582	0.700023	1	0.613333		0.0742562	0.115246	0.133984	0.0884543	0.132268	0.132121	0.0972002	0.102117	0.124308		0.0675732	0.00553179	0.0161039	0.0778397	0.0725863	0.0494901	0.0680424	0.102117	0.0762424	0.535527
166	88.0842	21.7668	KRISHNANAGAR	clay	1	5.2	0	68.2	31.8	0.62	141	31.0044	450	3.73			0.742857	0	0.146628	0.471698	0.756098	0.471572	0.788915	1	0.402145		0.0742562	0.115246	0.133984	0.0884543	0.132268	0.132121	0.0972002	0.102117	0.124308		0.0551618	0	0.0196458	0.0417237	0.100008	0.0623045	0.0766827	0.102117	0.0499899	0.507633
167	88.0775	21.7632	NARAHARIPUR	clay	1	6.01	18.6	53.2	28.2	0.44	116	39.3013	450	2.53			0.858571	0.248	0.18797	0.531915	0.536585	0.38796	1.00003	1	0.592885		0.0742562	0.115246	0.133984	0.0884543	0.132268	0.132121	0.0972002	0.102117	0.124308		0.0637543	0.0285809	0.025185	0.0470501	0.0709733	0.0512576	0.0972035	0.102117	0.0737005	0.559822
168	88.0851	21.7731	KRISHNANAGAR	clay	1	7.96	3.6	73.2	23.2	0.56	126	39.3013	450	1.2			0.879397	0.048	0.136612	0.646552	0.682927	0.421405	1.00003	1	0.8		0.0742562	0.115246	0.133984	0.0884543	0.132268	0.132121	0.0972002	0.102117	0.124308		0.0653007	0.00553179	0.0183039	0.0571902	0.0903296	0.0556764	0.0972035	0.102117	0.0994465	0.5911
169	88.089	21.7726	KRISHNANAGAR	clay	1	5.56	0	68.2	31.8	0.76	236	39.3013	270	1.14			0.794286	0	0.146628	0.471698	0.926829	0.789298	1.00003	0.6	0.76		0.0742562	0.115246	0.133984	0.0884543	0.132268	0.132121	0.0972002	0.102117	0.124308		0.0589807	0	0.0196458	0.0417237	0.12259	0.104283	0.0972035	0.0612703	0.0944742	0.600171
170	88.0983	21.7705	KRISHNANAGAR	clay	1	4.25	0	68.2	31.8	0.76	235	39.3013	247	1.16			0.607143	0	0.146628	0.471698	0.926829	0.785953	1.00003	0.548889	0.773333		0.0742562	0.115246	0.133984	0.0884543	0.132268	0.132121	0.0972002	0.102117	0.124308		0.0450842	0	0.0196458	0.0417237	0.12259	0.103841	0.0972035	0.0560509	0.0961317	0.582271
171	88.0944	21.7524	HARINBARI	clay	1	4.73	13.6	58.2	28.2	0.64	189	39.3013	450	0.47			0.675714	0.181333	0.171821	0.531915	0.780488	0.632107	1.00003	1	0.313333		0.0742562	0.115246	0.133984	0.0884543	0.132268	0.132121	0.0972002	0.102117	0.124308		0.050176	0.0208979	0.0230213	0.0470501	0.103234	0.0835146	0.0972035	0.102117	0.0389499	0.566164
172	88.0902	21.7528	HARINBARI	clay	1	7.61	18.6	58.2	23.2	0.62	140	31.0044	450	1.82			0.919842	0.248	0.171821	0.646552	0.756098	0.468227	0.788915	1	0.824176		0.0742562	0.115246	0.133984	0.0884543	0.132268	0.132121	0.0972002	0.102117	0.124308		0.068304	0.0285809	0.0230213	0.0571902	0.100008	0.0618626	0.0766827	0.102117	0.102452	0.620219
173	88.0918	21.7497	HARINBARI	clay	1	7.66	0	88.2	11.8	0.78	270	33.6245	450	1.31			0.913838	0	0.113379	0.786667	0.95122	0.90301	0.855584	1	0.873333		0.0742562	0.115246	0.133984	0.0884543	0.132268	0.132121	0.0972002	0.102117	0.124308		0.0678582	0	0.015191	0.069584	0.125816	0.119307	0.083163	0.102117	0.108562	0.691598
174	88.0953	21.7443	HARINBARI	clay	1	4.82	28.6	53.2	18.2	0.78	251	12.2271	270	0.89			0.688571	0.381333	0.18797	0.824176	0.95122	0.839465	0.311121	0.6	0.593333		0.0742562	0.115246	0.133984	0.0884543	0.132268	0.132121	0.0972002	0.102117	0.124308		0.0511307	0.043947	0.025185	0.0729019	0.125816	0.110911	0.0302411	0.0612703	0.0737562	0.595159
175	88.0988	21.7494	HARINBARI	clay	1	7.67	0	73.2	26.8	0.45	112	24.4541	184	0.75			0.912647	0	0.136612	0.559701	0.54878	0.374582	0.622243	0.408889	0.5		0.0742562	0.115246	0.133984	0.0884543	0.132268	0.132121	0.0972002	0.102117	0.124308		0.0677697	0	0.0183039	0.049508	0.0725863	0.0494901	0.0604821	0.0417545	0.0621541	0.422049
176	88.1054	21.7504	KHANRAMKARCHAR	clay	1	4.65	0	88.2	11.8	0.46	116	39.3013	450	1.18			0.664286	0	0.113379	0.786667	0.560976	0.38796	1.00003	1	0.786667		0.0742562	0.115246	0.133984	0.0884543	0.132268	0.132121	0.0972002	0.102117	0.124308		0.0493274	0	0.015191	0.069584	0.0741993	0.0512576	0.0972035	0.102117	0.0977891	0.556669
177	88.0992	21.7452	HARINBARI	clay	1	4.86	0	88.2	11.8	0.76	232	39.3013	225	1.21			0.694286	0	0.113379	0.786667	0.926829	0.77592	1.00003	0.5	0.806667		0.0742562	0.115246	0.133984	0.0884543	0.132268	0.132121	0.0972002	0.102117	0.124308		0.0515551	0	0.015191	0.069584	0.12259	0.102515	0.0972035	0.0510585	0.100275	0.609973
178	88.1046	21.7461	HARINBARI	clay	1	5.39	0	78.2	21.8	0.6	141	30.5677	450	1.17			0.77	0	0.127877	0.688073	0.731707	0.471572	0.777804	1	0.78		0.0742562	0.115246	0.133984	0.0884543	0.132268	0.132121	0.0972002	0.102117	0.124308		0.0571773	0	0.0171335	0.060863	0.0967817	0.0623045	0.0756027	0.102117	0.0969604	0.56894
179	88.1046	21.7462	RUDRANAGAR	clay	1	5.06	23.6	53.2	23.2	0.77	229	39.3013	270	1.9			0.722857	0.314667	0.18797	0.646552	0.939024	0.765886	1.00003	0.6	0.789474		0.0742562	0.115246	0.133984	0.0884543	0.132268	0.132121	0.0972002	0.102117	0.124308		0.0536767	0.036264	0.025185	0.0571902	0.124203	0.10119	0.0972035	0.0612703	0.098138	0.65432
180	88.1039	21.7324	RUDRANAGAR	clay	1	6.89	0	83.2	16.8	0.8	289	31.441	405	1.75			0.984286	0	0.120192	0.892857	0.97561	0.966555	0.800027	0.9	0.857143		0.0742562	0.115246	0.133984	0.0884543	0.132268	0.132121	0.0972002	0.102117	0.124308		0.0730894	0	0.0161039	0.078977	0.129042	0.127702	0.0777628	0.0919054	0.10655	0.701133
181	88.1039	21.7325	RUDRANAGAR	clay	1	4.92	0	83.2	16.8	0.78	261	39.3013	450	0.99			0.702857	0	0.120192	0.892857	0.95122	0.87291	1.00003	1	0.66		0.0742562	0.115246	0.133984	0.0884543	0.132268	0.132121	0.0972002	0.102117	0.124308		0.0521915	0	0.0161039	0.078977	0.125816	0.11533	0.0972035	0.102117	0.0820434	0.669782
182	88.0982	21.734	RUDRANAGAR	clay	1	4.55	3.6	78.2	18.2	0.68	203	27.5109	450	1.08			0.65	0.048	0.127877	0.824176	0.829268	0.67893	0.700023	1	0.72		0.0742562	0.115246	0.133984	0.0884543	0.132268	0.132121	0.0972002	0.102117	0.124308		0.0482666	0.00553179	0.0171335	0.0729019	0.109686	0.0897008	0.0680424	0.102117	0.0895019	0.602882
183	88.0936	21.7295	RUDRANAGAR	clay	1	6.01	0	73.2	26.8	0.62	138	35.3712	450	1.75			0.858571	0	0.136612	0.559701	0.756098	0.461538	0.90003	1	0.857143		0.0742562	0.115246	0.133984	0.0884543	0.132268	0.132121	0.0972002	0.102117	0.124308		0.0637543	0	0.0183039	0.049508	0.100008	0.0609789	0.0874831	0.102117	0.10655	0.588703
184	88.1043	21.7292	RUDRANAGAR	clay	1	5.54	18.6	43.2	38.2	0.68	185	32.7511	315	1.06			0.791429	0.248	0.231481	0.39267	0.829268	0.618729	0.833361	0.7	0.706667		0.0742562	0.115246	0.133984	0.0884543	0.132268	0.132121	0.0972002	0.102117	0.124308		0.0587685	0.0285809	0.0310149	0.0347333	0.109686	0.0817471	0.0810029	0.071482	0.0878444	0.58486
185	88.0984	21.7246	RUDRANAGAR	clay	1	6.15	0	68.2	31.8	0.66	194	39.3013	450	1.02			0.878571	0	0.146628	0.471698	0.804878	0.648829	1.00003	1	0.68		0.0742562	0.115246	0.133984	0.0884543	0.132268	0.132121	0.0972002	0.102117	0.124308		0.0652394	0	0.0196458	0.0417237	0.10646	0.0857239	0.0972035	0.102117	0.0845296	0.602643
186	88.0903	21.7236	RUDRANAGAR	clay	1	6.75	0	83.2	16.8	0.5	117	39.3013	450	1.54			0.964286	0	0.120192	0.892857	0.609756	0.391304	1.00003	1	0.974026		0.0742562	0.115246	0.133984	0.0884543	0.132268	0.132121	0.0972002	0.102117	0.124308		0.0716042	0	0.0161039	0.078977	0.0806514	0.0516995	0.0972035	0.102117	0.121079	0.619436
187	88.0846	21.7242	RADHAKRISHNAPUR	clay	1	6.85	0	68.2	31.8	0.74	229	39.3013	405	3			0.978571	0	0.146628	0.471698	0.902439	0.765886	1.00003	0.9	0.5		0.0742562	0.115246	0.133984	0.0884543	0.132268	0.132121	0.0972002	0.102117	0.124308		0.072665	0	0.0196458	0.0417237	0.119364	0.10119	0.0972035	0.0919054	0.0621541	0.605851
188	88.0749	21.7221	RADHAKRISHNAPUR	clay	1	6.58	0	78.2	21.8	0.66	203	39.3013	382	3.96			0.94	0	0.127877	0.688073	0.804878	0.67893	1.00003	0.848889	0.378788		0.0742562	0.115246	0.133984	0.0884543	0.132268	0.132121	0.0972002	0.102117	0.124308		0.0698009	0	0.0171335	0.060863	0.10646	0.0897008	0.0972035	0.0866861	0.0470864	0.574934
189	88.0672	21.7255	RADHAKRISHNAPUR	clay	1	5.34	18.6	63.2	18.2	0.48	119	17.9039	396	1.47			0.762857	0.248	0.158228	0.824176	0.585366	0.397993	0.455571	0.88	0.98		0.0742562	0.115246	0.133984	0.0884543	0.132268	0.132121	0.0972002	0.102117	0.124308		0.0566469	0.0285809	0.0212	0.0729019	0.0774254	0.0525832	0.0442816	0.089863	0.121822	0.565305
190	88.0721	21.7312	RADHAKRISHNAPUR	clay	1	6.87	3.6	68.2	28.2	0.61	138	26.6376	225	0.94			0.981429	0.048	0.146628	0.531915	0.743902	0.461538	0.6778	0.5	0.626667		0.0742562	0.115246	0.133984	0.0884543	0.132268	0.132121	0.0972002	0.102117	0.124308		0.0728772	0.00553179	0.0196458	0.0470501	0.0983948	0.0609789	0.0658823	0.0510585	0.0778998	0.499319
191	88.0861	21.7182	BISHNUPUR	clay	1	6.22	18.6	58.2	23.2	0.46	117	26.6376	450	2.12			0.888571	0.248	0.171821	0.646552	0.560976	0.391304	0.6778	1	0.707547		0.0742562	0.115246	0.133984	0.0884543	0.132268	0.132121	0.0972002	0.102117	0.124308		0.065982	0.0285809	0.0230213	0.0571902	0.0741993	0.0516995	0.0658823	0.102117	0.0879539	0.556627
192	88.088	21.7162	BISHNUPUR	clay	1	7.15	28.6	58.2	13.2	0.62	136	27.5109	450	3.87			0.979021	0.381333	0.171821	0.88	0.756098	0.454849	0.700023	1	0.387597		0.0742562	0.115246	0.133984	0.0884543	0.132268	0.132121	0.0972002	0.102117	0.124308		0.0726984	0.043947	0.0230213	0.0778397	0.100008	0.0600951	0.0680424	0.102117	0.0481815	0.59595
193	88.0845	21.7109	BISHNUPUR	clay	1	6.17	0	83.2	16.8	0.44	114	39.3013	450	0.66			0.881429	0	0.120192	0.892857	0.536585	0.381271	1.00003	1	0.44		0.0742562	0.115246	0.133984	0.0884543	0.132268	0.132121	0.0972002	0.102117	0.124308		0.0654516	0	0.0161039	0.078977	0.0709733	0.0503739	0.0972035	0.102117	0.0546956	0.535896
194	88.0803	21.7105	BISHNUPUR	clay	1	4.46	18.6	68.2	13.2	0.7	220	29.6943	234	2.65			0.637143	0.248	0.146628	0.88	0.853659	0.735786	0.755581	0.52	0.566038		0.0742562	0.115246	0.133984	0.0884543	0.132268	0.132121	0.0972002	0.102117	0.124308		0.0473118	0.0285809	0.0196458	0.0778397	0.112912	0.0972127	0.0734426	0.0531009	0.0703631	0.58041
195	88.0755	21.7077	BISHNUPUR	clay	1	4.48	13.6	68.2	18.2	0.68	192	24.0175	280	2.39			0.64	0.181333	0.146628	0.824176	0.829268	0.64214	0.611131	0.622222	0.627615		0.0742562	0.115246	0.133984	0.0884543	0.132268	0.132121	0.0972002	0.102117	0.124308		0.047524	0.0208979	0.0196458	0.0729019	0.109686	0.0848402	0.0594021	0.0635395	0.0780177	0.556455
196	88.065	21.7116	RADHAKRISHNAPUR	clay	1	4.49	13.6	68.2	18.2	0.45	110	18.3406	360	1.17			0.641429	0.181333	0.146628	0.824176	0.54878	0.367893	0.466682	0.8	0.78		0.0742562	0.115246	0.133984	0.0884543	0.132268	0.132121	0.0972002	0.102117	0.124308		0.0476301	0.0208979	0.0196458	0.0729019	0.0725863	0.0486064	0.0453616	0.0816937	0.0969604	0.506284
197	88.0607	21.6905	CHANDIPUR	clay	1	7.46	0	78.2	21.8	0.47	110	39.3013	405	0.47			0.938338	0	0.127877	0.688073	0.573171	0.367893	1.00003	0.9	0.313333		0.0742562	0.115246	0.133984	0.0884543	0.132268	0.132121	0.0972002	0.102117	0.124308		0.0696774	0	0.0171335	0.060863	0.0758124	0.0486064	0.0972035	0.0919054	0.0389499	0.500151
198	88.0563	21.6874	CHANDIPUR	clay	1	4.61	28.6	53.2	18.2	0.52	114	19.6507	405	3.29			0.658571	0.381333	0.18797	0.824176	0.634146	0.381271	0.500017	0.9	0.455927		0.0742562	0.115246	0.133984	0.0884543	0.132268	0.132121	0.0972002	0.102117	0.124308		0.048903	0.043947	0.025185	0.0729019	0.0838775	0.0503739	0.0486017	0.0919054	0.0566755	0.522371
199	88.0603	21.6868	BISHNUPUR	clay	1	7.62	13.6	73.2	13.2	0.51	116	33.6245	405	3.37			0.918635	0.181333	0.136612	0.88	0.621951	0.38796	0.855584	0.9	0.445104		0.0742562	0.115246	0.133984	0.0884543	0.132268	0.132121	0.0972002	0.102117	0.124308		0.0682144	0.0208979	0.0183039	0.0778397	0.0822645	0.0512576	0.083163	0.0919054	0.0553301	0.549176
200	88.0677	21.6841	BISHNUPUR	clay	1	6.8	3.6	73.2	23.2	0.6	137	39.3013	405	2.98			0.971429	0.048	0.136612	0.646552	0.731707	0.458194	1.00003	0.9	0.503356		0.0742562	0.115246	0.133984	0.0884543	0.132268	0.132121	0.0972002	0.102117	0.124308		0.0721346	0.00553179	0.0183039	0.0571902	0.0967817	0.060537	0.0972035	0.0919054	0.0625712	0.562159
201	88.0704	21.684	NATENDRAPUR	clay	1	6.33	0	78.2	21.8	0.55	118	39.3013	270	1.21			0.904286	0	0.127877	0.688073	0.670732	0.394649	1.00003	0.6	0.806667		0.0742562	0.115246	0.133984	0.0884543	0.132268	0.132121	0.0972002	0.102117	0.124308		0.0671489	0	0.0171335	0.060863	0.0887166	0.0521414	0.0972035	0.0612703	0.100275	0.544752
202	88.0643	21.6859	MAHISHMARI	clay	1	4.85	0	68.2	31.8	0.45	109	39.3013	270	5.47			0.692857	0	0.146628	0.471698	0.54878	0.364548	1.00003	0.6	0.274223		0.0742562	0.115246	0.133984	0.0884543	0.132268	0.132121	0.0972002	0.102117	0.124308		0.051449	0	0.0196458	0.0417237	0.0725863	0.0481645	0.0972035	0.0612703	0.0340882	0.426131
203	88.0595	21.684	MAHISHMARI	clay	1	7.07	3.6	73.2	23.2	0.6	135	39.3013	450	1.68			0.990099	0.048	0.136612	0.646552	0.731707	0.451505	1.00003	1	0.892857		0.0742562	0.115246	0.133984	0.0884543	0.132268	0.132121	0.0972002	0.102117	0.124308		0.073521	0.00553179	0.0183039	0.0571902	0.0967817	0.0596533	0.0972035	0.102117	0.110989	0.621292
204	88.0599	21.6761	MAHISHMARI	clay	1	6.47	13.6	58.2	28.2	0.76	229	35.8079	360	1.1			0.924286	0.181333	0.171821	0.531915	0.926829	0.765886	0.911141	0.8	0.733333		0.0742562	0.115246	0.133984	0.0884543	0.132268	0.132121	0.0972002	0.102117	0.124308		0.068634	0.0208979	0.0230213	0.0470501	0.12259	0.10119	0.0885631	0.0816937	0.0911593	0.644799
205	88.0658	21.6774	MAHISHMARI	clay	1	7.43	0	83.2	16.8	0.61	142	31.441	292	1.1			0.942127	0	0.120192	0.892857	0.743902	0.474916	0.800027	0.648889	0.733333		0.0742562	0.115246	0.133984	0.0884543	0.132268	0.132121	0.0972002	0.102117	0.124308		0.0699588	0	0.0161039	0.078977	0.0983948	0.0627464	0.0777628	0.0662626	0.0911593	0.561366
206	88.074	21.6815	NARAYANIABAD	clay	1	5.6	0	78.2	21.8	0.48	111	32.3144	450	0.77			0.8	0	0.127877	0.688073	0.585366	0.371237	0.82225	1	0.513333		0.0742562	0.115246	0.133984	0.0884543	0.132268	0.132121	0.0972002	0.102117	0.124308		0.059405	0	0.0171335	0.060863	0.0774254	0.0490482	0.0799228	0.102117	0.0638115	0.509727
207	88.0764	21.6772	NARAYANIABAD	clay	1	5.21	0	63.2	36.8	0.75	236	31.0044	450	0.42			0.744286	0	0.158228	0.407609	0.914634	0.789298	0.788915	1	0.28		0.0742562	0.115246	0.133984	0.0884543	0.132268	0.132121	0.0972002	0.102117	0.124308		0.0552679	0	0.0212	0.0360547	0.120977	0.104283	0.0766827	0.102117	0.0348063	0.551389
208	88.0803	21.6715	NARAYANIABAD	siltyclay	2	5.38	0	53.2	46.8	0.56	127	39.3013	261	0.45			0.768571	0	0.18797	0.320513	0.682927	0.424749	1.00003	0.58	0.3		0.0742562	0.115246	0.133984	0.0884543	0.132268	0.132121	0.0972002	0.102117	0.124308		0.0570712	0	0.025185	0.0283507	0.0903296	0.0561182	0.0972035	0.0592279	0.0372925	0.450779
209	88.0927	21.686	KIRTANKHALI	clay	1	6.26	0	78.2	21.8	0.5	110	39.3013	450	0.97			0.894286	0	0.127877	0.688073	0.609756	0.367893	1.00003	1	0.646667		0.0742562	0.115246	0.133984	0.0884543	0.132268	0.132121	0.0972002	0.102117	0.124308		0.0664063	0	0.0171335	0.060863	0.0806514	0.0486064	0.0972035	0.102117	0.080386	0.553367
210	88.093	21.7006	KIRTANKHALI	clay	1	6.98	3.6	68.2	28.2	0.48	109	19.6507	450	1.23			0.997143	0.048	0.146628	0.531915	0.585366	0.364548	0.500017	1	0.82		0.0742562	0.115246	0.133984	0.0884543	0.132268	0.132121	0.0972002	0.102117	0.124308		0.0740441	0.00553179	0.0196458	0.0470501	0.0774254	0.0481645	0.0486017	0.102117	0.101933	0.524513
211	88.1054	21.7005	KIRTANKHALI	clay	1	5.9	0	78.2	21.8	0.52	117	39.3013	450	0.34			0.842857	0	0.127877	0.688073	0.634146	0.391304	1.00003	1	0.226667		0.0742562	0.115246	0.133984	0.0884543	0.132268	0.132121	0.0972002	0.102117	0.124308		0.0625874	0	0.0171335	0.060863	0.0838775	0.0516995	0.0972035	0.102117	0.0281765	0.503658
212	88.0587	21.6685	KIRTANKHALI	clay	1	6.43	3.6	73.2	23.2	0.48	116	39.3013	450	1.69			0.918571	0.048	0.136612	0.646552	0.585366	0.38796	1.00003	1	0.887574		0.0742562	0.115246	0.133984	0.0884543	0.132268	0.132121	0.0972002	0.102117	0.124308		0.0682097	0.00553179	0.0183039	0.0571902	0.0774254	0.0512576	0.0972035	0.102117	0.110333	0.587572
213	88.0571	21.6642	KIRTANKHALI	clay	1	5.64	0	73.2	26.8	0.48	112	39.3013	450	1.22			0.805714	0	0.136612	0.559701	0.585366	0.374582	1.00003	1	0.813333		0.0742562	0.115246	0.133984	0.0884543	0.132268	0.132121	0.0972002	0.102117	0.124308		0.0598293	0	0.0183039	0.049508	0.0774254	0.0494901	0.0972035	0.102117	0.101104	0.554981
214	88.0422	21.6577	KIRTANKHALI	clay	1	5.64	0	73.2	26.8	0.48	110	39.3013	450	1.22			0.805714	0	0.136612	0.559701	0.585366	0.367893	1.00003	1	0.813333		0.0742562	0.115246	0.133984	0.0884543	0.132268	0.132121	0.0972002	0.102117	0.124308		0.0598293	0	0.0183039	0.049508	0.0774254	0.0486064	0.0972035	0.102117	0.101104	0.554097
215	88.0456	21.6561	KIRTANKHALI	clay	1	6.1	0	78.2	21.8	0.58	133	39.3013	360	0.76			0.871429	0	0.127877	0.688073	0.707317	0.444816	1.00003	0.8	0.506667		0.0742562	0.115246	0.133984	0.0884543	0.132268	0.132121	0.0972002	0.102117	0.124308		0.064709	0	0.0171335	0.060863	0.0935557	0.0587695	0.0972035	0.0816937	0.0629828	0.536911
216	88.0498	21.6512	KIRTANKHALI	siltyclay	2	4.5	3.6	53.2	43.2	0.42	118	27.5109	450	0.45			0.642857	0.048	0.18797	0.347222	0.512195	0.394649	0.700023	1	0.3		0.0742562	0.115246	0.133984	0.0884543	0.132268	0.132121	0.0972002	0.102117	0.124308		0.0477362	0.00553179	0.025185	0.0307133	0.0677472	0.0521414	0.0680424	0.102117	0.0372925	0.436507
217	88.0538	21.6584	BEGUYAKHALI	clay	1	6.52	0	78.2	21.8	0.63	142	39.3013	315	1.91			0.931429	0	0.127877	0.688073	0.768293	0.474916	1.00003	0.7	0.78534		0.0742562	0.115246	0.133984	0.0884543	0.132268	0.132121	0.0972002	0.102117	0.124308		0.0691644	0	0.0171335	0.060863	0.101621	0.0627464	0.0972035	0.071482	0.0976242	0.577838
218	88.0588	21.6591	BEGUYAKHALI	clay	1	5.38	0	83.2	16.8	0.52	114	33.6245	450	1.59			0.768571	0	0.120192	0.892857	0.634146	0.381271	0.855584	1	0.943396		0.0742562	0.115246	0.133984	0.0884543	0.132268	0.132121	0.0972002	0.102117	0.124308		0.0570712	0	0.0161039	0.078977	0.0838775	0.0503739	0.083163	0.102117	0.117272	0.588955
219	88.0666	21.6618	GANGASAGAR	clay	1	6.86	3.6	68.2	28.2	0.48	110	39.3013	369	1.01			0.98	0.048	0.146628	0.531915	0.585366	0.367893	1.00003	0.82	0.673333		0.0742562	0.115246	0.133984	0.0884543	0.132268	0.132121	0.0972002	0.102117	0.124308		0.0727711	0.00553179	0.0196458	0.0470501	0.0774254	0.0486064	0.0972035	0.083736	0.0837008	0.535671
220	88.0772	21.6642	GANGASAGAR	clay	1	5.57	0	78.2	21.8	0.5	119	39.3013	414	1.25			0.795714	0	0.127877	0.688073	0.609756	0.397993	1.00003	0.92	0.833333		0.0742562	0.115246	0.133984	0.0884543	0.132268	0.132121	0.0972002	0.102117	0.124308		0.0590868	0	0.0171335	0.060863	0.0806514	0.0525832	0.0972035	0.0939477	0.10359	0.565059
221	88.0794	21.6704	GANGASAGAR	clay	1	4.79	0	78.2	21.8	0.77	246	18.3406	346	2.41			0.684286	0	0.127877	0.688073	0.939024	0.822742	0.466682	0.768889	0.622407		0.0742562	0.115246	0.133984	0.0884543	0.132268	0.132121	0.0972002	0.102117	0.124308		0.0508125	0	0.0171335	0.060863	0.124203	0.108701	0.0453616	0.0785167	0.0773702	0.562962
222	88.0726	21.6741	GANGASAGAR	clay	1	6.42	0	78.2	21.8	0.76	241	23.5808	405	1.43			0.917143	0	0.127877	0.688073	0.926829	0.80602	0.60002	0.9	0.953333		0.0742562	0.115246	0.133984	0.0884543	0.132268	0.132121	0.0972002	0.102117	0.124308		0.0681036	0	0.0171335	0.060863	0.12259	0.106492	0.0583221	0.0919054	0.118507	0.643917
223	88.0734	21.6689	GANGASAGAR	clay	1	7.2	3.6	78.2	18.2	0.65	197	39.3013	360	1.72			0.972222	0.048	0.127877	0.824176	0.792683	0.658863	1.00003	0.8	0.872093		0.0742562	0.115246	0.133984	0.0884543	0.132268	0.132121	0.0972002	0.102117	0.124308		0.0721936	0.00553179	0.0171335	0.0729019	0.104847	0.0870496	0.0972035	0.0816937	0.108408	0.646963
224	88.0763	21.657	GANGASAGAR	clay	1	6.11	0	78.2	21.8	0.48	112	23.5808	450	0.85			0.872857	0	0.127877	0.688073	0.585366	0.374582	0.60002	1	0.566667		0.0742562	0.115246	0.133984	0.0884543	0.132268	0.132121	0.0972002	0.102117	0.124308		0.0648151	0	0.0171335	0.060863	0.0774254	0.0494901	0.0583221	0.102117	0.0704413	0.500608
225	88.0699	21.6435	GANGASAGAR	clay	1	6.32	0	73.2	26.8	0.77	235	35.8079	315	1.99			0.902857	0	0.136612	0.559701	0.939024	0.785953	0.911141	0.7	0.753769		0.0742562	0.115246	0.133984	0.0884543	0.132268	0.132121	0.0972002	0.102117	0.124308		0.0670428	0	0.0183039	0.049508	0.124203	0.103841	0.0885631	0.071482	0.0936996	0.616643
226	88.0742	21.6364	GANGASAGAR	clay	1	6.4	18.6	63.2	18.2	0.42	108	31.441	450	3.13			0.914286	0.248	0.158228	0.824176	0.512195	0.361204	0.800027	1	0.479233		0.0742562	0.115246	0.133984	0.0884543	0.132268	0.132121	0.0972002	0.102117	0.124308		0.0678914	0.0285809	0.0212	0.0729019	0.0677472	0.0477226	0.0777628	0.102117	0.0595726	0.545497
227	88.0836	21.6441	GANGASAGAR	clay	1	7.32	0	78.2	21.8	0.46	110	39.3013	450	1.49			0.956284	0	0.127877	0.688073	0.560976	0.367893	1.00003	1	0.993333		0.0742562	0.115246	0.133984	0.0884543	0.132268	0.132121	0.0972002	0.102117	0.124308		0.0710101	0	0.0171335	0.060863	0.0741993	0.0486064	0.0972035	0.102117	0.123479	0.594612
228	88.0807	21.6473	GANGASAGAR	clay	1	7.23	3.6	63.2	33.2	0.45	114	31.441	450	1.22			0.968188	0.048	0.158228	0.451807	0.54878	0.381271	0.800027	1	0.813333		0.0742562	0.115246	0.133984	0.0884543	0.132268	0.132121	0.0972002	0.102117	0.124308		0.071894	0.00553179	0.0212	0.0399643	0.0725863	0.0503739	0.0777628	0.102117	0.101104	0.542534
229	88.0909	21.6504	GANGASAGAR	clay	1	4.45	13.6	58.2	28.2	0.46	115	18.3406	328	1.58			0.635714	0.181333	0.171821	0.531915	0.560976	0.384615	0.466682	0.728889	0.949367		0.0742562	0.115246	0.133984	0.0884543	0.132268	0.132121	0.0972002	0.102117	0.124308		0.0472058	0.0208979	0.0230213	0.0470501	0.0741993	0.0508157	0.0453616	0.074432	0.118014	0.500998
230	88.0985	21.6505	GANGASAGAR	clay	1	7.48	3.6	73.2	23.2	0.72	211	39.3013	450	1.23			0.935829	0.048	0.136612	0.646552	0.878049	0.705686	1.00003	1	0.82		0.0742562	0.115246	0.133984	0.0884543	0.132268	0.132121	0.0972002	0.102117	0.124308		0.0694911	0.00553179	0.0183039	0.0571902	0.116138	0.0932358	0.0972035	0.102117	0.101933	0.661144
231	88.1056	21.6477	BISHALAKSHIPUR	clay	1	6.67	0	70	30	0.77	230	37.5546	450	1.87			0.952857	0	0.142857	0.5	0.939024	0.769231	0.955587	1	0.802139		0.0742562	0.115246	0.133984	0.0884543	0.132268	0.132121	0.0972002	0.102117	0.124308		0.0707556	0	0.0191406	0.0442271	0.124203	0.101631	0.0928833	0.102117	0.0997124	0.654671
232	88.1014	21.6306	BISHALAKSHIPUR	clay	1	5.29	8.6	63.2	28.2	0.48	108	39.3013	450	0.91			0.755714	0.114667	0.158228	0.531915	0.585366	0.361204	1.00003	1	0.606667		0.0742562	0.115246	0.133984	0.0884543	0.132268	0.132121	0.0972002	0.102117	0.124308		0.0561165	0.0132148	0.0212	0.0470501	0.0774254	0.0477226	0.0972035	0.102117	0.0754136	0.537464
233	88.1058	21.6307	BISHALAKSHIPUR	clay	1	7.03	0	83.2	16.8	0.76	241	39.3013	225	3			1.00429	0	0.120192	0.892857	0.926829	0.80602	1.00003	0.5	0.5		0.0742562	0.115246	0.133984	0.0884543	0.132268	0.132121	0.0972002	0.102117	0.124308		0.0745745	0	0.0161039	0.078977	0.12259	0.106492	0.0972035	0.0510585	0.0621541	0.609154
234	88.1128	21.6294	BISHALAKSHIPUR	clay	1	4.42	0	83.2	16.8	0.48	113	39.3013	450	4.89			0.631429	0	0.120192	0.892857	0.585366	0.377926	1.00003	1	0.306748		0.0742562	0.115246	0.133984	0.0884543	0.132268	0.132121	0.0972002	0.102117	0.124308		0.0468875	0	0.0161039	0.078977	0.0774254	0.049932	0.0972035	0.102117	0.0381313	0.506778
235	88.1155	21.6293	DHABLAT	clay	1	6.69	13.6	63.2	23.2	0.47	108	13.5371	450	8.87			0.955714	0.181333	0.158228	0.646552	0.573171	0.361204	0.344456	1	0.169109		0.0742562	0.115246	0.133984	0.0884543	0.132268	0.132121	0.0972002	0.102117	0.124308		0.0709678	0.0208979	0.0212	0.0571902	0.0758124	0.0477226	0.0334812	0.102117	0.0210217	0.450411
236	88.1167	21.6316	SHIBPUR	clay	1	7.3	13.6	68.2	18.2	0.6	134	39.3013	450	1.02			0.958904	0.181333	0.146628	0.824176	0.731707	0.448161	1.00003	1	0.68		0.0742562	0.115246	0.133984	0.0884543	0.132268	0.132121	0.0972002	0.102117	0.124308		0.0712046	0.0208979	0.0196458	0.0729019	0.0967817	0.0592114	0.0972035	0.102117	0.0845296	0.624493
237	88.1154	21.6366	SHIBPUR	clay	1	5.95	0	78.2	21.8	0.61	135	31.8777	225	1.6			0.85	0	0.127877	0.688073	0.743902	0.451505	0.811138	0.5	0.9375		0.0742562	0.115246	0.133984	0.0884543	0.132268	0.132121	0.0972002	0.102117	0.124308		0.0631178	0	0.0171335	0.060863	0.0983948	0.0596533	0.0788428	0.0510585	0.116539	0.545603
238	88.1241	21.6364	DHABLAT	clay	1	4.71	0	93.2	6.8	0.76	249	39.3013	225	0.48			0.672857	0	0.107296	0.453333	0.926829	0.832776	1.00003	0.5	0.32		0.0742562	0.115246	0.133984	0.0884543	0.132268	0.132121	0.0972002	0.102117	0.124308		0.0499638	0	0.014376	0.0400993	0.12259	0.110027	0.0972035	0.0510585	0.0397786	0.525097
239	88.1318	21.6324	DHABLAT	clay	1	5.49	0	83.2	16.8	0.6	133	33.6245	450	2.68			0.784286	0	0.120192	0.892857	0.731707	0.444816	0.855584	1	0.559701		0.0742562	0.115246	0.133984	0.0884543	0.132268	0.132121	0.0972002	0.102117	0.124308		0.0582381	0	0.0161039	0.078977	0.0967817	0.0587695	0.083163	0.102117	0.0695755	0.563726
240	88.1219	21.641	DHABLAT	clay	1	5.85	0	83.2	16.8	0.46	108	39.3013	427	1.32			0.835714	0	0.120192	0.892857	0.560976	0.361204	1.00003	0.948889	0.88		0.0742562	0.115246	0.133984	0.0884543	0.132268	0.132121	0.0972002	0.102117	0.124308		0.062057	0	0.0161039	0.078977	0.0741993	0.0477226	0.0972035	0.0968978	0.109391	0.582552
241	88.1254	21.6504	DHABLAT	clay	1	6.2	0	88.2	11.8	0.56	115	23.5808	450	0.68			0.885714	0	0.113379	0.786667	0.682927	0.384615	0.60002	1	0.453333		0.0742562	0.115246	0.133984	0.0884543	0.132268	0.132121	0.0972002	0.102117	0.124308		0.0657698	0	0.015191	0.069584	0.0903296	0.0508157	0.0583221	0.102117	0.056353	0.508482
242	88.1192	21.6552	DHABLAT	clay	1	7.12	3.6	73.2	23.2	0.6	133	39.3013	297	1.35			0.983146	0.048	0.136612	0.646552	0.731707	0.444816	1.00003	0.66	0.9		0.0742562	0.115246	0.133984	0.0884543	0.132268	0.132121	0.0972002	0.102117	0.124308		0.0730047	0.00553179	0.0183039	0.0571902	0.0967817	0.0587695	0.0972035	0.0673973	0.111877	0.58606
243	88.1187	21.6585	DHABLAT	clay	1	5.67	8.6	63.2	28.2	0.75	230	39.3013	441	0.96			0.81	0.114667	0.158228	0.531915	0.914634	0.769231	1.00003	0.98	0.64		0.0742562	0.115246	0.133984	0.0884543	0.132268	0.132121	0.0972002	0.102117	0.124308		0.0601476	0.0132148	0.0212	0.0470501	0.120977	0.101631	0.0972035	0.100075	0.0795572	0.641057
244	88.1123	21.6583	DHABLAT	siltyclayloam	7	6.91	8.6	38.2	53.2	0.78	240	39.3013	450	0.69			0.987143	0.114667	0.26178	0.281955	0.95122	0.802676	1.00003	1	0.46		0.0742562	0.115246	0.133984	0.0884543	0.132268	0.132121	0.0972002	0.102117	0.124308		0.0733015	0.0132148	0.0350744	0.0249401	0.125816	0.10605	0.0972035	0.102117	0.0571818	0.6349
245	88.1034	21.6582	DHABLAT	clay	1	5.69	3.6	83.2	13.2	0.61	134	19.214	306	1.29			0.812857	0.048	0.120192	0.88	0.743902	0.448161	0.488905	0.68	0.86		0.0742562	0.115246	0.133984	0.0884543	0.132268	0.132121	0.0972002	0.102117	0.124308		0.0603597	0.00553179	0.0161039	0.0778397	0.0983948	0.0592114	0.0475217	0.0694396	0.106905	0.541308
246	88.0993	21.6599	BISHALAKSHIPUR	clay	1	5.11	0	83.2	16.8	0.58	132	39.3013	427	0.96			0.73	0	0.120192	0.892857	0.707317	0.441472	1.00003	0.948889	0.64		0.0742562	0.115246	0.133984	0.0884543	0.132268	0.132121	0.0972002	0.102117	0.124308		0.0542071	0	0.0161039	0.078977	0.0935557	0.0583276	0.0972035	0.0968978	0.0795572	0.57483
247	88.0998	21.6645	DHABLAT	clay	1	5.72	0	73.2	26.8	0.45	119	39.3013	315	1.41			0.817143	0	0.136612	0.559701	0.54878	0.397993	1.00003	0.7	0.94		0.0742562	0.115246	0.133984	0.0884543	0.132268	0.132121	0.0972002	0.102117	0.124308		0.060678	0	0.0183039	0.049508	0.0725863	0.0525832	0.0972035	0.071482	0.11685	0.539194
248	88.0901	21.6735	DHABLAT	clay	1	5.52	0	83.2	16.8	0.62	135	39.3013	450	1.05			0.788571	0	0.120192	0.892857	0.756098	0.451505	1.00003	1	0.7		0.0742562	0.115246	0.133984	0.0884543	0.132268	0.132121	0.0972002	0.102117	0.124308		0.0585564	0	0.0161039	0.078977	0.100008	0.0596533	0.0972035	0.102117	0.0870157	0.599635
249	88.0889	21.6712	DHABLAT	clay	1	6.11	0	73.2	26.8	0.6	131	21.8341	450	0.87			0.872857	0	0.136612	0.559701	0.731707	0.438127	0.555574	1	0.58		0.0742562	0.115246	0.133984	0.0884543	0.132268	0.132121	0.0972002	0.102117	0.124308		0.0648151	0	0.0183039	0.049508	0.0967817	0.0578858	0.0540019	0.102117	0.0720987	0.515512
250	88.133	21.676	CHEMAGURI	clay	1	6.05	0	98.2	1.8	0.45	118	27.5109	450	0.41			0.864286	0	0.101833	0.12	0.54878	0.394649	0.700023	1	0.273333		0.0742562	0.115246	0.133984	0.0884543	0.132268	0.132121	0.0972002	0.102117	0.124308		0.0641786	0	0.013644	0.0106145	0.0725863	0.0521414	0.0680424	0.102117	0.0339776	0.417302
251	88.1375	21.6751	CHEMAGURI	clayloam	5	6.5	33.6	38.2	28.2	0.65	190	19.6507	450	1.7			0.928571	0.448	0.26178	0.531915	0.792683	0.635452	0.500017	1	0.882353		0.0742562	0.115246	0.133984	0.0884543	0.132268	0.132121	0.0972002	0.102117	0.124308		0.0689522	0.0516301	0.0350744	0.0470501	0.104847	0.0839564	0.0486017	0.102117	0.109684	0.651913
252	88.1412	21.6702	CHEMAGURI	clay	1	7.57	8.6	78.2	13.2	0.45	118	33.6245	225	0.92			0.924703	0.114667	0.127877	0.88	0.54878	0.394649	0.855584	0.5	0.613333		0.0742562	0.115246	0.133984	0.0884543	0.132268	0.132121	0.0972002	0.102117	0.124308		0.068665	0.0132148	0.0171335	0.0778397	0.0725863	0.0521414	0.083163	0.0510585	0.0762424	0.512045
253	88.1403	21.6664	CHEMAGURI	clay	1	7.51	13.6	63.2	23.2	0.48	114	15.2838	310	0.8			0.932091	0.181333	0.158228	0.646552	0.585366	0.381271	0.388902	0.688889	0.533333		0.0742562	0.115246	0.133984	0.0884543	0.132268	0.132121	0.0972002	0.102117	0.124308		0.0692135	0.0208979	0.0212	0.0571902	0.0774254	0.0503739	0.0378013	0.0703473	0.0662977	0.470747
254	88.1417	21.6622	CHEMAGURI	clay	1	6.27	3.6	68.2	28.2	0.46	110	27.5109	315	0.71			0.895714	0.048	0.146628	0.531915	0.560976	0.367893	0.700023	0.7	0.473333		0.0742562	0.115246	0.133984	0.0884543	0.132268	0.132121	0.0972002	0.102117	0.124308		0.0665124	0.00553179	0.0196458	0.0470501	0.0741993	0.0486064	0.0680424	0.071482	0.0588392	0.459909
255	88.1397	21.6549	CHEMAGURI	clay	1	8.26	0	83.2	16.8	0.42	113	39.3013	225	1			0.847458	0	0.120192	0.892857	0.512195	0.377926	1.00003	0.5	0.666667		0.0742562	0.115246	0.133984	0.0884543	0.132268	0.132121	0.0972002	0.102117	0.124308		0.062929	0	0.0161039	0.078977	0.0677472	0.049932	0.0972035	0.0510585	0.0828721	0.506823
256	88.1411	21.6495	CHEMAGURI	clay	1	5.6	0	83.2	16.8	0.46	117	39.3013	450	1.69			0.8	0	0.120192	0.892857	0.560976	0.391304	1.00003	1	0.887574		0.0742562	0.115246	0.133984	0.0884543	0.132268	0.132121	0.0972002	0.102117	0.124308		0.059405	0	0.0161039	0.078977	0.0741993	0.0516995	0.0972035	0.102117	0.110333	0.590038
257	88.1417	21.6347	CHEMAGURI	clay	1	7.1	8.6	73.2	18.2	0.72	210	26.2009	450	0.46			0.985915	0.114667	0.136612	0.824176	0.878049	0.702341	0.666689	1	0.306667		0.0742562	0.115246	0.133984	0.0884543	0.132268	0.132121	0.0972002	0.102117	0.124308		0.0732104	0.0132148	0.0183039	0.0729019	0.116138	0.092794	0.0648023	0.102117	0.0381212	0.591604
258	88.1419	21.6398	CHEMAGURI	clay	1	6.17	0	83.2	16.8	0.47	116	17.4672	225	2.14			0.881429	0	0.120192	0.892857	0.573171	0.38796	0.444459	0.5	0.700935		0.0742562	0.115246	0.133984	0.0884543	0.132268	0.132121	0.0972002	0.102117	0.124308		0.0654516	0	0.0161039	0.078977	0.0758124	0.0512576	0.0432015	0.0510585	0.0871319	0.468994
259	88.143	21.6474	CHEMAGURI	clay	1	6.14	0	88.2	11.8	0.77	235	18.3406	382	1.65			0.877143	0	0.113379	0.786667	0.939024	0.785953	0.466682	0.848889	0.909091		0.0742562	0.115246	0.133984	0.0884543	0.132268	0.132121	0.0972002	0.102117	0.124308		0.0651333	0	0.015191	0.069584	0.124203	0.103841	0.0453616	0.0866861	0.113007	0.623007
260	88.137	21.6526	CHEMAGURI	clay	1	6.76	3.6	63.2	33.2	0.75	228	39.3013	450	0.96			0.965714	0.048	0.158228	0.451807	0.914634	0.762542	1.00003	1	0.64		0.0742562	0.115246	0.133984	0.0884543	0.132268	0.132121	0.0972002	0.102117	0.124308		0.0717103	0.00553179	0.0212	0.0399643	0.120977	0.100748	0.0972035	0.102117	0.0795572	0.639009
261	88.1276	21.6582	CHEMAGURI	loam	3	5.99	38.6	13.2	48.2	0.46	112	37.5546	202	1.47			0.855714	0.514667	0.757576	0.311203	0.560976	0.374582	0.955587	0.448889	0.98		0.0742562	0.115246	0.133984	0.0884543	0.132268	0.132121	0.0972002	0.102117	0.124308		0.0635421	0.0593131	0.101503	0.0275273	0.0741993	0.0494901	0.0928833	0.0458392	0.121822	0.63612
262	88.1275	21.6765	CHEMAGURI	clay	1	7.94	13.6	68.2	18.2	0.6	128	17.9039	225	0.66			0.881612	0.181333	0.146628	0.824176	0.731707	0.428094	0.455571	0.5	0.44		0.0742562	0.115246	0.133984	0.0884543	0.132268	0.132121	0.0972002	0.102117	0.124308		0.0654652	0.0208979	0.0196458	0.0729019	0.0967817	0.0565601	0.0442816	0.0510585	0.0546956	0.482288
263	88.1241	21.6855	MANASADWIP	clay	1	6.11	23.6	48.2	28.2	0.45	108	32.3144	324	1.24			0.872857	0.314667	0.207469	0.531915	0.54878	0.361204	0.82225	0.72	0.826667		0.0742562	0.115246	0.133984	0.0884543	0.132268	0.132121	0.0972002	0.102117	0.124308		0.0648151	0.036264	0.0277976	0.0470501	0.0725863	0.0477226	0.0799228	0.0735243	0.102761	0.552444
264	88.1277	21.6868	CHEMAGURI	clay	1	7.65	3.6	73.2	23.2	0.5	112	39.3013	450	0.94			0.915033	0.048	0.136612	0.646552	0.609756	0.374582	1.00003	1	0.626667		0.0742562	0.115246	0.133984	0.0884543	0.132268	0.132121	0.0972002	0.102117	0.124308		0.0679469	0.00553179	0.0183039	0.0571902	0.0806514	0.0494901	0.0972035	0.102117	0.0778998	0.556335
265	88.1344	21.6903	MANASADWIP	clay	1	7.17	18.6	63.2	18.2	0.65	198	31.441	450	1.48			0.97629	0.248	0.158228	0.824176	0.792683	0.662207	0.800027	1	0.986667		0.0742562	0.115246	0.133984	0.0884543	0.132268	0.132121	0.0972002	0.102117	0.124308		0.0724956	0.0285809	0.0212	0.0729019	0.104847	0.0874914	0.0777628	0.102117	0.122651	0.690047
266	88.14	21.6928	MANASADWIP	clay	1	7.2	8.6	73.2	18.2	0.74	232	39.3013	450	2.45			0.972222	0.114667	0.136612	0.824176	0.902439	0.77592	1.00003	1	0.612245		0.0742562	0.115246	0.133984	0.0884543	0.132268	0.132121	0.0972002	0.102117	0.124308		0.0721936	0.0132148	0.0183039	0.0729019	0.119364	0.102515	0.0972035	0.102117	0.076107	0.673921
267	88.1404	21.7011	MANASADWIP	clay	1	7.15	0	83.2	16.8	0.64	211	39.3013	450	1.41			0.979021	0	0.120192	0.892857	0.780488	0.705686	1.00003	1	0.94		0.0742562	0.115246	0.133984	0.0884543	0.132268	0.132121	0.0972002	0.102117	0.124308		0.0726984	0	0.0161039	0.078977	0.103234	0.0932358	0.0972035	0.102117	0.11685	0.680419
268	88.1388	21.7061	MANASADWIP	clay	1	6.77	23.6	63.2	13.2	0.56	116	24.4541	360	0.6			0.967143	0.314667	0.158228	0.88	0.682927	0.38796	0.622243	0.8	0.4		0.0742562	0.115246	0.133984	0.0884543	0.132268	0.132121	0.0972002	0.102117	0.124308		0.0718164	0.036264	0.0212	0.0778397	0.0903296	0.0512576	0.0604821	0.0816937	0.0497233	0.540606
269	88.1378	21.7051	MANASADWIP	clay	1	6.96	0	78.2	21.8	0.75	231	39.3013	450	0.46			0.994286	0	0.127877	0.688073	0.914634	0.772575	1.00003	1	0.306667		0.0742562	0.115246	0.133984	0.0884543	0.132268	0.132121	0.0972002	0.102117	0.124308		0.0738319	0	0.0171335	0.060863	0.120977	0.102073	0.0972035	0.102117	0.0381212	0.612321
270	88.1355	21.6993	MANASADWIP	clay	1	6.24	0	88.2	11.8	0.48	112	19.214	450	1.07			0.891429	0	0.113379	0.786667	0.585366	0.374582	0.488905	1	0.713333		0.0742562	0.115246	0.133984	0.0884543	0.132268	0.132121	0.0972002	0.102117	0.124308		0.0661941	0	0.015191	0.069584	0.0774254	0.0494901	0.0475217	0.102117	0.0886732	0.516197
271	88.136	21.6948	MANASADWIP	clay	1	6.58	3.6	78.2	18.2	0.61	133	36.2445	315	2.21			0.94	0.048	0.127877	0.824176	0.743902	0.444816	0.922253	0.7	0.678733		0.0742562	0.115246	0.133984	0.0884543	0.132268	0.132121	0.0972002	0.102117	0.124308		0.0698009	0.00553179	0.0171335	0.0729019	0.0983948	0.0587695	0.0896432	0.071482	0.0843721	0.56803
272	88.1156	21.7003	MANASADWIP	clay	1	6.69	0	83.2	16.8	0.46	108	32.3144	450	0.6			0.955714	0	0.120192	0.892857	0.560976	0.361204	0.82225	1	0.4		0.0742562	0.115246	0.133984	0.0884543	0.132268	0.132121	0.0972002	0.102117	0.124308		0.0709678	0	0.0161039	0.078977	0.0741993	0.0477226	0.0799228	0.102117	0.0497233	0.519734
273	88.1142	21.6969	MANASADWIP	clay	1	5.34	23.6	43.2	33.2	0.52	118	6.11354	450	0.61			0.762857	0.314667	0.231481	0.451807	0.634146	0.394649	0.155561	1	0.406667		0.0742562	0.115246	0.133984	0.0884543	0.132268	0.132121	0.0972002	0.102117	0.124308		0.0566469	0.036264	0.0310149	0.0399643	0.0838775	0.0521414	0.0151205	0.102117	0.050552	0.467699
274	88.109	21.6954	MANASADWIP	clay	1	5.96	0	78.2	21.8	0.62	130	39.3013	270	0.62			0.851429	0	0.127877	0.688073	0.756098	0.434783	1.00003	0.6	0.413333		0.0742562	0.115246	0.133984	0.0884543	0.132268	0.132121	0.0972002	0.102117	0.124308		0.0632239	0	0.0171335	0.060863	0.100008	0.0574439	0.0972035	0.0612703	0.0513807	0.508527
275	88.1131	21.6922	MANASADWIP	clay	1	7.1	13.6	78.2	8.2	0.42	108	39.3013	360	0.7			0.985915	0.181333	0.127877	0.546667	0.512195	0.361204	1.00003	0.8	0.466667		0.0742562	0.115246	0.133984	0.0884543	0.132268	0.132121	0.0972002	0.102117	0.124308		0.0732104	0.0208979	0.0171335	0.048355	0.0677472	0.0477226	0.0972035	0.0816937	0.0580105	0.511974
276	88.1133	21.69	KIRTANKHALI	clay	1	6.96	28.6	53.2	18.2	0.8	271	24.4541	360	1.6			0.994286	0.381333	0.18797	0.824176	0.97561	0.906355	0.622243	0.8	0.9375		0.0742562	0.115246	0.133984	0.0884543	0.132268	0.132121	0.0972002	0.102117	0.124308		0.0738319	0.043947	0.025185	0.0729019	0.129042	0.119748	0.0604821	0.0816937	0.116539	0.723371
277	88.1093	21.6889	MANASADWIP	clay	1	7.14	0	78.2	21.8	0.5	113	18.7773	450	1.25			0.980392	0	0.127877	0.688073	0.609756	0.377926	0.477794	1	0.833333		0.0742562	0.115246	0.133984	0.0884543	0.132268	0.132121	0.0972002	0.102117	0.124308		0.0728002	0	0.0171335	0.060863	0.0806514	0.049932	0.0464416	0.102117	0.10359	0.533529
278	88.117	21.6861	MANASADWIP	clay	1	7.21	0	83.2	16.8	0.52	109	39.3013	450	0.62			0.970874	0	0.120192	0.892857	0.634146	0.364548	1.00003	1	0.413333		0.0742562	0.115246	0.133984	0.0884543	0.132268	0.132121	0.0972002	0.102117	0.124308		0.0720934	0	0.0161039	0.078977	0.0838775	0.0481645	0.0972035	0.102117	0.0513807	0.549918
279	88.1211	21.6886	MANASADWIP	clay	1	5.55	3.6	68.2	28.2	0.79	255	30.5677	450	1.98			0.792857	0.048	0.146628	0.531915	0.963415	0.852843	0.777804	1	0.757576		0.0742562	0.115246	0.133984	0.0884543	0.132268	0.132121	0.0972002	0.102117	0.124308		0.0588746	0.00553179	0.0196458	0.0470501	0.127429	0.112678	0.0756027	0.102117	0.0941729	0.643103
280	88.1092	21.6827	PURUSHATTAMPUR	clay	1	6.53	18.6	68.2	13.2	0.48	108	31.441	450	3.42			0.932857	0.248	0.146628	0.88	0.585366	0.361204	0.800027	1	0.438596		0.0742562	0.115246	0.133984	0.0884543	0.132268	0.132121	0.0972002	0.102117	0.124308		0.0692705	0.0285809	0.0196458	0.0778397	0.0774254	0.0477226	0.0777628	0.102117	0.0545211	0.554886
281	88.0926	21.6809	PURUSHATTAMPUR	clay	1	6.24	8.6	73.2	18.2	0.45	114	36.2445	450	1.94			0.891429	0.114667	0.136612	0.824176	0.54878	0.381271	0.922253	1	0.773196		0.0742562	0.115246	0.133984	0.0884543	0.132268	0.132121	0.0972002	0.102117	0.124308		0.0661941	0.0132148	0.0183039	0.0729019	0.0725863	0.0503739	0.0896432	0.102117	0.0961146	0.58145
282	88.0946	21.6808	PURUSHATTAMPUR	clay	1	7.7	18.6	58.2	23.2	0.51	116	20.0873	450	0.92			0.909091	0.248	0.171821	0.646552	0.621951	0.38796	0.511128	1	0.613333		0.0742562	0.115246	0.133984	0.0884543	0.132268	0.132121	0.0972002	0.102117	0.124308		0.0675057	0.0285809	0.0230213	0.0571902	0.0822645	0.0512576	0.0496818	0.102117	0.0762424	0.537861
283	88.091	21.6755	PURUSHATTAMPUR	clay	1	7.93	28.6	48.2	23.2	0.78	248	39.3013	414	0.96			0.882724	0.381333	0.207469	0.646552	0.95122	0.829431	1.00003	0.92	0.64		0.0742562	0.115246	0.133984	0.0884543	0.132268	0.132121	0.0972002	0.102117	0.124308		0.0655478	0.043947	0.0277976	0.0571902	0.125816	0.109585	0.0972035	0.0939477	0.0795572	0.700592
284	88.0986	21.6755	PURUSHATTAMPUR	clay	1	7.68	13.6	48.2	38.2	0.78	239	39.3013	360	0.86			0.911458	0.181333	0.207469	0.39267	0.95122	0.799331	1.00003	0.8	0.573333		0.0742562	0.115246	0.133984	0.0884543	0.132268	0.132121	0.0972002	0.102117	0.124308		0.0676815	0.0208979	0.0277976	0.0347333	0.125816	0.105608	0.0972035	0.0816937	0.07127	0.632702
285	88.1154	21.6734	PURUSHATTAMPUR	clay	1	4.67	3.6	73.2	23.2	0.52	115	39.3013	450	0.67			0.667143	0.048	0.136612	0.646552	0.634146	0.384615	1.00003	1	0.446667		0.0742562	0.115246	0.133984	0.0884543	0.132268	0.132121	0.0972002	0.102117	0.124308		0.0495395	0.00553179	0.0183039	0.0571902	0.0838775	0.0508157	0.0972035	0.102117	0.0555243	0.520104
286	88.1115	21.6613	PURUSHATTAMPUR	clay	1	5.67	3.6	68.2	28.2	0.78	235	39.3013	180	1.24			0.81	0.048	0.146628	0.531915	0.95122	0.785953	1.00003	0.4	0.826667		0.0742562	0.115246	0.133984	0.0884543	0.132268	0.132121	0.0972002	0.102117	0.124308		0.0601476	0.00553179	0.0196458	0.0470501	0.125816	0.103841	0.0972035	0.0408468	0.102761	0.602844
287	88.1206	21.6607	PURUSHATTAMPUR	clay	1	5.67	3.6	68.2	28.2	0.72	220	39.3013	427	0.5			0.81	0.048	0.146628	0.531915	0.878049	0.735786	1.00003	0.948889	0.333333		0.0742562	0.115246	0.133984	0.0884543	0.132268	0.132121	0.0972002	0.102117	0.124308		0.0601476	0.00553179	0.0196458	0.0470501	0.116138	0.0972127	0.0972035	0.0968978	0.0414361	0.581263

## Sheet: WA-Score-Sunflower
											pH: 7.0; EC<lowest	Sand-60;silt-20,clay-20					WA-score										PCA-weight from factor loading										Total Score
Sample	long	lat	Mouza	USDATexture	Textureweight	PH	Sand	Clay	Silt	SOC	Available N (kg/ha)	Available P (kg/ha)	Avaialble K, kg/ha	EC			PH	Sand	Clay	Silt	SOC	Available N (kg/ha)	Available P (kg/ha)	Avaialble K, kg/ha	EC		PH	Sand	Clay	Silt	SOC	Available N (kg/ha)	Available P (kg/ha)	Avaialble K, kg/ha	EC		PH	Sand	Clay	Silt	SOC	Available N (kg/ha)	Available P (kg/ha)	Avaialble K, kg/ha	EC	Total score		Suitability Class	Total Score
1	88.1427	21.863	KASHTALA	clay	1	7.13	0	68.2	31.8	0.62	168	35.8079	427	1.29			0.981767	0	0.293255	0.628931	0.756098	0.561873	0.911141	0.948889	0.147287		0.0742562	0.115246	0.133984	0.0884543	0.132268	0.132121	0.0972002	0.102117	0.124308		0.0729023	0	0.0392916	0.0556316	0.100008	0.0742352	0.0885631	0.0968978	0.018309	0.545838		High	>0.6
2	88.1355	21.8781	KASHTALA	clay	1	7.13	0	68.2	31.8	0.62	173	35.8079	427	1.29			0.981767	0	0.293255	0.628931	0.756098	0.578595	0.911141	0.948889	0.147287		0.0742562	0.115246	0.133984	0.0884543	0.132268	0.132121	0.0972002	0.102117	0.124308		0.0729023	0	0.0392916	0.0556316	0.100008	0.0764445	0.0885631	0.0968978	0.018309	0.548048		Medium	0.5-0.6
3	88.1328	21.8684	KASHTALA	clay	1	4.42	3.6	78.2	18.2	0.7	227	29.2576	450	0.55			0.631429	0.06	0.255754	0.91	0.853659	0.759197	0.744469	1	0.345455		0.0742562	0.115246	0.133984	0.0884543	0.132268	0.132121	0.0972002	0.102117	0.124308		0.0468875	0.00691474	0.0342671	0.0804934	0.112912	0.100306	0.0723626	0.102117	0.0429428	0.599203		Low	0.5
4	88.1326	21.8676	KASHTALA	clay	1	4.87	0	78.2	21.8	0.65	206	29.6943	337	2.25			0.695714	0	0.255754	0.917431	0.792683	0.688963	0.755581	0.748889	0.0844444		0.0742562	0.115246	0.133984	0.0884543	0.132268	0.132121	0.0972002	0.102117	0.124308		0.0516611	0	0.0342671	0.0811507	0.104847	0.0910265	0.0734426	0.0764744	0.0104971	0.523366
5	88.13	21.8668	KASHTALA	clay	1	7.27	3.6	63.2	33.2	0.58	122	39.3013	405	0.39			0.962861	0.06	0.316456	0.60241	0.707317	0.408027	1.00003	0.9	0.487179		0.0742562	0.115246	0.133984	0.0884543	0.132268	0.132121	0.0972002	0.102117	0.124308		0.0714985	0.00691474	0.0424001	0.0532857	0.0935557	0.0539089	0.0972035	0.0919054	0.0605604	0.571233
6	88.13	21.8668	SAPKHALI	clay	1	4.9	0	78.2	21.8	0.46	116	39.3013	234	0.91			0.7	0	0.255754	0.917431	0.560976	0.38796	1.00003	0.52	0.208791		0.0742562	0.115246	0.133984	0.0884543	0.132268	0.132121	0.0972002	0.102117	0.124308		0.0519794	0	0.0342671	0.0811507	0.0741993	0.0512576	0.0972035	0.0531009	0.0259545	0.469113
7	88.13	21.8668	SAPKHALI	clay	1	6.58	8.6	58.2	33.2	0.76	239	21.8341	450	0.62			0.94	0.143333	0.343643	0.60241	0.926829	0.799331	0.555574	1	0.306452		0.0742562	0.115246	0.133984	0.0884543	0.132268	0.132121	0.0972002	0.102117	0.124308		0.0698009	0.0165185	0.0460427	0.0532857	0.12259	0.105608	0.0540019	0.102117	0.0380944	0.60806
8	88.13	21.8668	SAPKHALI	clay	1	7.01	13.6	68.2	18.2	0.42	119	39.3013	427	1.56			1.00143	0.226667	0.293255	0.91	0.512195	0.397993	1.00003	0.948889	0.121795		0.0742562	0.115246	0.133984	0.0884543	0.132268	0.132121	0.0972002	0.102117	0.124308		0.0743623	0.0261224	0.0392916	0.0804934	0.0677472	0.0525832	0.0972035	0.0968978	0.0151401	0.549841
9	88.1403	21.8677	KASHTALA	clay	1	5.59	8.6	68.2	23.2	0.75	251	31.441	450	1.59			0.798571	0.143333	0.293255	0.862069	0.914634	0.839465	0.800027	1	0.119497		0.0742562	0.115246	0.133984	0.0884543	0.132268	0.132121	0.0972002	0.102117	0.124308		0.0592989	0.0165185	0.0392916	0.0762537	0.120977	0.110911	0.0777628	0.102117	0.0148544	0.617985
10	88.1403	21.8676	KASHTALA	siltyclay	2	7.56	0	58.2	41.8	0.45	110	39.3013	427	1.76			0.925926	0	0.343643	0.478469	0.54878	0.367893	1.00003	0.948889	0.107955		0.0742562	0.115246	0.133984	0.0884543	0.132268	0.132121	0.0972002	0.102117	0.124308		0.0687558	0	0.0460427	0.0423226	0.0725863	0.0486064	0.0972035	0.0968978	0.0134196	0.485835
11	88.1403	21.8676	KASHTALA		1	7.26	12	46.2	41.8	0.78	135	39.3013	450	0.38			0.964187	0.2	0.4329	0.478469	0.95122	0.451505	1.00003	1	0.5		0.0742562	0.115246	0.133984	0.0884543	0.132268	0.132121	0.0972002	0.102117	0.124308		0.0715969	0.0230491	0.0580018	0.0423226	0.125816	0.0596533	0.0972035	0.102117	0.0621541	0.641915
12	88.1433	21.8642	KASHTALA	clay	1	7.65	8.6	53.2	38.2	0.52	118	39.3013	315	10.01			0.915033	0.143333	0.37594	0.52356	0.634146	0.394649	1.00003	0.7	0.018981		0.0742562	0.115246	0.133984	0.0884543	0.132268	0.132121	0.0972002	0.102117	0.124308		0.0679469	0.0165185	0.05037	0.0463111	0.0838775	0.0521414	0.0972035	0.071482	0.0023595	0.48821
13	88.1349	21.859	KASHTALA	clay	1	7.32	3.6	63.2	33.2	0.78	258	20.524	405	0.29			0.956284	0.06	0.316456	0.60241	0.95122	0.862876	0.52224	0.9	0.655172		0.0742562	0.115246	0.133984	0.0884543	0.132268	0.132121	0.0972002	0.102117	0.124308		0.0710101	0.00691474	0.0424001	0.0532857	0.125816	0.114004	0.0507618	0.0919054	0.0814433	0.637541
14	88.1307	21.8551	KASHTALA	clay	1	5.03	0	83.2	16.8	0.78	261	22.7074	450	0.88			0.718571	0	0.240385	0.84	0.95122	0.87291	0.577797	1	0.215909		0.0742562	0.115246	0.133984	0.0884543	0.132268	0.132121	0.0972002	0.102117	0.124308		0.0533584	0	0.0322078	0.0743016	0.125816	0.11533	0.056162	0.102117	0.0268393	0.586132
15	88.1231	21.8583	SAPKHALI	CLAY	1	6.3	0	78.2	21.8	0.44	118	39.3013	310	0.39			0.9	0	0.255754	0.917431	0.536585	0.394649	1.00003	0.688889	0.487179		0.0742562	0.115246	0.133984	0.0884543	0.132268	0.132121	0.0972002	0.102117	0.124308		0.0668306	0	0.0342671	0.0811507	0.0709733	0.0521414	0.0972035	0.0703473	0.0605604	0.533474
16	88.121	21.8529	SAPKHALI	siltyclay	2	7.57	8.6	43.2	48.2	0.46	116	39.3013	450	9.12			0.924703	0.143333	0.462963	0.414938	0.560976	0.38796	1.00003	1	0.0208333		0.0742562	0.115246	0.133984	0.0884543	0.132268	0.132121	0.0972002	0.102117	0.124308		0.068665	0.0165185	0.0620297	0.036703	0.0741993	0.0512576	0.0972035	0.102117	0.00258975	0.511283
17	88.1181	21.8497	SAPKHALI	clay	1	5.27	0	78.2	21.8	0.6	165	23.5808	319	3.08			0.752857	0	0.255754	0.917431	0.731707	0.551839	0.60002	0.708889	0.0616883		0.0742562	0.115246	0.133984	0.0884543	0.132268	0.132121	0.0972002	0.102117	0.124308		0.0559043	0	0.0342671	0.0811507	0.0967817	0.0729095	0.0583221	0.0723897	0.00766836	0.479393
18	88.1175	21.8467	SAPKHALI	clay	1	4.95	0	78.2	21.8	0.77	236	39.3013	234	1.23			0.707143	0	0.255754	0.917431	0.939024	0.789298	1.00003	0.52	0.154472		0.0742562	0.115246	0.133984	0.0884543	0.132268	0.132121	0.0972002	0.102117	0.124308		0.0525098	0	0.0342671	0.0811507	0.124203	0.104283	0.0972035	0.0531009	0.0192021	0.56592
19	88.122	21.842	SAPKHALI	clay	1	4.76	0	68.2	31.8	0.8	280	39.3013	405	1.2			0.68	0	0.293255	0.628931	0.97561	0.936455	1.00003	0.9	0.158333		0.0742562	0.115246	0.133984	0.0884543	0.132268	0.132121	0.0972002	0.102117	0.124308		0.0504942	0	0.0392916	0.0556316	0.129042	0.123725	0.0972035	0.0919054	0.0196821	0.606976
20	88.1247	21.8465	SAPKHALI	clay	1	5.28	0	78.2	21.8	0.62	170	34.9345	450	1.65			0.754286	0	0.255754	0.917431	0.756098	0.568562	0.888919	1	0.115152		0.0742562	0.115246	0.133984	0.0884543	0.132268	0.132121	0.0972002	0.102117	0.124308		0.0560104	0	0.0342671	0.0811507	0.100008	0.0751189	0.0864031	0.102117	0.0143143	0.549389
21	88.1283	21.8494	SAPKHALI	clay	1	4.98	0	83.2	16.8	0.46	111	24.8908	360	1.9			0.711429	0	0.240385	0.84	0.560976	0.371237	0.633354	0.8	0.1		0.0742562	0.115246	0.133984	0.0884543	0.132268	0.132121	0.0972002	0.102117	0.124308		0.052828	0	0.0322078	0.0743016	0.0741993	0.0490482	0.0615622	0.0816937	0.0124308	0.438272
22	88.1322	21.8422	SAPKHALI	clay	1	5.03	3.6	78.2	18.2	0.5	120	22.2707	450	1.34			0.718571	0.06	0.255754	0.91	0.609756	0.401338	0.566686	1	0.141791		0.0742562	0.115246	0.133984	0.0884543	0.132268	0.132121	0.0972002	0.102117	0.124308		0.0533584	0.00691474	0.0342671	0.0804934	0.0806514	0.0530251	0.055082	0.102117	0.0176258	0.483535
23	88.1315	21.8444	SAPKHALI	clay	1	5.92	3.6	63.2	33.2	0.46	116	33.6245	337	4.01			0.845714	0.06	0.316456	0.60241	0.560976	0.38796	0.855584	0.748889	0.0473815		0.0742562	0.115246	0.133984	0.0884543	0.132268	0.132121	0.0972002	0.102117	0.124308		0.0627996	0.00691474	0.0424001	0.0532857	0.0741993	0.0512576	0.083163	0.0764744	0.00588991	0.456384
24	88.1378	21.8501	KACHUBERIYA	clay	1	5.04	0	78.2	21.8	0.52	119	26.2009	427	0.56			0.72	0	0.255754	0.917431	0.634146	0.397993	0.666689	0.948889	0.339286		0.0742562	0.115246	0.133984	0.0884543	0.132268	0.132121	0.0972002	0.102117	0.124308		0.0534645	0	0.0342671	0.0811507	0.0838775	0.0525832	0.0648023	0.0968978	0.042176	0.509219
25	88.1402	21.8499	KACHUBERIYA	clay	1	6.23	0	83.2	16.8	0.5	117	24.0175	450	0.41			0.89	0	0.240385	0.84	0.609756	0.391304	0.611131	1	0.463415		0.0742562	0.115246	0.133984	0.0884543	0.132268	0.132121	0.0972002	0.102117	0.124308		0.0660881	0	0.0322078	0.0743016	0.0806514	0.0516995	0.0594021	0.102117	0.0576062	0.524074
26	88.1425	21.8499	KACHUBERIYA	clay	1	4.89	0	78.2	21.8	0.79	268	32.3144	405	3.73			0.698571	0	0.255754	0.917431	0.963415	0.896321	0.82225	0.9	0.0509383		0.0742562	0.115246	0.133984	0.0884543	0.132268	0.132121	0.0972002	0.102117	0.124308		0.0518733	0	0.0342671	0.0811507	0.127429	0.118423	0.0799228	0.0919054	0.00633205	0.591303
27	88.1476	21.849	KACHUBERIYA	clay	1	4.84	0	78.2	21.8	0.58	123	29.6943	450	0.52			0.691429	0	0.255754	0.917431	0.707317	0.411371	0.755581	1	0.365385		0.0742562	0.115246	0.133984	0.0884543	0.132268	0.132121	0.0972002	0.102117	0.124308		0.0513429	0	0.0342671	0.0811507	0.0935557	0.0543507	0.0734426	0.102117	0.0454203	0.535647
28	88.1498	21.8494	KACHUBERIYA	clay	1	7.08	3.6	63.2	33.2	0.5	114	24.4541	450	4.38			0.988701	0.06	0.316456	0.60241	0.609756	0.381271	0.622243	1	0.043379		0.0742562	0.115246	0.133984	0.0884543	0.132268	0.132121	0.0972002	0.102117	0.124308		0.0734172	0.00691474	0.0424001	0.0532857	0.0806514	0.0503739	0.0604821	0.102117	0.00539236	0.475035
29	88.1361	21.8415	KACHUBERIYA	clay	1	5.32	0	83.2	16.8	0.65	210	24.8908	382	0.92			0.76	0	0.240385	0.84	0.792683	0.702341	0.633354	0.848889	0.206522		0.0742562	0.115246	0.133984	0.0884543	0.132268	0.132121	0.0972002	0.102117	0.124308		0.0564347	0	0.0322078	0.0743016	0.104847	0.092794	0.0615622	0.0866861	0.0256723	0.534505
30	88.1345	21.8368	KACHUBERIYA	clay	1	5.08	0	83.2	16.8	0.78	258	13.9738	450	1.18			0.725714	0	0.240385	0.84	0.95122	0.862876	0.355567	1	0.161017		0.0742562	0.115246	0.133984	0.0884543	0.132268	0.132121	0.0972002	0.102117	0.124308		0.0538888	0	0.0322078	0.0743016	0.125816	0.114004	0.0345612	0.102117	0.0200157	0.556912
31	88.1399	21.8362	KACHUBERIYA	clay	1	5.16	0	78.2	21.8	0.74	225	39.3013	450	1.63			0.737143	0	0.255754	0.917431	0.902439	0.752508	1.00003	1	0.116564		0.0742562	0.115246	0.133984	0.0884543	0.132268	0.132121	0.0972002	0.102117	0.124308		0.0547375	0	0.0342671	0.0811507	0.119364	0.0994221	0.0972035	0.102117	0.0144899	0.602752
32	88.1427	21.8351	KACHUBERIYA	clay	1	5.66	0	88.2	11.8	0.6	159	39.3013	414	3.41			0.808571	0	0.226757	0.59	0.731707	0.531773	1.00003	0.92	0.0557185		0.0742562	0.115246	0.133984	0.0884543	0.132268	0.132121	0.0972002	0.102117	0.124308		0.0600415	0	0.0303819	0.052188	0.0967817	0.0702583	0.0972035	0.0939477	0.00692626	0.507729
33	88.146	21.8351	KACHUBERIYA	clay	1	5.65	0	73.2	26.8	0.45	110	31.0044	450	0.58			0.807143	0	0.273224	0.746269	0.54878	0.367893	0.788915	1	0.327586		0.0742562	0.115246	0.133984	0.0884543	0.132268	0.132121	0.0972002	0.102117	0.124308		0.0599354	0	0.0366077	0.0660106	0.0725863	0.0486064	0.0766827	0.102117	0.0407216	0.503268
34	88.1494	21.8314	KACHUBERIYA	clay	1	4.66	13.6	48.2	38.2	0.6	164	39.3013	315	0.35			0.665714	0.226667	0.414938	0.52356	0.731707	0.548495	1.00003	0.7	0.542857		0.0742562	0.115246	0.133984	0.0884543	0.132268	0.132121	0.0972002	0.102117	0.124308		0.0494334	0.0261224	0.0555951	0.0463111	0.0967817	0.0724677	0.0972035	0.071482	0.0674816	0.582878
35	88.1641	21.8223	MNRIGANGA	clay	1	6.96	3.6	73.2	23.2	0.48	111	39.3013	450	4.29			0.994286	0.06	0.273224	0.862069	0.585366	0.371237	1.00003	1	0.044289		0.0742562	0.115246	0.133984	0.0884543	0.132268	0.132121	0.0972002	0.102117	0.124308		0.0738319	0.00691474	0.0366077	0.0762537	0.0774254	0.0490482	0.0972035	0.102117	0.00550549	0.524908
36	88.1634	21.8158	COMPANIR CHAR	clay	1	5.24	3.6	68.2	28.2	0.61	163	31.0044	180	1.28			0.748571	0.06	0.293255	0.70922	0.743902	0.545151	0.788915	0.4	0.148438		0.0742562	0.115246	0.133984	0.0884543	0.132268	0.132121	0.0972002	0.102117	0.124308		0.0555861	0.00691474	0.0392916	0.0627335	0.0983948	0.0720258	0.0766827	0.0408468	0.018452	0.470928
37	88.1588	21.816	COMPANIR CHAR	clay	1	4.67	0	78.2	21.8	0.42	118	31.441	225	1.2			0.667143	0	0.255754	0.917431	0.512195	0.394649	0.800027	0.5	0.158333		0.0742562	0.115246	0.133984	0.0884543	0.132268	0.132121	0.0972002	0.102117	0.124308		0.0495395	0	0.0342671	0.0811507	0.0677472	0.0521414	0.0777628	0.0510585	0.0196821	0.433349
38	88.1583	21.8211	COMPANIR CHAR	clay	1	4.81	0	93.2	6.8	0.62	166	39.3013	414	0.46			0.687143	0	0.214592	0.34	0.756098	0.555184	1.00003	0.92	0.413043		0.0742562	0.115246	0.133984	0.0884543	0.132268	0.132121	0.0972002	0.102117	0.124308		0.0510247	0	0.028752	0.0300744	0.100008	0.0733514	0.0972035	0.0939477	0.0513447	0.525706
39	88.1477	21.8209	COMPANIR CHAR	clay	1	4.39	0	78.2	21.8	0.65	206	39.3013	450	10.08			0.627143	0	0.255754	0.917431	0.792683	0.688963	1.00003	1	0.0188492		0.0742562	0.115246	0.133984	0.0884543	0.132268	0.132121	0.0972002	0.102117	0.124308		0.0465693	0	0.0342671	0.0811507	0.104847	0.0910265	0.0972035	0.102117	0.00234311	0.559524
40	88.1412	21.8258	COMPANIR CHAR	clay	1	6.64	0	73.2	26.8	0.62	165	39.3013	450	0.89			0.948571	0	0.273224	0.746269	0.756098	0.551839	1.00003	1	0.213483		0.0742562	0.115246	0.133984	0.0884543	0.132268	0.132121	0.0972002	0.102117	0.124308		0.0704374	0	0.0366077	0.0660106	0.100008	0.0729095	0.0972035	0.102117	0.0265377	0.571831
41	88.168	21.8122	SHIKARPUR	clay	1	4.51	3.6	73.2	23.2	0.48	114	31.441	450	7.28			0.644286	0.06	0.273224	0.862069	0.585366	0.381271	0.800027	1	0.0260989		0.0742562	0.115246	0.133984	0.0884543	0.132268	0.132121	0.0972002	0.102117	0.124308		0.0478422	0.00691474	0.0366077	0.0762537	0.0774254	0.0503739	0.0777628	0.102117	0.00324431	0.478542
42	88.1611	21.8074	SHIKARPUR	clay	1	6.33	8.6	73.2	18.2	0.76	241	26.2009	450	1.23			0.904286	0.143333	0.273224	0.91	0.926829	0.80602	0.666689	1	0.154472		0.0742562	0.115246	0.133984	0.0884543	0.132268	0.132121	0.0972002	0.102117	0.124308		0.0671489	0.0165185	0.0366077	0.0804934	0.12259	0.106492	0.0648023	0.102117	0.0192021	0.615972
43	88.1566	21.8016	RAMKRISHNAPUR	clay	1	5.65	0	78.2	21.8	0.76	230	39.3013	450	0.68			0.807143	0	0.255754	0.917431	0.926829	0.769231	1.00003	1	0.279412		0.0742562	0.115246	0.133984	0.0884543	0.132268	0.132121	0.0972002	0.102117	0.124308		0.0599354	0	0.0342671	0.0811507	0.12259	0.101631	0.0972035	0.102117	0.0347332	0.633629
44	88.1658	21.7995	RAMKRISHNAPUR	clay	1	6.03	8.6	68.2	23.2	0.48	108	36.2445	450	1.94			0.861429	0.143333	0.293255	0.862069	0.585366	0.361204	0.922253	1	0.0979381		0.0742562	0.115246	0.133984	0.0884543	0.132268	0.132121	0.0972002	0.102117	0.124308		0.0639665	0.0165185	0.0392916	0.0762537	0.0774254	0.0477226	0.0896432	0.102117	0.0121745	0.525113
45	88.164	21.7936	GOBINDAPUR	clay	1	4.45	0	68.2	31.8	0.68	210	18.3406	310	0.48			0.635714	0	0.293255	0.628931	0.829268	0.702341	0.466682	0.688889	0.395833		0.0742562	0.115246	0.133984	0.0884543	0.132268	0.132121	0.0972002	0.102117	0.124308		0.0472058	0	0.0392916	0.0556316	0.109686	0.092794	0.0453616	0.0703473	0.0492053	0.509523
46	88.1638	21.793	GOBINDAPUR	clay	1	5.07	0	83.2	16.8	0.79	270	39.3013	337	1.07			0.724286	0	0.240385	0.84	0.963415	0.90301	1.00003	0.748889	0.17757		0.0742562	0.115246	0.133984	0.0884543	0.132268	0.132121	0.0972002	0.102117	0.124308		0.0537827	0	0.0322078	0.0743016	0.127429	0.119307	0.0972035	0.0764744	0.0220734	0.602779
47	88.1599	21.7945	GOBINDAPUR	clay	1	5.79	0	88.2	11.8	0.45	111	19.214	283	0.75			0.827143	0	0.226757	0.59	0.54878	0.371237	0.488905	0.628889	0.253333		0.0742562	0.115246	0.133984	0.0884543	0.132268	0.132121	0.0972002	0.102117	0.124308		0.0614205	0	0.0303819	0.052188	0.0725863	0.0490482	0.0475217	0.0642203	0.0314914	0.408858
48	88.1639	21.7858	GOBINDAPUR	clay	1	6.86	0	83.2	16.8	0.45	114	39.3013	450	0.71			0.98	0	0.240385	0.84	0.54878	0.381271	1.00003	1	0.267606		0.0742562	0.115246	0.133984	0.0884543	0.132268	0.132121	0.0972002	0.102117	0.124308		0.0727711	0	0.0322078	0.0743016	0.0725863	0.0503739	0.0972035	0.102117	0.0332656	0.534827
49	88.1682	21.7831	DEBIMATHURAPUR	clay	1	4.94	0	73.2	26.8	0.58	127	30.131	450	0.47			0.705714	0	0.273224	0.746269	0.707317	0.424749	0.766692	1	0.404255		0.0742562	0.115246	0.133984	0.0884543	0.132268	0.132121	0.0972002	0.102117	0.124308		0.0524037	0	0.0366077	0.0660106	0.0935557	0.0561182	0.0745226	0.102117	0.0502522	0.531588
50	88.1663	21.7791	DEBIMATHURAPUR	clay	1	7.14	0	78.2	21.8	0.49	115	39.3013	450	0.36			0.980392	0	0.255754	0.917431	0.597561	0.384615	1.00003	1	0.527778		0.0742562	0.115246	0.133984	0.0884543	0.132268	0.132121	0.0972002	0.102117	0.124308		0.0728002	0	0.0342671	0.0811507	0.0790384	0.0508157	0.0972035	0.102117	0.0656071	0.583
51	88.1705	21.7779	DEBIMATHURAPUR	clay	1	7.59	0	78.2	21.8	0.82	288	39.3013	360	0.47			0.922266	0	0.255754	0.917431	1	0.963211	1.00003	0.8	0.404255		0.0742562	0.115246	0.133984	0.0884543	0.132268	0.132121	0.0972002	0.102117	0.124308		0.068484	0	0.0342671	0.0811507	0.132268	0.12726	0.0972035	0.0816937	0.0502522	0.67258
52	88.1711	21.7731	DEBIMATHURAPUR	clay	1	7.89	3.6	63.2	33.2	0.75	243	39.3013	450	0.93			0.887199	0.06	0.316456	0.60241	0.914634	0.812709	1.00003	1	0.204301		0.0742562	0.115246	0.133984	0.0884543	0.132268	0.132121	0.0972002	0.102117	0.124308		0.0658801	0.00691474	0.0424001	0.0532857	0.120977	0.107376	0.0972035	0.102117	0.0253963	0.62155
53	88.1393	21.8107	DHARAPARA	clay	1	5.88	0	98.2	1.8	0.41	118	18.3406	450	0.45			0.84	0	0.203666	0.09	0.5	0.394649	0.466682	1	0.422222		0.0742562	0.115246	0.133984	0.0884543	0.132268	0.132121	0.0972002	0.102117	0.124308		0.0623752	0	0.027288	0.00796088	0.0661342	0.0521414	0.0453616	0.102117	0.0524857	0.415864
54	88.1368	21.8084	DHARAPARA	clay	1	7.35	13.6	58.2	28.2	0.6	164	37.1179	450	0.86			0.952381	0.226667	0.343643	0.70922	0.731707	0.548495	0.944476	1	0.22093		0.0742562	0.115246	0.133984	0.0884543	0.132268	0.132121	0.0972002	0.102117	0.124308		0.0707202	0.0261224	0.0460427	0.0627335	0.0967817	0.0724677	0.0918033	0.102117	0.0274634	0.596252
55	88.1439	21.8097	DHARAPARA	clay	1	5.88	0	88.2	11.8	0.72	221	10.4803	450	0.95			0.84	0	0.226757	0.59	0.878049	0.73913	0.266676	1	0.2		0.0742562	0.115246	0.133984	0.0884543	0.132268	0.132121	0.0972002	0.102117	0.124308		0.0623752	0	0.0303819	0.052188	0.116138	0.0976546	0.0259209	0.102117	0.0248616	0.511637
56	88.1416	21.8043	DHARAPARA	loam	3	5.18	38.6	23.2	38.2	0.76	234	39.3013	292	1.02			0.74	0.643333	0.862069	0.52356	0.926829	0.782609	1.00003	0.648889	0.186275		0.0742562	0.115246	0.133984	0.0884543	0.132268	0.132121	0.0972002	0.102117	0.124308		0.0549496	0.0741414	0.115504	0.0463111	0.12259	0.103399	0.0972035	0.0662626	0.0231554	0.703517
57	88.1215	21.8392	SAPKHALI	clay	1	6.35	18.6	53.2	28.2	0.44	115	39.3013	180	0.63			0.907143	0.31	0.37594	0.70922	0.536585	0.384615	1.00003	0.4	0.301587		0.0742562	0.115246	0.133984	0.0884543	0.132268	0.132121	0.0972002	0.102117	0.124308		0.067361	0.0357262	0.05037	0.0627335	0.0709733	0.0508157	0.0972035	0.0408468	0.0374898	0.51352
58	88.1111	21.8391	SAPKHALI	sandyloam	4	7.63	53.6	18.2	28.2	0.46	116	27.5109	450	8.45			0.917431	0.893333	0.91	0.70922	0.560976	0.38796	0.700023	1	0.0224852		0.0742562	0.115246	0.133984	0.0884543	0.132268	0.132121	0.0972002	0.102117	0.124308		0.068125	0.102953	0.121926	0.0627335	0.0741993	0.0512576	0.0680424	0.102117	0.0027951	0.654149
59	88.1176	21.8345	SAPKHALI	clay	1	5.44	0	88.2	11.8	0.77	245	39.3013	450	3.7			0.777143	0	0.226757	0.59	0.939024	0.819398	1.00003	1	0.0513514		0.0742562	0.115246	0.133984	0.0884543	0.132268	0.132121	0.0972002	0.102117	0.124308		0.0577077	0	0.0303819	0.052188	0.124203	0.10826	0.0972035	0.102117	0.00638339	0.578444
60	88.1156	21.8289	BAMANKHALI	clay	1	6.24	8.6	73.2	18.2	0.76	238	37.5546	450	2.41			0.891429	0.143333	0.273224	0.91	0.926829	0.795987	0.955587	1	0.0788382		0.0742562	0.115246	0.133984	0.0884543	0.132268	0.132121	0.0972002	0.102117	0.124308		0.0661941	0.0165185	0.0366077	0.0804934	0.12259	0.105166	0.0928833	0.102117	0.00980023	0.632371
61	88.1064	21.8307	BAMANKHALI	clay	1	6.08	13.6	73.2	13.2	0.78	255	39.3013	225	1.18			0.868571	0.226667	0.273224	0.66	0.95122	0.852843	1.00003	0.5	0.161017		0.0742562	0.115246	0.133984	0.0884543	0.132268	0.132121	0.0972002	0.102117	0.124308		0.0644969	0.0261224	0.0366077	0.0583798	0.125816	0.112678	0.0972035	0.0510585	0.0200157	0.592379
62	88.1123	21.8288	BAMANKHALI	clay	1	5.73	0	68.2	31.8	0.45	118	39.3013	450	0.79			0.818571	0	0.293255	0.628931	0.54878	0.394649	1.00003	1	0.240506		0.0742562	0.115246	0.133984	0.0884543	0.132268	0.132121	0.0972002	0.102117	0.124308		0.060784	0	0.0392916	0.0556316	0.0725863	0.0521414	0.0972035	0.102117	0.0298969	0.509652
63	88.1225	21.8279	BAMANKHALI	clay	1	7	18.6	53.2	28.2	0.51	115	39.3013	450	0.48			1	0.31	0.37594	0.70922	0.621951	0.384615	1.00003	1	0.395833		0.0742562	0.115246	0.133984	0.0884543	0.132268	0.132121	0.0972002	0.102117	0.124308		0.0742562	0.0357262	0.05037	0.0627335	0.0822645	0.0508157	0.0972035	0.102117	0.0492053	0.604692
64	88.1368	21.8163	BAMANKHALI	clay	1	4.51	0	98.2	1.8	0.77	262	39.3013	265	4.03			0.644286	0	0.203666	0.09	0.939024	0.876254	1.00003	0.588889	0.0471464		0.0742562	0.115246	0.133984	0.0884543	0.132268	0.132121	0.0972002	0.102117	0.124308		0.0478422	0	0.027288	0.00796088	0.124203	0.115772	0.0972035	0.0601356	0.00586068	0.486266
65	88.1385	21.8206	BAMANKHALI	clay	1	5.63	3.6	68.2	28.2	0.74	229	37.1179	450	0.36			0.804286	0.06	0.293255	0.70922	0.902439	0.765886	0.944476	1	0.527778		0.0742562	0.115246	0.133984	0.0884543	0.132268	0.132121	0.0972002	0.102117	0.124308		0.0597232	0.00691474	0.0392916	0.0627335	0.119364	0.10119	0.0918033	0.102117	0.0656071	0.648744
66	88.1353	21.827	BAMANKHALI	clayloam	5	7.68	28.6	33.2	38.2	0.61	157	39.3013	360	0.38			0.911458	0.476667	0.60241	0.52356	0.743902	0.525084	1.00003	0.8	0.5		0.0742562	0.115246	0.133984	0.0884543	0.132268	0.132121	0.0972002	0.102117	0.124308		0.0676815	0.0549338	0.0807134	0.0463111	0.0983948	0.0693745	0.0972035	0.0816937	0.0621541	0.65846
67	88.1239	21.8255	BAMANKHALI	clay	1	7.33	8.6	58.2	33.2	0.45	117	39.3013	450	0.81			0.95498	0.143333	0.343643	0.60241	0.54878	0.391304	1.00003	1	0.234568		0.0742562	0.115246	0.133984	0.0884543	0.132268	0.132121	0.0972002	0.102117	0.124308		0.0709132	0.0165185	0.0460427	0.0532857	0.0725863	0.0516995	0.0972035	0.102117	0.0291587	0.539525
68	88.1708	21.7525	KAYLAPARA	clay	1	7.02	3.6	73.2	23.2	0.46	119	27.5109	252	3.43			1.00286	0.06	0.273224	0.862069	0.560976	0.397993	0.700023	0.56	0.0553936		0.0742562	0.115246	0.133984	0.0884543	0.132268	0.132121	0.0972002	0.102117	0.124308		0.0744684	0.00691474	0.0366077	0.0762537	0.0741993	0.0525832	0.0680424	0.0571856	0.00688588	0.453141
69	88.1634	21.7465	MRITYUNJAYNAGAR	clay	1	5.06	0	98.2	1.8	0.65	206	25.3275	112	0.49			0.722857	0	0.203666	0.09	0.792683	0.688963	0.644466	0.248889	0.387755		0.0742562	0.115246	0.133984	0.0884543	0.132268	0.132121	0.0972002	0.102117	0.124308		0.0536767	0	0.027288	0.00796088	0.104847	0.0910265	0.0626422	0.0254158	0.0482011	0.421058
70	88.1669	21.7502	KAYLAPARA	clay	1	6.09	0	78.2	21.8	0.42	117	39.3013	405	0.92			0.87	0	0.255754	0.917431	0.512195	0.391304	1.00003	0.9	0.206522		0.0742562	0.115246	0.133984	0.0884543	0.132268	0.132121	0.0972002	0.102117	0.124308		0.0646029	0	0.0342671	0.0811507	0.0677472	0.0516995	0.0972035	0.0919054	0.0256723	0.514249
71	88.159	21.751	KAYLAPARA	clay	1	7.02	0	78.2	21.8	0.76	242	32.3144	292	0.67			1.00286	0	0.255754	0.917431	0.926829	0.809365	0.82225	0.648889	0.283582		0.0742562	0.115246	0.133984	0.0884543	0.132268	0.132121	0.0972002	0.102117	0.124308		0.0744684	0	0.0342671	0.0811507	0.12259	0.106934	0.0799228	0.0662626	0.0352516	0.600847
72	88.1575	21.7495	KAYLAPARA	clay	1	7.36	3.6	58.2	38.2	0.52	116	38.8646	450	0.81			0.951087	0.06	0.343643	0.52356	0.634146	0.38796	0.988922	1	0.234568		0.0742562	0.115246	0.133984	0.0884543	0.132268	0.132121	0.0972002	0.102117	0.124308		0.0706241	0.00691474	0.0460427	0.0463111	0.0838775	0.0512576	0.0961234	0.102117	0.0291587	0.532427
73	88.1575	21.7495	KAYLAPARA	clayloam	5	7.18	38.6	33.2	28.2	0.46	119	28.821	450	0.62			0.97493	0.643333	0.60241	0.70922	0.560976	0.397993	0.733358	1	0.306452		0.0742562	0.115246	0.133984	0.0884543	0.132268	0.132121	0.0972002	0.102117	0.124308		0.0723947	0.0741414	0.0807134	0.0627335	0.0741993	0.0525832	0.0712825	0.102117	0.0380944	0.62826
74	88.1602	21.7544	KAYLAPARA	clay	1	5.28	0	93.2	6.8	0.48	108	19.6507	450	0.68			0.754286	0	0.214592	0.34	0.585366	0.361204	0.500017	1	0.279412		0.0742562	0.115246	0.133984	0.0884543	0.132268	0.132121	0.0972002	0.102117	0.124308		0.0560104	0	0.028752	0.0300744	0.0774254	0.0477226	0.0486017	0.102117	0.0347332	0.425437
75	88.1552	21.7676	NAGENDRAGANJA	clay	1	6.77	18.6	63.2	18.2	0.76	233	39.3013	450	1.61			0.967143	0.31	0.316456	0.91	0.926829	0.779264	1.00003	1	0.118012		0.0742562	0.115246	0.133984	0.0884543	0.132268	0.132121	0.0972002	0.102117	0.124308		0.0718164	0.0357262	0.0424001	0.0804934	0.12259	0.102957	0.0972035	0.102117	0.0146699	0.669974
76	88.1579	21.7678	NAGENDRAGANJA	clay	1	6.84	28.6	48.2	23.2	0.48	110	39.3013	450	1.01			0.977143	0.476667	0.414938	0.862069	0.585366	0.367893	1.00003	1	0.188119		0.0742562	0.115246	0.133984	0.0884543	0.132268	0.132121	0.0972002	0.102117	0.124308		0.072559	0.0549338	0.0555951	0.0762537	0.0774254	0.0486064	0.0972035	0.102117	0.0233847	0.608079
77	88.1589	21.7721	NAGENDRAGANJA	clay	1	7.03	0	80	20	0.47	112	21.3974	450	1.09			1.00429	0	0.25	1	0.573171	0.374582	0.544463	1	0.174312		0.0742562	0.115246	0.133984	0.0884543	0.132268	0.132121	0.0972002	0.102117	0.124308		0.0745745	0	0.0334961	0.0884543	0.0758124	0.0494901	0.0529219	0.102117	0.0216684	0.498535
78	88.1479	21.7706	NAGENDRAGANJA	clay	1	6.59	3.6	73.2	23.2	0.43	108	23.5808	450	1.48			0.941429	0.06	0.273224	0.862069	0.52439	0.361204	0.60002	1	0.128378		0.0742562	0.115246	0.133984	0.0884543	0.132268	0.132121	0.0972002	0.102117	0.124308		0.069907	0.00691474	0.0366077	0.0762537	0.0693602	0.0477226	0.0583221	0.102117	0.0159585	0.483164
79	88.1349	21.7797	MAHENDRAGANJA	clay	1	5.93	8.6	68.2	23.2	0.56	121	27.5109	450	1.4			0.847143	0.143333	0.293255	0.862069	0.682927	0.404682	0.700023	1	0.135714		0.0742562	0.115246	0.133984	0.0884543	0.132268	0.132121	0.0972002	0.102117	0.124308		0.0629057	0.0165185	0.0392916	0.0762537	0.0903296	0.053467	0.0680424	0.102117	0.0168704	0.525796
80	88.1392	21.7818	MAHENDRAGANJA	clay	1	5.59	8.6	83.2	8.2	0.41	110	23.5808	427	2.08			0.798571	0.143333	0.240385	0.41	0.5	0.367893	0.60002	0.948889	0.0913462		0.0742562	0.115246	0.133984	0.0884543	0.132268	0.132121	0.0972002	0.102117	0.124308		0.0592989	0.0165185	0.0322078	0.0362662	0.0661342	0.0486064	0.0583221	0.0968978	0.0113551	0.425607
81	88.1425	21.7901	MAHENDRAGANJA	clay	1	6.89	0	88.2	11.8	0.78	268	39.3013	450	1.38			0.984286	0	0.226757	0.59	0.95122	0.896321	1.00003	1	0.137681		0.0742562	0.115246	0.133984	0.0884543	0.132268	0.132121	0.0972002	0.102117	0.124308		0.0730894	0	0.0303819	0.052188	0.125816	0.118423	0.0972035	0.102117	0.0171149	0.616334
82	88.1535	21.7961	DHASPARA	clay	1	5.06	3.6	73.2	23.2	0.48	114	23.5808	450	1.4			0.722857	0.06	0.273224	0.862069	0.585366	0.381271	0.60002	1	0.135714		0.0742562	0.115246	0.133984	0.0884543	0.132268	0.132121	0.0972002	0.102117	0.124308		0.0536767	0.00691474	0.0366077	0.0762537	0.0774254	0.0503739	0.0583221	0.102117	0.0168704	0.478562
83	88.154	21.7984	KOMPANICHAR	clay	1	5.68	18.6	63.2	18.2	0.65	204	39.3013	369	2.3			0.811429	0.31	0.316456	0.91	0.792683	0.682274	1.00003	0.82	0.0826087		0.0742562	0.115246	0.133984	0.0884543	0.132268	0.132121	0.0972002	0.102117	0.124308		0.0602536	0.0357262	0.0424001	0.0804934	0.104847	0.0901427	0.0972035	0.083736	0.0102689	0.605071
84	88.1303	21.7789	MAHENDRAGANJA	clayloam	5	5.43	43.6	33.2	23.2	0.5	116	29.6943	450	0.69			0.775714	0.726667	0.60241	0.862069	0.609756	0.38796	0.755581	1	0.275362		0.0742562	0.115246	0.133984	0.0884543	0.132268	0.132121	0.0972002	0.102117	0.124308		0.0576016	0.0837452	0.0807134	0.0762537	0.0806514	0.0512576	0.0734426	0.102117	0.0342298	0.640012
85	88.1236	21.7814	MAHENDRAGANJA	clay	1	5.86	3.6	63.2	33.2	0.45	110	30.5677	450	0.25			0.837143	0.06	0.316456	0.60241	0.54878	0.367893	0.777804	1	0.76		0.0742562	0.115246	0.133984	0.0884543	0.132268	0.132121	0.0972002	0.102117	0.124308		0.0621631	0.00691474	0.0424001	0.0532857	0.0725863	0.0486064	0.0756027	0.102117	0.0944742	0.55815
86	88.1143	21.7861	KRISHNANAGAR	clay	1	5.69	8.6	63.2	28.2	0.6	169	24.4541	450	0.92			0.812857	0.143333	0.316456	0.70922	0.731707	0.565217	0.622243	1	0.206522		0.0742562	0.115246	0.133984	0.0884543	0.132268	0.132121	0.0972002	0.102117	0.124308		0.0603597	0.0165185	0.0424001	0.0627335	0.0967817	0.074677	0.0604821	0.102117	0.0256723	0.541742
87	88.1104	21.7888	KRISHNANAGAR	clay	1	6.74	8.6	68.2	23.2	0.69	211	7.42358	450	1.51			0.962857	0.143333	0.293255	0.862069	0.841463	0.705686	0.188895	1	0.125828		0.0742562	0.115246	0.133984	0.0884543	0.132268	0.132121	0.0972002	0.102117	0.124308		0.0714982	0.0165185	0.0392916	0.0762537	0.111299	0.0932358	0.0183607	0.102117	0.0156414	0.544216
88	88.1169	21.8066	MANDIRTALA	clay	1	6.1	3.6	73.2	23.2	0.6	164	21.8341	450	0.78			0.871429	0.06	0.273224	0.862069	0.731707	0.548495	0.555574	1	0.24359		0.0742562	0.115246	0.133984	0.0884543	0.132268	0.132121	0.0972002	0.102117	0.124308		0.064709	0.00691474	0.0366077	0.0762537	0.0967817	0.0724677	0.0540019	0.102117	0.0302802	0.540134
89	88.111	21.8039	PHULDUBI	sandyclayloam	6	4.56	63.6	33.2	3.2	0.45	114	36.2445	315	0.23			0.651429	0.943396	0.60241	0.16	0.54878	0.381271	0.922253	0.7	0.826087		0.0742562	0.115246	0.133984	0.0884543	0.132268	0.132121	0.0972002	0.102117	0.124308		0.0483726	0.108722	0.0807134	0.0141527	0.0725863	0.0503739	0.0896432	0.071482	0.102689	0.638736
90	88.1074	21.8063	MANDIRTALA	clay	1	5.65	0	83.2	16.8	0.78	264	39.3013	450	0.77			0.807143	0	0.240385	0.84	0.95122	0.882943	1.00003	1	0.246753		0.0742562	0.115246	0.133984	0.0884543	0.132268	0.132121	0.0972002	0.102117	0.124308		0.0599354	0	0.0322078	0.0743016	0.125816	0.116655	0.0972035	0.102117	0.0306734	0.63891
91	88.1065	21.81	MANDIRTALA	clay	1	4.7	23.6	58.2	18.2	0.45	112	38.8646	270	0.79			0.671429	0.393333	0.343643	0.91	0.54878	0.374582	0.988922	0.6	0.240506		0.0742562	0.115246	0.133984	0.0884543	0.132268	0.132121	0.0972002	0.102117	0.124308		0.0498578	0.04533	0.0460427	0.0804934	0.0725863	0.0494901	0.0961234	0.0612703	0.0298969	0.531091
92	88.1048	21.8143	MANDIRTALA	clayloam	5	4.78	43.6	33.2	23.2	0.78	246	39.3013	135	0.5			0.682857	0.726667	0.60241	0.862069	0.95122	0.822742	1.00003	0.3	0.38		0.0742562	0.115246	0.133984	0.0884543	0.132268	0.132121	0.0972002	0.102117	0.124308		0.0507064	0.0837452	0.0807134	0.0762537	0.125816	0.108701	0.0972035	0.0306351	0.0472371	0.701012
93	88.1013	21.8201	MANDIRTALA	sandyclayloam	6	5.58	68.6	28.2	3.2	0.46	112	39.3013	427	1.1			0.797143	0.874636	0.70922	0.16	0.560976	0.374582	1.00003	0.948889	0.172727		0.0742562	0.115246	0.133984	0.0884543	0.132268	0.132121	0.0972002	0.102117	0.124308		0.0591928	0.100798	0.0950243	0.0141527	0.0741993	0.0494901	0.0972035	0.0968978	0.0214714	0.60843
94	88.1037	21.8124	MANDIRTALA	clay	1	7.74	0	98.2	1.8	0.65	200	13.5371	427	0.47			0.904393	0	0.203666	0.09	0.792683	0.668896	0.344456	0.948889	0.404255		0.0742562	0.115246	0.133984	0.0884543	0.132268	0.132121	0.0972002	0.102117	0.124308		0.0671568	0	0.027288	0.00796088	0.104847	0.0883752	0.0334812	0.0968978	0.0502522	0.476259
95	88.1032	21.8101	MANDIRTALA	clay	1	6.42	3.6	78.2	18.2	0.46	109	26.2009	436	0.54			0.917143	0.06	0.255754	0.91	0.560976	0.364548	0.666689	0.968889	0.351852		0.0742562	0.115246	0.133984	0.0884543	0.132268	0.132121	0.0972002	0.102117	0.124308		0.0681036	0.00691474	0.0342671	0.0804934	0.0741993	0.0481645	0.0648023	0.0989401	0.0437381	0.519623
96	88.098	21.8097	MANDIRTALA	clay	1	5.27	0	83.2	16.8	0.45	110	39.3013	180	0.73			0.752857	0	0.240385	0.84	0.54878	0.367893	1.00003	0.4	0.260274		0.0742562	0.115246	0.133984	0.0884543	0.132268	0.132121	0.0972002	0.102117	0.124308		0.0559043	0	0.0322078	0.0743016	0.0725863	0.0486064	0.0972035	0.0408468	0.0323542	0.454011
97	88.0976	21.8098	MANDIRTALA	sandyclayloam	6	4.91	58.6	33.2	8.2	0.6	163	27.5109	315	0.98			0.701429	0.976667	0.60241	0.41	0.731707	0.545151	0.700023	0.7	0.193878		0.0742562	0.115246	0.133984	0.0884543	0.132268	0.132121	0.0972002	0.102117	0.124308		0.0520855	0.112557	0.0807134	0.0362662	0.0967817	0.0720258	0.0680424	0.071482	0.0241006	0.614054
98	88.0971	21.7953	PHULDUBI	clay	1	7.74	33.6	58.2	8.2	0.55	116	31.8777	450	3			0.904393	0.56	0.343643	0.41	0.670732	0.38796	0.811138	1	0.0633333		0.0742562	0.115246	0.133984	0.0884543	0.132268	0.132121	0.0972002	0.102117	0.124308		0.0671568	0.0645376	0.0460427	0.0362662	0.0887166	0.0512576	0.0788428	0.102117	0.00787285	0.54281
99	88.1004	21.7937	PHULDUBI	clayloam	5	8.13	23.6	38.2	38.2	0.46	111	39.3013	360	6.32			0.861009	0.393333	0.52356	0.52356	0.560976	0.371237	1.00003	0.8	0.0300633		0.0742562	0.115246	0.133984	0.0884543	0.132268	0.132121	0.0972002	0.102117	0.124308		0.0639353	0.04533	0.0701488	0.0463111	0.0741993	0.0490482	0.0972035	0.0816937	0.00373711	0.531607
100	88.1059	21.791	PHULDUBI	clay	1	7.25	33.6	43.2	23.2	0.44	116	27.5109	450	8.65			0.965517	0.56	0.462963	0.862069	0.536585	0.38796	0.700023	1	0.0219653		0.0742562	0.115246	0.133984	0.0884543	0.132268	0.132121	0.0972002	0.102117	0.124308		0.0716957	0.0645376	0.0620297	0.0762537	0.0709733	0.0512576	0.0680424	0.102117	0.00273047	0.569638
101	88.1131	21.7064	KAMALPUR	clay	1	7.22	28.6	43.2	28.2	0.58	137	39.3013	342	1.03			0.969529	0.476667	0.462963	0.70922	0.707317	0.458194	1.00003	0.76	0.184466		0.0742562	0.115246	0.133984	0.0884543	0.132268	0.132121	0.0972002	0.102117	0.124308		0.0719936	0.0549338	0.0620297	0.0627335	0.0935557	0.060537	0.0972035	0.077609	0.0229306	0.603526
102	88.1114	21.7141	KAMALPUR	clay	1	7.35	43.6	43.2	13.2	0.71	210	22.2707	405	2.05			0.952381	0.726667	0.462963	0.66	0.865854	0.702341	0.566686	0.9	0.0926829		0.0742562	0.115246	0.133984	0.0884543	0.132268	0.132121	0.0972002	0.102117	0.124308		0.0707202	0.0837452	0.0620297	0.0583798	0.114525	0.092794	0.055082	0.0919054	0.0115212	0.640703
103	88.1141	21.7167	KAMALPUR	clay	1	6.97	18.6	58.2	23.2	0.48	108	39.3013	382	0.47			0.995714	0.31	0.343643	0.862069	0.585366	0.361204	1.00003	0.848889	0.404255		0.0742562	0.115246	0.133984	0.0884543	0.132268	0.132121	0.0972002	0.102117	0.124308		0.073938	0.0357262	0.0460427	0.0762537	0.0774254	0.0477226	0.0972035	0.0866861	0.0502522	0.59125
104	88.1204	21.7124	KAMALPUR	clay	1	7.7	13.6	48.2	38.2	0.55	116	9.60699	450	0.87			0.909091	0.226667	0.414938	0.52356	0.670732	0.38796	0.244453	1	0.218391		0.0742562	0.115246	0.133984	0.0884543	0.132268	0.132121	0.0972002	0.102117	0.124308		0.0675057	0.0261224	0.0555951	0.0463111	0.0887166	0.0512576	0.0237608	0.102117	0.0271478	0.488534
105	88.1208	21.7136	KAMALPUR	clayloam	5	6.64	38.6	33.2	28.2	0.46	109	39.3013	360	1.26			0.948571	0.643333	0.60241	0.70922	0.560976	0.364548	1.00003	0.8	0.150794		0.0742562	0.115246	0.133984	0.0884543	0.132268	0.132121	0.0972002	0.102117	0.124308		0.0704374	0.0741414	0.0807134	0.0627335	0.0741993	0.0481645	0.0972035	0.0816937	0.0187449	0.608031
106	88.1254	21.7219	KAMALPUR	clay	1	6.62	8.6	53.2	38.2	0.76	238	25.3275	360	1.28			0.945714	0.143333	0.37594	0.52356	0.926829	0.795987	0.644466	0.8	0.148438		0.0742562	0.115246	0.133984	0.0884543	0.132268	0.132121	0.0972002	0.102117	0.124308		0.0702252	0.0165185	0.05037	0.0463111	0.12259	0.105166	0.0626422	0.0816937	0.018452	0.573969
107	88.1258	21.7238	KAMALPUR	clay	1	4.56	0	73.2	26.8	0.77	232	31.441	405	3.62			0.651429	0	0.273224	0.746269	0.939024	0.77592	0.800027	0.9	0.0524862		0.0742562	0.115246	0.133984	0.0884543	0.132268	0.132121	0.0972002	0.102117	0.124308		0.0483726	0	0.0366077	0.0660106	0.124203	0.102515	0.0777628	0.0919054	0.00652446	0.553902
108	88.1513	21.7045	BANKIMNAGAR	clay	1	7.69	0	90	10	0.5	112	31.0044	450	0.92			0.910273	0	0.222222	0.5	0.609756	0.374582	0.788915	1	0.206522		0.0742562	0.115246	0.133984	0.0884543	0.132268	0.132121	0.0972002	0.102117	0.124308		0.0675935	0	0.0297743	0.0442271	0.0806514	0.0494901	0.0766827	0.102117	0.0256723	0.476209
109	88.1531	21.7034	BANKIMNAGAR	clay	1	6.5	3.6	73.2	23.2	0.45	110	34.0611	292	0.46			0.928571	0.06	0.273224	0.862069	0.54878	0.367893	0.866696	0.648889	0.413043		0.0742562	0.115246	0.133984	0.0884543	0.132268	0.132121	0.0972002	0.102117	0.124308		0.0689522	0.00691474	0.0366077	0.0762537	0.0725863	0.0486064	0.084243	0.0662626	0.0513447	0.511771
110	88.1571	21.7032	BANKIMNAGAR	clay	1	5.13	0	83.2	16.8	0.59	135	38.4279	360	0.72			0.732857	0	0.240385	0.84	0.719512	0.451505	0.97781	0.8	0.263889		0.0742562	0.115246	0.133984	0.0884543	0.132268	0.132121	0.0972002	0.102117	0.124308		0.0544192	0	0.0322078	0.0743016	0.0951687	0.0596533	0.0950434	0.0816937	0.0328035	0.525291
111	88.149	21.6972	BANKIMNAGAR	clay	1	6.44	8.6	63.2	28.2	0.48	108	39.3013	450	0.19			0.92	0.143333	0.316456	0.70922	0.585366	0.361204	1.00003	1	1		0.0742562	0.115246	0.133984	0.0884543	0.132268	0.132121	0.0972002	0.102117	0.124308		0.0683157	0.0165185	0.0424001	0.0627335	0.0774254	0.0477226	0.0972035	0.102117	0.124308	0.638745
112	88.1463	21.693	BANKIMNAGAR	clay	1	5.26	3.6	68.2	28.2	0.76	232	29.2576	414	1.41			0.751429	0.06	0.293255	0.70922	0.926829	0.77592	0.744469	0.92	0.134752		0.0742562	0.115246	0.133984	0.0884543	0.132268	0.132121	0.0972002	0.102117	0.124308		0.0557983	0.00691474	0.0392916	0.0627335	0.12259	0.102515	0.0723626	0.0939477	0.0167507	0.572905
113	88.1449	21.6902	BANKIMNAGAR	clay	1	7.62	18.6	68.2	13.2	0.5	111	39.3013	450	0.44			0.918635	0.31	0.293255	0.66	0.609756	0.371237	1.00003	1	0.431818		0.0742562	0.115246	0.133984	0.0884543	0.132268	0.132121	0.0972002	0.102117	0.124308		0.0682144	0.0357262	0.0392916	0.0583798	0.0806514	0.0490482	0.0972035	0.102117	0.0536785	0.584311
114	88.1445	21.6912	BANKIMNAGAR	clay	1	6.81	13.6	63.2	23.2	0.52	108	39.3013	450	0.69			0.972857	0.226667	0.316456	0.862069	0.634146	0.361204	1.00003	1	0.275362		0.0742562	0.115246	0.133984	0.0884543	0.132268	0.132121	0.0972002	0.102117	0.124308		0.0722407	0.0261224	0.0424001	0.0762537	0.0838775	0.0477226	0.0972035	0.102117	0.0342298	0.582167
115	88.1472	21.7068	BANKIMNAGAR	clay	1	7.23	3.6	73.2	23.2	0.68	194	39.3013	450	0.85			0.968188	0.06	0.273224	0.862069	0.829268	0.648829	1.00003	1	0.223529		0.0742562	0.115246	0.133984	0.0884543	0.132268	0.132121	0.0972002	0.102117	0.124308		0.071894	0.00691474	0.0366077	0.0762537	0.109686	0.0857239	0.0972035	0.102117	0.0277865	0.614187
116	88.1594	21.7092	SUMATINAGAR	clay	1	4.95	0	83.2	16.8	0.48	110	39.3013	450	0.97			0.707143	0	0.240385	0.84	0.585366	0.367893	1.00003	1	0.195876		0.0742562	0.115246	0.133984	0.0884543	0.132268	0.132121	0.0972002	0.102117	0.124308		0.0525098	0	0.0322078	0.0743016	0.0774254	0.0486064	0.0972035	0.102117	0.024349	0.50872
117	88.1569	21.7101	SUMATINAGAR	clay	1	5.08	13.6	68.2	18.2	0.64	184	39.3013	450	0.78			0.725714	0.226667	0.293255	0.91	0.780488	0.615385	1.00003	1	0.24359		0.0742562	0.115246	0.133984	0.0884543	0.132268	0.132121	0.0972002	0.102117	0.124308		0.0538888	0.0261224	0.0392916	0.0804934	0.103234	0.0813052	0.0972035	0.102117	0.0302802	0.613936
118	88.1513	21.7077	SUMATINAGAR	clay	1	5.04	8.6	73.2	18.2	0.47	108	27.5109	369	1.93			0.72	0.143333	0.273224	0.91	0.573171	0.361204	0.700023	0.82	0.0984456		0.0742562	0.115246	0.133984	0.0884543	0.132268	0.132121	0.0972002	0.102117	0.124308		0.0534645	0.0165185	0.0366077	0.0804934	0.0758124	0.0477226	0.0680424	0.083736	0.0122376	0.474635
119	88.154	21.7138	SUMATINAGAR	clay	1	4.96	18.6	63.2	18.2	0.48	111	28.3843	405	0.43			0.708571	0.31	0.316456	0.91	0.585366	0.371237	0.722246	0.9	0.44186		0.0742562	0.115246	0.133984	0.0884543	0.132268	0.132121	0.0972002	0.102117	0.124308		0.0526159	0.0357262	0.0424001	0.0804934	0.0774254	0.0490482	0.0702025	0.0919054	0.0549269	0.554744
120	88.1582	21.713	SUMATINAGAR	clay	1	5.13	0	93.2	6.8	0.62	164	27.5109	285	1.13			0.732857	0	0.214592	0.34	0.756098	0.548495	0.700023	0.633333	0.168142		0.0742562	0.115246	0.133984	0.0884543	0.132268	0.132121	0.0972002	0.102117	0.124308		0.0544192	0	0.028752	0.0300744	0.100008	0.0724677	0.0680424	0.0646742	0.0209014	0.439339
121	88.148	21.7156	SUMATINAGAR	clay	1	5.49	18.6	68.2	13.2	0.47	116	27.9476	270	0.96			0.784286	0.31	0.293255	0.66	0.573171	0.38796	0.711135	0.6	0.197917		0.0742562	0.115246	0.133984	0.0884543	0.132268	0.132121	0.0972002	0.102117	0.124308		0.0582381	0.0357262	0.0392916	0.0583798	0.0758124	0.0512576	0.0691225	0.0612703	0.0246027	0.473701
122	88.1508	21.7161	SUMATINAGAR	clay	1	7.36	0	83.2	16.8	0.46	112	20.524	427	1.3			0.951087	0	0.240385	0.84	0.560976	0.374582	0.52224	0.948889	0.146154		0.0742562	0.115246	0.133984	0.0884543	0.132268	0.132121	0.0972002	0.102117	0.124308		0.0706241	0	0.0322078	0.0743016	0.0741993	0.0494901	0.0507618	0.0968978	0.0181681	0.466651
123	88.1514	21.7329	HARADHANPUR	clayloam	5	5.72	33.6	33.2	33.2	0.42	109	39.3013	450	0.56			0.817143	0.56	0.60241	0.60241	0.512195	0.364548	1.00003	1	0.339286		0.0742562	0.115246	0.133984	0.0884543	0.132268	0.132121	0.0972002	0.102117	0.124308		0.060678	0.0645376	0.0807134	0.0532857	0.0677472	0.0481645	0.0972035	0.102117	0.042176	0.616623
124	88.1523	21.7328	MRITYUNJAYNAGAR	clay	1	7.11	3.6	73.2	23.2	0.48	117	39.3013	405	1.08			0.984529	0.06	0.273224	0.862069	0.585366	0.391304	1.00003	0.9	0.175926		0.0742562	0.115246	0.133984	0.0884543	0.132268	0.132121	0.0972002	0.102117	0.124308		0.0731074	0.00691474	0.0366077	0.0762537	0.0774254	0.0516995	0.0972035	0.0919054	0.021869	0.532986
125	88.1543	21.7321	MRITYUNJAYNAGAR	clay	1	4.86	23.6	58.2	18.2	0.76	235	20.524	315	1.39			0.694286	0.393333	0.343643	0.91	0.926829	0.785953	0.52224	0.7	0.136691		0.0742562	0.115246	0.133984	0.0884543	0.132268	0.132121	0.0972002	0.102117	0.124308		0.0515551	0.04533	0.0460427	0.0804934	0.12259	0.103841	0.0507618	0.071482	0.0169918	0.589088
126	88.1637	21.7282	MRITYUNJAYNAGAR	clay	1	5.93	3.6	73.2	23.2	0.76	231	39.3013	450	6.17			0.847143	0.06	0.273224	0.862069	0.926829	0.772575	1.00003	1	0.0307942		0.0742562	0.115246	0.133984	0.0884543	0.132268	0.132121	0.0972002	0.102117	0.124308		0.0629057	0.00691474	0.0366077	0.0762537	0.12259	0.102073	0.0972035	0.102117	0.00382797	0.610494
127	88.1601	21.7307	MRITYUNJAYNAGAR	clay	1	4.34	0	83.2	16.8	0.82	299	31.8777	450	1.05			0.62	0	0.240385	0.84	1	1	0.811138	1	0.180952		0.0742562	0.115246	0.133984	0.0884543	0.132268	0.132121	0.0972002	0.102117	0.124308		0.0460389	0	0.0322078	0.0743016	0.132268	0.132121	0.0788428	0.102117	0.0224939	0.620391
128	88.1665	21.7365	MRITYUNJAYNAGAR	clay	1	5.01	3.6	78.2	18.2	0.45	112	37.1179	112	3.31			0.715714	0.06	0.255754	0.91	0.54878	0.374582	0.944476	0.248889	0.0574018		0.0742562	0.115246	0.133984	0.0884543	0.132268	0.132121	0.0972002	0.102117	0.124308		0.0531463	0.00691474	0.0342671	0.0804934	0.0725863	0.0494901	0.0918033	0.0254158	0.00713551	0.421252
129	88.1585	21.7399	MRITYUNJAYNAGAR	clay	1	4.71	0	73.2	26.8	0.55	126	27.5109	373	0.46			0.672857	0	0.273224	0.746269	0.670732	0.421405	0.700023	0.828889	0.413043		0.0742562	0.115246	0.133984	0.0884543	0.132268	0.132121	0.0972002	0.102117	0.124308		0.0499638	0	0.0366077	0.0660106	0.0887166	0.0556764	0.0680424	0.0846437	0.0513447	0.501006
130	88.1589	21.746	MRITYUNJAYNAGAR	clay	1	4.94	3.6	73.2	23.2	0.47	109	39.3013	234	1.65			0.705714	0.06	0.273224	0.862069	0.573171	0.364548	1.00003	0.52	0.115152		0.0742562	0.115246	0.133984	0.0884543	0.132268	0.132121	0.0972002	0.102117	0.124308		0.0524037	0.00691474	0.0366077	0.0762537	0.0758124	0.0481645	0.0972035	0.0531009	0.0143143	0.460775
131	88.1635	21.7442	MRITYUNJAYNAGAR	clay	1	5.72	13.6	63.2	23.2	0.44	110	39.3013	450	0.61			0.817143	0.226667	0.316456	0.862069	0.536585	0.367893	1.00003	1	0.311475		0.0742562	0.115246	0.133984	0.0884543	0.132268	0.132121	0.0972002	0.102117	0.124308		0.060678	0.0261224	0.0424001	0.0762537	0.0709733	0.0486064	0.0972035	0.102117	0.0387189	0.563073
132	88.1509	21.7367	HARADHANPUR	clay	1	6.05	13.6	68.2	18.2	0.5	110	39.3013	450	1.25			0.864286	0.226667	0.293255	0.91	0.609756	0.367893	1.00003	1	0.152		0.0742562	0.115246	0.133984	0.0884543	0.132268	0.132121	0.0972002	0.102117	0.124308		0.0641786	0.0261224	0.0392916	0.0804934	0.0806514	0.0486064	0.0972035	0.102117	0.0188948	0.557559
133	88.1436	21.7312	HARADHANPUR	clay	1	4.63	33.6	58.2	8.2	0.6	147	33.6245	450	7.68			0.661429	0.56	0.343643	0.41	0.731707	0.491639	0.855584	1	0.0247396		0.0742562	0.115246	0.133984	0.0884543	0.132268	0.132121	0.0972002	0.102117	0.124308		0.0491152	0.0645376	0.0460427	0.0362662	0.0967817	0.0649558	0.083163	0.102117	0.00307533	0.546055
134	88.142	21.7394	HARADHANPUR	clay	1	5.31	0	63.2	36.8	0.52	117	21.3974	432	1.32			0.758571	0	0.316456	0.543478	0.634146	0.391304	0.544463	0.96	0.143939		0.0742562	0.115246	0.133984	0.0884543	0.132268	0.132121	0.0972002	0.102117	0.124308		0.0563287	0	0.0424001	0.048073	0.0838775	0.0516995	0.0529219	0.0980324	0.0178928	0.451226
135	88.1539	21.7391	HARADHANPUR	clay	1	5.44	3.6	73.2	23.2	0.58	141	39.3013	450	0.98			0.777143	0.06	0.273224	0.862069	0.707317	0.471572	1.00003	1	0.193878		0.0742562	0.115246	0.133984	0.0884543	0.132268	0.132121	0.0972002	0.102117	0.124308		0.0577077	0.00691474	0.0366077	0.0762537	0.0935557	0.0623045	0.0972035	0.102117	0.0241006	0.556765
136	88.1589	21.7474	HARADHANPUR	clay	1	6.61	28.6	58.2	13.2	0.78	253	35.8079	315	0.8			0.944286	0.476667	0.343643	0.66	0.95122	0.846154	0.911141	0.7	0.2375		0.0742562	0.115246	0.133984	0.0884543	0.132268	0.132121	0.0972002	0.102117	0.124308		0.0701191	0.0549338	0.0460427	0.0583798	0.125816	0.111795	0.0885631	0.071482	0.0295232	0.656655
137	88.1562	21.7455	HARADHANPUR	clay	1	6.11	8.6	68.2	23.2	0.5	110	31.0044	450	3.77			0.872857	0.143333	0.293255	0.862069	0.609756	0.367893	0.788915	1	0.0503979		0.0742562	0.115246	0.133984	0.0884543	0.132268	0.132121	0.0972002	0.102117	0.124308		0.0648151	0.0165185	0.0392916	0.0762537	0.0806514	0.0486064	0.0766827	0.102117	0.00626487	0.511201
138	88.1476	21.7493	HARADHANPUR	clay	1	5.32	0	88.2	11.8	0.66	220	39.3013	315	0.77			0.76	0	0.226757	0.59	0.804878	0.735786	1.00003	0.7	0.246753		0.0742562	0.115246	0.133984	0.0884543	0.132268	0.132121	0.0972002	0.102117	0.124308		0.0564347	0	0.0303819	0.052188	0.10646	0.0972127	0.0972035	0.071482	0.0306734	0.542036
139	88.1296	21.7372	KHAN SAHEBER ABAD	clay	1	4.84	8.6	68.2	23.2	0.66	183	27.9476	310	0.36			0.691429	0.143333	0.293255	0.862069	0.804878	0.61204	0.711135	0.688889	0.527778		0.0742562	0.115246	0.133984	0.0884543	0.132268	0.132121	0.0972002	0.102117	0.124308		0.0513429	0.0165185	0.0392916	0.0762537	0.10646	0.0808633	0.0691225	0.0703473	0.0656071	0.575807
140	88.127	21.7396	KHAN SAHEBER ABAD	clay	1	5.06	13.6	63.2	23.2	0.48	113	39.3013	405	0.3			0.722857	0.226667	0.316456	0.862069	0.585366	0.377926	1.00003	0.9	0.633333		0.0742562	0.115246	0.133984	0.0884543	0.132268	0.132121	0.0972002	0.102117	0.124308		0.0536767	0.0261224	0.0424001	0.0762537	0.0774254	0.049932	0.0972035	0.0919054	0.0787285	0.593647
141	88.1273	21.7428	KHAN SAHEBER ABAD	clay	1	5.35	3.6	83.2	13.2	0.52	113	21.3974	450	1.65			0.764286	0.06	0.240385	0.66	0.634146	0.377926	0.544463	1	0.115152		0.0742562	0.115246	0.133984	0.0884543	0.132268	0.132121	0.0972002	0.102117	0.124308		0.056753	0.00691474	0.0322078	0.0583798	0.0838775	0.049932	0.0529219	0.102117	0.0143143	0.457418
142	88.1279	21.7499	KHAN SAHEBER ABAD	clay	1	5.61	3.6	83.2	13.2	0.6	155	39.3013	405	1.6			0.801429	0.06	0.240385	0.66	0.731707	0.518395	1.00003	0.9	0.11875		0.0742562	0.115246	0.133984	0.0884543	0.132268	0.132121	0.0972002	0.102117	0.124308		0.0595111	0.00691474	0.0322078	0.0583798	0.0967817	0.0684908	0.0972035	0.0919054	0.0147616	0.526156
143	88.1377	21.7553	KHAN SAHEBER ABAD	clay	1	6.31	13.6	53.2	33.2	0.77	237	23.5808	450	0.53			0.901429	0.226667	0.37594	0.60241	0.939024	0.792642	0.60002	1	0.358491		0.0742562	0.115246	0.133984	0.0884543	0.132268	0.132121	0.0972002	0.102117	0.124308		0.0669367	0.0261224	0.05037	0.0532857	0.124203	0.104725	0.0583221	0.102117	0.0445633	0.630645
144	88.1419	21.756	KHAN SAHEBER ABAD	clay	1	7.58	0	83.2	16.8	0.5	109	24.4541	450	2.63			0.923483	0	0.240385	0.84	0.609756	0.364548	0.622243	1	0.0722433		0.0742562	0.115246	0.133984	0.0884543	0.132268	0.132121	0.0972002	0.102117	0.124308		0.0685744	0	0.0322078	0.0743016	0.0806514	0.0481645	0.0604821	0.102117	0.00898044	0.475479
145	88.1425	21.7531	KHAN SAHEBER ABAD	clay	1	6.87	28.6	63.2	8.2	0.45	108	25.3275	315	3.12			0.981429	0.476667	0.316456	0.41	0.54878	0.361204	0.644466	0.7	0.0608974		0.0742562	0.115246	0.133984	0.0884543	0.132268	0.132121	0.0972002	0.102117	0.124308		0.0728772	0.0549338	0.0424001	0.0362662	0.0725863	0.0477226	0.0626422	0.071482	0.00757005	0.46848
146	88.1361	21.7451	KHAN SAHEBER ABAD	siltyclay	2	6.26	8.6	48.2	43.2	0.56	128	39.3013	450	5.28			0.894286	0.143333	0.414938	0.462963	0.682927	0.428094	1.00003	1	0.0359848		0.0742562	0.115246	0.133984	0.0884543	0.132268	0.132121	0.0972002	0.102117	0.124308		0.0664063	0.0165185	0.0555951	0.040951	0.0903296	0.0565601	0.0972035	0.102117	0.00447321	0.530155
147	88.1329	21.7604	KHAN SAHEBER ABAD	clay	1	7.01	3.6	68.2	28.2	0.62	157	24.4541	450	0.52			1.00143	0.06	0.293255	0.70922	0.756098	0.525084	0.622243	1	0.365385		0.0742562	0.115246	0.133984	0.0884543	0.132268	0.132121	0.0972002	0.102117	0.124308		0.0743623	0.00691474	0.0392916	0.0627335	0.100008	0.0693745	0.0604821	0.102117	0.0454203	0.560704
148	88.1329	21.7604	KHAN SAHEBER ABAD	clay	1	5.26	0	83.2	16.8	0.76	243	38.8646	450	0.71			0.751429	0	0.240385	0.84	0.926829	0.812709	0.988922	1	0.267606		0.0742562	0.115246	0.133984	0.0884543	0.132268	0.132121	0.0972002	0.102117	0.124308		0.0557983	0	0.0322078	0.0743016	0.12259	0.107376	0.0961234	0.102117	0.0332656	0.62378
149	88.1329	21.7604	KHANRAMKARCHAR	clay	1	5.15	0	88.2	11.8	0.48	116	21.8341	450	5.86			0.735714	0	0.226757	0.59	0.585366	0.38796	0.555574	1	0.0324232		0.0742562	0.115246	0.133984	0.0884543	0.132268	0.132121	0.0972002	0.102117	0.124308		0.0546314	0	0.0303819	0.052188	0.0774254	0.0512576	0.0540019	0.102117	0.00403047	0.426034
150	88.1329	21.7604	KHANRAMKARCHAR	clay	1	6.1	0	88.2	11.8	0.5	109	19.214	360	0.85			0.871429	0	0.226757	0.59	0.609756	0.364548	0.488905	0.8	0.223529		0.0742562	0.115246	0.133984	0.0884543	0.132268	0.132121	0.0972002	0.102117	0.124308		0.064709	0	0.0303819	0.052188	0.0806514	0.0481645	0.0475217	0.0816937	0.0277865	0.433097
151	88.1218	21.7621	KHANRAMKARCHAR	clay	1	5.02	23.6	58.2	18.2	0.6	147	26.2009	360	1.42			0.717143	0.393333	0.343643	0.91	0.731707	0.491639	0.666689	0.8	0.133803		0.0742562	0.115246	0.133984	0.0884543	0.132268	0.132121	0.0972002	0.102117	0.124308		0.0532523	0.04533	0.0460427	0.0804934	0.0967817	0.0649558	0.0648023	0.0816937	0.0166328	0.549985
152	88.1161	21.7678	KHANRAMKARCHAR	clay	1	7.57	0	83.2	16.8	0.45	110	27.5109	135	1.28			0.924703	0	0.240385	0.84	0.54878	0.367893	0.700023	0.3	0.148438		0.0742562	0.115246	0.133984	0.0884543	0.132268	0.132121	0.0972002	0.102117	0.124308		0.068665	0	0.0322078	0.0743016	0.0725863	0.0486064	0.0680424	0.0306351	0.018452	0.413496
153	88.1013	21.7726	KRISHNANAGAR	clay	1	6.04	0	98.2	1.8	0.42	112	26.2009	450	1.16			0.862857	0	0.203666	0.09	0.512195	0.374582	0.666689	1	0.163793		0.0742562	0.115246	0.133984	0.0884543	0.132268	0.132121	0.0972002	0.102117	0.124308		0.0640725	0	0.027288	0.00796088	0.0677472	0.0494901	0.0648023	0.102117	0.0203608	0.403839
154	88.1035	21.7776	KRISHNANAGAR	clay	1	6.33	0	83.2	16.8	0.52	114	39.3013	450	1.36			0.904286	0	0.240385	0.84	0.634146	0.381271	1.00003	1	0.139706		0.0742562	0.115246	0.133984	0.0884543	0.132268	0.132121	0.0972002	0.102117	0.124308		0.0671489	0	0.0322078	0.0743016	0.0838775	0.0503739	0.0972035	0.102117	0.0173666	0.524597
155	88.1055	21.7821	KRISHNANAGAR	clay	1	5.27	0	73.2	26.8	0.61	144	30.5677	360	0.72			0.752857	0	0.273224	0.746269	0.743902	0.481605	0.777804	0.8	0.263889		0.0742562	0.115246	0.133984	0.0884543	0.132268	0.132121	0.0972002	0.102117	0.124308		0.0559043	0	0.0366077	0.0660106	0.0983948	0.0636301	0.0756027	0.0816937	0.0328035	0.510648
156	88.1114	21.7935	PHULDUBI	clay	1	6.63	0	83.2	16.8	0.58	133	31.441	450	0.53			0.947143	0	0.240385	0.84	0.707317	0.444816	0.800027	1	0.358491		0.0742562	0.115246	0.133984	0.0884543	0.132268	0.132121	0.0972002	0.102117	0.124308		0.0703313	0	0.0322078	0.0743016	0.0935557	0.0587695	0.0777628	0.102117	0.0445633	0.553609
157	88.1119	21.7935	MAHENDRAGANJA	clay	1	7.1	0	78.2	21.8	0.8	275	39.3013	382	1.25			0.985915	0	0.255754	0.917431	0.97561	0.919732	1.00003	0.848889	0.152		0.0742562	0.115246	0.133984	0.0884543	0.132268	0.132121	0.0972002	0.102117	0.124308		0.0732104	0	0.0342671	0.0811507	0.129042	0.121516	0.0972035	0.0866861	0.0188948	0.641971
158	88.1145	21.7877	MAHENDRAGANJA	clay	1	5.34	3.6	78.2	18.2	0.45	110	18.3406	418	1.56			0.762857	0.06	0.255754	0.91	0.54878	0.367893	0.466682	0.928889	0.121795		0.0742562	0.115246	0.133984	0.0884543	0.132268	0.132121	0.0972002	0.102117	0.124308		0.0566469	0.00691474	0.0342671	0.0804934	0.0725863	0.0486064	0.0453616	0.0948554	0.0151401	0.454872
159	88.116	21.7892	MAHENDRAGANJA	clay	1	4.95	0	78.2	21.8	0.72	226	35.8079	450	1.68			0.707143	0	0.255754	0.917431	0.878049	0.755853	0.911141	1	0.113095		0.0742562	0.115246	0.133984	0.0884543	0.132268	0.132121	0.0972002	0.102117	0.124308		0.0525098	0	0.0342671	0.0811507	0.116138	0.099864	0.0885631	0.102117	0.0140587	0.588668
160	88.1063	21.7872	KRISHNANAGAR	clay	1	5.04	0	73.2	26.8	0.72	221	21.3974	450	6.89			0.72	0	0.273224	0.746269	0.878049	0.73913	0.544463	1	0.0275762		0.0742562	0.115246	0.133984	0.0884543	0.132268	0.132121	0.0972002	0.102117	0.124308		0.0534645	0	0.0366077	0.0660106	0.116138	0.0976546	0.0529219	0.102117	0.00342795	0.528342
161	88.1028	21.7838	KRISHNANAGAR	clay	1	6.26	0	78.2	21.8	0.5	122	31.0044	450	0.96			0.894286	0	0.255754	0.917431	0.609756	0.408027	0.788915	1	0.197917		0.0742562	0.115246	0.133984	0.0884543	0.132268	0.132121	0.0972002	0.102117	0.124308		0.0664063	0	0.0342671	0.0811507	0.0806514	0.0539089	0.0766827	0.102117	0.0246027	0.519787
162	88.1022	21.7839	KRISHNANAGAR	clay	1	5.55	0	73.2	26.8	0.48	114	36.2445	450	1.32			0.792857	0	0.273224	0.746269	0.585366	0.381271	0.922253	1	0.143939		0.0742562	0.115246	0.133984	0.0884543	0.132268	0.132121	0.0972002	0.102117	0.124308		0.0588746	0	0.0366077	0.0660106	0.0774254	0.0503739	0.0896432	0.102117	0.0178928	0.498945
163	88.0961	21.7633	KRISHNANAGAR	clay	1	6.48	0	88.2	11.8	0.6	143	39.3013	315	2.38			0.925714	0	0.226757	0.59	0.731707	0.478261	1.00003	0.7	0.0798319		0.0742562	0.115246	0.133984	0.0884543	0.132268	0.132121	0.0972002	0.102117	0.124308		0.0687401	0	0.0303819	0.052188	0.0967817	0.0631883	0.0972035	0.071482	0.00992376	0.489889
164	88.0934	21.761	NARAHARIPUR	clay	1	5.04	13.6	68.2	18.2	0.6	144	39.3013	279	3.3			0.72	0.226667	0.293255	0.91	0.731707	0.481605	1.00003	0.62	0.0575758		0.0742562	0.115246	0.133984	0.0884543	0.132268	0.132121	0.0972002	0.102117	0.124308		0.0534645	0.0261224	0.0392916	0.0804934	0.0967817	0.0636301	0.0972035	0.0633126	0.00715714	0.527457
165	88.0829	21.7621	NARAHARIPUR	clay	1	6.37	3.6	83.2	13.2	0.45	112	27.5109	450	0.92			0.91	0.06	0.240385	0.66	0.54878	0.374582	0.700023	1	0.206522		0.0742562	0.115246	0.133984	0.0884543	0.132268	0.132121	0.0972002	0.102117	0.124308		0.0675732	0.00691474	0.0322078	0.0583798	0.0725863	0.0494901	0.0680424	0.102117	0.0256723	0.482984
166	88.0842	21.7668	KRISHNANAGAR	clay	1	5.2	0	68.2	31.8	0.62	141	31.0044	450	3.73			0.742857	0	0.293255	0.628931	0.756098	0.471572	0.788915	1	0.0509383		0.0742562	0.115246	0.133984	0.0884543	0.132268	0.132121	0.0972002	0.102117	0.124308		0.0551618	0	0.0392916	0.0556316	0.100008	0.0623045	0.0766827	0.102117	0.00633205	0.497529
167	88.0775	21.7632	NARAHARIPUR	clay	1	6.01	18.6	53.2	28.2	0.44	116	39.3013	450	2.53			0.858571	0.31	0.37594	0.70922	0.536585	0.38796	1.00003	1	0.0750988		0.0742562	0.115246	0.133984	0.0884543	0.132268	0.132121	0.0972002	0.102117	0.124308		0.0637543	0.0357262	0.05037	0.0627335	0.0709733	0.0512576	0.0972035	0.102117	0.0093354	0.543471
168	88.0851	21.7731	KRISHNANAGAR	clay	1	7.96	3.6	73.2	23.2	0.56	126	39.3013	450	1.2			0.879397	0.06	0.273224	0.862069	0.682927	0.421405	1.00003	1	0.158333		0.0742562	0.115246	0.133984	0.0884543	0.132268	0.132121	0.0972002	0.102117	0.124308		0.0653007	0.00691474	0.0366077	0.0762537	0.0903296	0.0556764	0.0972035	0.102117	0.0196821	0.550086
169	88.089	21.7726	KRISHNANAGAR	clay	1	5.56	0	68.2	31.8	0.76	236	39.3013	270	1.14			0.794286	0	0.293255	0.628931	0.926829	0.789298	1.00003	0.6	0.166667		0.0742562	0.115246	0.133984	0.0884543	0.132268	0.132121	0.0972002	0.102117	0.124308		0.0589807	0	0.0392916	0.0556316	0.12259	0.104283	0.0972035	0.0612703	0.020718	0.559969
170	88.0983	21.7705	KRISHNANAGAR	clay	1	4.25	0	68.2	31.8	0.76	235	39.3013	247	1.16			0.607143	0	0.293255	0.628931	0.926829	0.785953	1.00003	0.548889	0.163793		0.0742562	0.115246	0.133984	0.0884543	0.132268	0.132121	0.0972002	0.102117	0.124308		0.0450842	0	0.0392916	0.0556316	0.12259	0.103841	0.0972035	0.0560509	0.0203608	0.540054
171	88.0944	21.7524	HARINBARI	clay	1	4.73	13.6	58.2	28.2	0.64	189	39.3013	450	0.47			0.675714	0.226667	0.343643	0.70922	0.780488	0.632107	1.00003	1	0.404255		0.0742562	0.115246	0.133984	0.0884543	0.132268	0.132121	0.0972002	0.102117	0.124308		0.050176	0.0261224	0.0460427	0.0627335	0.103234	0.0835146	0.0972035	0.102117	0.0502522	0.621396
172	88.0902	21.7528	HARINBARI	clay	1	7.61	18.6	58.2	23.2	0.62	140	31.0044	450	1.82			0.919842	0.31	0.343643	0.862069	0.756098	0.468227	0.788915	1	0.104396		0.0742562	0.115246	0.133984	0.0884543	0.132268	0.132121	0.0972002	0.102117	0.124308		0.068304	0.0357262	0.0460427	0.0762537	0.100008	0.0618626	0.0766827	0.102117	0.0129772	0.579974
173	88.0918	21.7497	HARINBARI	clay	1	7.66	0	88.2	11.8	0.78	270	33.6245	450	1.31			0.913838	0	0.226757	0.59	0.95122	0.90301	0.855584	1	0.145038		0.0742562	0.115246	0.133984	0.0884543	0.132268	0.132121	0.0972002	0.102117	0.124308		0.0678582	0	0.0303819	0.052188	0.125816	0.119307	0.083163	0.102117	0.0180294	0.59886
174	88.0953	21.7443	HARINBARI	clay	1	4.82	28.6	53.2	18.2	0.78	251	12.2271	270	0.89			0.688571	0.476667	0.37594	0.91	0.95122	0.839465	0.311121	0.6	0.213483		0.0742562	0.115246	0.133984	0.0884543	0.132268	0.132121	0.0972002	0.102117	0.124308		0.0511307	0.0549338	0.05037	0.0804934	0.125816	0.110911	0.0302411	0.0612703	0.0265377	0.591704
175	88.0988	21.7494	HARINBARI	clay	1	7.67	0	73.2	26.8	0.45	112	24.4541	184	0.75			0.912647	0	0.273224	0.746269	0.54878	0.374582	0.622243	0.408889	0.253333		0.0742562	0.115246	0.133984	0.0884543	0.132268	0.132121	0.0972002	0.102117	0.124308		0.0677697	0	0.0366077	0.0660106	0.0725863	0.0494901	0.0604821	0.0417545	0.0314914	0.426193
176	88.1054	21.7504	KHANRAMKARCHAR	clay	1	4.65	0	88.2	11.8	0.46	116	39.3013	450	1.18			0.664286	0	0.226757	0.59	0.560976	0.38796	1.00003	1	0.161017		0.0742562	0.115246	0.133984	0.0884543	0.132268	0.132121	0.0972002	0.102117	0.124308		0.0493274	0	0.0303819	0.052188	0.0741993	0.0512576	0.0972035	0.102117	0.0200157	0.47669
177	88.0992	21.7452	HARINBARI	clay	1	4.86	0	88.2	11.8	0.76	232	39.3013	225	1.21			0.694286	0	0.226757	0.59	0.926829	0.77592	1.00003	0.5	0.157025		0.0742562	0.115246	0.133984	0.0884543	0.132268	0.132121	0.0972002	0.102117	0.124308		0.0515551	0	0.0303819	0.052188	0.12259	0.102515	0.0972035	0.0510585	0.0195195	0.527012
178	88.1046	21.7461	HARINBARI	clay	1	5.39	0	78.2	21.8	0.6	141	30.5677	450	1.17			0.77	0	0.255754	0.917431	0.731707	0.471572	0.777804	1	0.162393		0.0742562	0.115246	0.133984	0.0884543	0.132268	0.132121	0.0972002	0.102117	0.124308		0.0571773	0	0.0342671	0.0811507	0.0967817	0.0623045	0.0756027	0.102117	0.0201868	0.529588
179	88.1046	21.7462	RUDRANAGAR	clay	1	5.06	23.6	53.2	23.2	0.77	229	39.3013	270	1.9			0.722857	0.393333	0.37594	0.862069	0.939024	0.765886	1.00003	0.6	0.1		0.0742562	0.115246	0.133984	0.0884543	0.132268	0.132121	0.0972002	0.102117	0.124308		0.0536767	0.04533	0.05037	0.0762537	0.124203	0.10119	0.0972035	0.0612703	0.0124308	0.621928
180	88.1039	21.7324	RUDRANAGAR	clay	1	6.89	0	83.2	16.8	0.8	289	31.441	405	1.75			0.984286	0	0.240385	0.84	0.97561	0.966555	0.800027	0.9	0.108571		0.0742562	0.115246	0.133984	0.0884543	0.132268	0.132121	0.0972002	0.102117	0.124308		0.0730894	0	0.0322078	0.0743016	0.129042	0.127702	0.0777628	0.0919054	0.0134963	0.619508
181	88.1039	21.7325	RUDRANAGAR	clay	1	4.92	0	83.2	16.8	0.78	261	39.3013	450	0.99			0.702857	0	0.240385	0.84	0.95122	0.87291	1.00003	1	0.191919		0.0742562	0.115246	0.133984	0.0884543	0.132268	0.132121	0.0972002	0.102117	0.124308		0.0521915	0	0.0322078	0.0743016	0.125816	0.11533	0.0972035	0.102117	0.0238571	0.623024
182	88.0982	21.734	RUDRANAGAR	clay	1	4.55	3.6	78.2	18.2	0.68	203	27.5109	450	1.08			0.65	0.06	0.255754	0.91	0.829268	0.67893	0.700023	1	0.175926		0.0742562	0.115246	0.133984	0.0884543	0.132268	0.132121	0.0972002	0.102117	0.124308		0.0482666	0.00691474	0.0342671	0.0804934	0.109686	0.0897008	0.0680424	0.102117	0.021869	0.561357
183	88.0936	21.7295	RUDRANAGAR	clay	1	6.01	0	73.2	26.8	0.62	138	35.3712	450	1.75			0.858571	0	0.273224	0.746269	0.756098	0.461538	0.90003	1	0.108571		0.0742562	0.115246	0.133984	0.0884543	0.132268	0.132121	0.0972002	0.102117	0.124308		0.0637543	0	0.0366077	0.0660106	0.100008	0.0609789	0.0874831	0.102117	0.0134963	0.530456
184	88.1043	21.7292	RUDRANAGAR	clay	1	5.54	18.6	43.2	38.2	0.68	185	32.7511	315	1.06			0.791429	0.31	0.462963	0.52356	0.829268	0.618729	0.833361	0.7	0.179245		0.0742562	0.115246	0.133984	0.0884543	0.132268	0.132121	0.0972002	0.102117	0.124308		0.0587685	0.0357262	0.0620297	0.0463111	0.109686	0.0817471	0.0810029	0.071482	0.0222817	0.569035
185	88.0984	21.7246	RUDRANAGAR	clay	1	6.15	0	68.2	31.8	0.66	194	39.3013	450	1.02			0.878571	0	0.293255	0.628931	0.804878	0.648829	1.00003	1	0.186275		0.0742562	0.115246	0.133984	0.0884543	0.132268	0.132121	0.0972002	0.102117	0.124308		0.0652394	0	0.0392916	0.0556316	0.10646	0.0857239	0.0972035	0.102117	0.0231554	0.574822
186	88.0903	21.7236	RUDRANAGAR	clay	1	6.75	0	83.2	16.8	0.5	117	39.3013	450	1.54			0.964286	0	0.240385	0.84	0.609756	0.391304	1.00003	1	0.123377		0.0742562	0.115246	0.133984	0.0884543	0.132268	0.132121	0.0972002	0.102117	0.124308		0.0716042	0	0.0322078	0.0743016	0.0806514	0.0516995	0.0972035	0.102117	0.0153367	0.525122
187	88.0846	21.7242	RADHAKRISHNAPUR	clay	1	6.85	0	68.2	31.8	0.74	229	39.3013	405	3			0.978571	0	0.293255	0.628931	0.902439	0.765886	1.00003	0.9	0.0633333		0.0742562	0.115246	0.133984	0.0884543	0.132268	0.132121	0.0972002	0.102117	0.124308		0.072665	0	0.0392916	0.0556316	0.119364	0.10119	0.0972035	0.0919054	0.00787285	0.585124
188	88.0749	21.7221	RADHAKRISHNAPUR	clay	1	6.58	0	78.2	21.8	0.66	203	39.3013	382	3.96			0.94	0	0.255754	0.917431	0.804878	0.67893	1.00003	0.848889	0.0479798		0.0742562	0.115246	0.133984	0.0884543	0.132268	0.132121	0.0972002	0.102117	0.124308		0.0698009	0	0.0342671	0.0811507	0.10646	0.0897008	0.0972035	0.0866861	0.00596428	0.571233
189	88.0672	21.7255	RADHAKRISHNAPUR	clay	1	5.34	18.6	63.2	18.2	0.48	119	17.9039	396	1.47			0.762857	0.31	0.316456	0.91	0.585366	0.397993	0.455571	0.88	0.129252		0.0742562	0.115246	0.133984	0.0884543	0.132268	0.132121	0.0972002	0.102117	0.124308		0.0566469	0.0357262	0.0424001	0.0804934	0.0774254	0.0525832	0.0442816	0.089863	0.016067	0.495487
190	88.0721	21.7312	RADHAKRISHNAPUR	clay	1	6.87	3.6	68.2	28.2	0.61	138	26.6376	225	0.94			0.981429	0.06	0.293255	0.70922	0.743902	0.461538	0.6778	0.5	0.202128		0.0742562	0.115246	0.133984	0.0884543	0.132268	0.132121	0.0972002	0.102117	0.124308		0.0728772	0.00691474	0.0392916	0.0627335	0.0983948	0.0609789	0.0658823	0.0510585	0.0251261	0.483258
191	88.0861	21.7182	BISHNUPUR	clay	1	6.22	18.6	58.2	23.2	0.46	117	26.6376	450	2.12			0.888571	0.31	0.343643	0.862069	0.560976	0.391304	0.6778	1	0.0896226		0.0742562	0.115246	0.133984	0.0884543	0.132268	0.132121	0.0972002	0.102117	0.124308		0.065982	0.0357262	0.0460427	0.0762537	0.0741993	0.0516995	0.0658823	0.102117	0.0111408	0.529044
192	88.088	21.7162	BISHNUPUR	clay	1	7.15	28.6	58.2	13.2	0.62	136	27.5109	450	3.87			0.979021	0.476667	0.343643	0.66	0.756098	0.454849	0.700023	1	0.0490956		0.0742562	0.115246	0.133984	0.0884543	0.132268	0.132121	0.0972002	0.102117	0.124308		0.0726984	0.0549338	0.0460427	0.0583798	0.100008	0.0600951	0.0680424	0.102117	0.00610299	0.56842
193	88.0845	21.7109	BISHNUPUR	clay	1	6.17	0	83.2	16.8	0.44	114	39.3013	450	0.66			0.881429	0	0.240385	0.84	0.536585	0.381271	1.00003	1	0.287879		0.0742562	0.115246	0.133984	0.0884543	0.132268	0.132121	0.0972002	0.102117	0.124308		0.0654516	0	0.0322078	0.0743016	0.0709733	0.0503739	0.0972035	0.102117	0.0357857	0.528414
194	88.0803	21.7105	BISHNUPUR	clay	1	4.46	18.6	68.2	13.2	0.7	220	29.6943	234	2.65			0.637143	0.31	0.293255	0.66	0.853659	0.735786	0.755581	0.52	0.0716981		0.0742562	0.115246	0.133984	0.0884543	0.132268	0.132121	0.0972002	0.102117	0.124308		0.0473118	0.0357262	0.0392916	0.0583798	0.112912	0.0972127	0.0734426	0.0531009	0.00891266	0.52629
195	88.0755	21.7077	BISHNUPUR	clay	1	4.48	13.6	68.2	18.2	0.68	192	24.0175	280	2.39			0.64	0.226667	0.293255	0.91	0.829268	0.64214	0.611131	0.622222	0.0794979		0.0742562	0.115246	0.133984	0.0884543	0.132268	0.132121	0.0972002	0.102117	0.124308		0.047524	0.0261224	0.0392916	0.0804934	0.109686	0.0848402	0.0594021	0.0635395	0.00988224	0.520781
196	88.065	21.7116	RADHAKRISHNAPUR	clay	1	4.49	13.6	68.2	18.2	0.45	110	18.3406	360	1.17			0.641429	0.226667	0.293255	0.91	0.54878	0.367893	0.466682	0.8	0.162393		0.0742562	0.115246	0.133984	0.0884543	0.132268	0.132121	0.0972002	0.102117	0.124308		0.0476301	0.0261224	0.0392916	0.0804934	0.0725863	0.0486064	0.0453616	0.0816937	0.0201868	0.461972
197	88.0607	21.6905	CHANDIPUR	clay	1	7.46	0	78.2	21.8	0.47	110	39.3013	405	0.47			0.938338	0	0.255754	0.917431	0.573171	0.367893	1.00003	0.9	0.404255		0.0742562	0.115246	0.133984	0.0884543	0.132268	0.132121	0.0972002	0.102117	0.124308		0.0696774	0	0.0342671	0.0811507	0.0758124	0.0486064	0.0972035	0.0919054	0.0502522	0.548875
198	88.0563	21.6874	CHANDIPUR	clay	1	4.61	28.6	53.2	18.2	0.52	114	19.6507	405	3.29			0.658571	0.476667	0.37594	0.91	0.634146	0.381271	0.500017	0.9	0.0577508		0.0742562	0.115246	0.133984	0.0884543	0.132268	0.132121	0.0972002	0.102117	0.124308		0.048903	0.0549338	0.05037	0.0804934	0.0838775	0.0503739	0.0486017	0.0919054	0.00717889	0.516638
199	88.0603	21.6868	BISHNUPUR	clay	1	7.62	13.6	73.2	13.2	0.51	116	33.6245	405	3.37			0.918635	0.226667	0.273224	0.66	0.621951	0.38796	0.855584	0.9	0.0563798		0.0742562	0.115246	0.133984	0.0884543	0.132268	0.132121	0.0972002	0.102117	0.124308		0.0682144	0.0261224	0.0366077	0.0583798	0.0822645	0.0512576	0.083163	0.0919054	0.00700847	0.504923
200	88.0677	21.6841	BISHNUPUR	clay	1	6.8	3.6	73.2	23.2	0.6	137	39.3013	405	2.98			0.971429	0.06	0.273224	0.862069	0.731707	0.458194	1.00003	0.9	0.0637584		0.0742562	0.115246	0.133984	0.0884543	0.132268	0.132121	0.0972002	0.102117	0.124308		0.0721346	0.00691474	0.0366077	0.0762537	0.0967817	0.060537	0.0972035	0.0919054	0.00792569	0.546264
201	88.0704	21.684	NATENDRAPUR	clay	1	6.33	0	78.2	21.8	0.55	118	39.3013	270	1.21			0.904286	0	0.255754	0.917431	0.670732	0.394649	1.00003	0.6	0.157025		0.0742562	0.115246	0.133984	0.0884543	0.132268	0.132121	0.0972002	0.102117	0.124308		0.0671489	0	0.0342671	0.0811507	0.0887166	0.0521414	0.0972035	0.0612703	0.0195195	0.501418
202	88.0643	21.6859	MAHISHMARI	clay	1	4.85	0	68.2	31.8	0.45	109	39.3013	270	5.47			0.692857	0	0.293255	0.628931	0.54878	0.364548	1.00003	0.6	0.0347349		0.0742562	0.115246	0.133984	0.0884543	0.132268	0.132121	0.0972002	0.102117	0.124308		0.051449	0	0.0392916	0.0556316	0.0725863	0.0481645	0.0972035	0.0612703	0.00431783	0.429914
203	88.0595	21.684	MAHISHMARI	clay	1	7.07	3.6	73.2	23.2	0.6	135	39.3013	450	1.68			0.990099	0.06	0.273224	0.862069	0.731707	0.451505	1.00003	1	0.113095		0.0742562	0.115246	0.133984	0.0884543	0.132268	0.132121	0.0972002	0.102117	0.124308		0.073521	0.00691474	0.0366077	0.0762537	0.0967817	0.0596533	0.0972035	0.102117	0.0140587	0.563111
204	88.0599	21.6761	MAHISHMARI	clay	1	6.47	13.6	58.2	28.2	0.76	229	35.8079	360	1.1			0.924286	0.226667	0.343643	0.70922	0.926829	0.765886	0.911141	0.8	0.172727		0.0742562	0.115246	0.133984	0.0884543	0.132268	0.132121	0.0972002	0.102117	0.124308		0.068634	0.0261224	0.0460427	0.0627335	0.12259	0.10119	0.0885631	0.0816937	0.0214714	0.619041
205	88.0658	21.6774	MAHISHMARI	clay	1	7.43	0	83.2	16.8	0.61	142	31.441	292	1.1			0.942127	0	0.240385	0.84	0.743902	0.474916	0.800027	0.648889	0.172727		0.0742562	0.115246	0.133984	0.0884543	0.132268	0.132121	0.0972002	0.102117	0.124308		0.0699588	0	0.0322078	0.0743016	0.0983948	0.0627464	0.0777628	0.0662626	0.0214714	0.503106
206	88.074	21.6815	NARAYANIABAD	clay	1	5.6	0	78.2	21.8	0.48	111	32.3144	450	0.77			0.8	0	0.255754	0.917431	0.585366	0.371237	0.82225	1	0.246753		0.0742562	0.115246	0.133984	0.0884543	0.132268	0.132121	0.0972002	0.102117	0.124308		0.059405	0	0.0342671	0.0811507	0.0774254	0.0490482	0.0799228	0.102117	0.0306734	0.51401
207	88.0764	21.6772	NARAYANIABAD	clay	1	5.21	0	63.2	36.8	0.75	236	31.0044	450	0.42			0.744286	0	0.316456	0.543478	0.914634	0.789298	0.788915	1	0.452381		0.0742562	0.115246	0.133984	0.0884543	0.132268	0.132121	0.0972002	0.102117	0.124308		0.0552679	0	0.0424001	0.048073	0.120977	0.104283	0.0766827	0.102117	0.0562347	0.606035
208	88.0803	21.6715	NARAYANIABAD	siltyclay	2	5.38	0	53.2	46.8	0.56	127	39.3013	261	0.45			0.768571	0	0.37594	0.42735	0.682927	0.424749	1.00003	0.58	0.422222		0.0742562	0.115246	0.133984	0.0884543	0.132268	0.132121	0.0972002	0.102117	0.124308		0.0570712	0	0.05037	0.037801	0.0903296	0.0561182	0.0972035	0.0592279	0.0524857	0.500607
209	88.0927	21.686	KIRTANKHALI	clay	1	6.26	0	78.2	21.8	0.5	110	39.3013	450	0.97			0.894286	0	0.255754	0.917431	0.609756	0.367893	1.00003	1	0.195876		0.0742562	0.115246	0.133984	0.0884543	0.132268	0.132121	0.0972002	0.102117	0.124308		0.0664063	0	0.0342671	0.0811507	0.0806514	0.0486064	0.0972035	0.102117	0.024349	0.534751
210	88.093	21.7006	KIRTANKHALI	clay	1	6.98	3.6	68.2	28.2	0.48	109	19.6507	450	1.23			0.997143	0.06	0.293255	0.70922	0.585366	0.364548	0.500017	1	0.154472		0.0742562	0.115246	0.133984	0.0884543	0.132268	0.132121	0.0972002	0.102117	0.124308		0.0740441	0.00691474	0.0392916	0.0627335	0.0774254	0.0481645	0.0486017	0.102117	0.0192021	0.478495
211	88.1054	21.7005	KIRTANKHALI	clay	1	5.9	0	78.2	21.8	0.52	117	39.3013	450	0.34			0.842857	0	0.255754	0.917431	0.634146	0.391304	1.00003	1	0.558824		0.0742562	0.115246	0.133984	0.0884543	0.132268	0.132121	0.0972002	0.102117	0.124308		0.0625874	0	0.0342671	0.0811507	0.0838775	0.0516995	0.0972035	0.102117	0.0694663	0.582369
212	88.0587	21.6685	KIRTANKHALI	clay	1	6.43	3.6	73.2	23.2	0.48	116	39.3013	450	1.69			0.918571	0.06	0.273224	0.862069	0.585366	0.38796	1.00003	1	0.112426		0.0742562	0.115246	0.133984	0.0884543	0.132268	0.132121	0.0972002	0.102117	0.124308		0.0682097	0.00691474	0.0366077	0.0762537	0.0774254	0.0512576	0.0972035	0.102117	0.0139755	0.529965
213	88.0571	21.6642	KIRTANKHALI	clay	1	5.64	0	73.2	26.8	0.48	112	39.3013	450	1.22			0.805714	0	0.273224	0.746269	0.585366	0.374582	1.00003	1	0.155738		0.0742562	0.115246	0.133984	0.0884543	0.132268	0.132121	0.0972002	0.102117	0.124308		0.0598293	0	0.0366077	0.0660106	0.0774254	0.0494901	0.0972035	0.102117	0.0193595	0.508043
214	88.0422	21.6577	KIRTANKHALI	clay	1	5.64	0	73.2	26.8	0.48	110	39.3013	450	1.22			0.805714	0	0.273224	0.746269	0.585366	0.367893	1.00003	1	0.155738		0.0742562	0.115246	0.133984	0.0884543	0.132268	0.132121	0.0972002	0.102117	0.124308		0.0598293	0	0.0366077	0.0660106	0.0774254	0.0486064	0.0972035	0.102117	0.0193595	0.507159
215	88.0456	21.6561	KIRTANKHALI	clay	1	6.1	0	78.2	21.8	0.58	133	39.3013	360	0.76			0.871429	0	0.255754	0.917431	0.707317	0.444816	1.00003	0.8	0.25		0.0742562	0.115246	0.133984	0.0884543	0.132268	0.132121	0.0972002	0.102117	0.124308		0.064709	0	0.0342671	0.0811507	0.0935557	0.0587695	0.0972035	0.0816937	0.031077	0.542426
216	88.0498	21.6512	KIRTANKHALI	siltyclay	2	4.5	3.6	53.2	43.2	0.42	118	27.5109	450	0.45			0.642857	0.06	0.37594	0.462963	0.512195	0.394649	0.700023	1	0.422222		0.0742562	0.115246	0.133984	0.0884543	0.132268	0.132121	0.0972002	0.102117	0.124308		0.0477362	0.00691474	0.05037	0.040951	0.0677472	0.0521414	0.0680424	0.102117	0.0524857	0.488506
217	88.0538	21.6584	BEGUYAKHALI	clay	1	6.52	0	78.2	21.8	0.63	142	39.3013	315	1.91			0.931429	0	0.255754	0.917431	0.768293	0.474916	1.00003	0.7	0.0994764		0.0742562	0.115246	0.133984	0.0884543	0.132268	0.132121	0.0972002	0.102117	0.124308		0.0691644	0	0.0342671	0.0811507	0.101621	0.0627464	0.0972035	0.071482	0.0123657	0.530001
218	88.0588	21.6591	BEGUYAKHALI	clay	1	5.38	0	83.2	16.8	0.52	114	33.6245	450	1.59			0.768571	0	0.240385	0.84	0.634146	0.381271	0.855584	1	0.119497		0.0742562	0.115246	0.133984	0.0884543	0.132268	0.132121	0.0972002	0.102117	0.124308		0.0570712	0	0.0322078	0.0743016	0.0838775	0.0503739	0.083163	0.102117	0.0148544	0.497966
219	88.0666	21.6618	GANGASAGAR	clay	1	6.86	3.6	68.2	28.2	0.48	110	39.3013	369	1.01			0.98	0.06	0.293255	0.70922	0.585366	0.367893	1.00003	0.82	0.188119		0.0742562	0.115246	0.133984	0.0884543	0.132268	0.132121	0.0972002	0.102117	0.124308		0.0727711	0.00691474	0.0392916	0.0627335	0.0774254	0.0486064	0.0972035	0.083736	0.0233847	0.512067
220	88.0772	21.6642	GANGASAGAR	clay	1	5.57	0	78.2	21.8	0.5	119	39.3013	414	1.25			0.795714	0	0.255754	0.917431	0.609756	0.397993	1.00003	0.92	0.152		0.0742562	0.115246	0.133984	0.0884543	0.132268	0.132121	0.0972002	0.102117	0.124308		0.0590868	0	0.0342671	0.0811507	0.0806514	0.0525832	0.0972035	0.0939477	0.0188948	0.517785
221	88.0794	21.6704	GANGASAGAR	clay	1	4.79	0	78.2	21.8	0.77	246	18.3406	346	2.41			0.684286	0	0.255754	0.917431	0.939024	0.822742	0.466682	0.768889	0.0788382		0.0742562	0.115246	0.133984	0.0884543	0.132268	0.132121	0.0972002	0.102117	0.124308		0.0508125	0	0.0342671	0.0811507	0.124203	0.108701	0.0453616	0.0785167	0.00980023	0.532814
222	88.0726	21.6741	GANGASAGAR	clay	1	6.42	0	78.2	21.8	0.76	241	23.5808	405	1.43			0.917143	0	0.255754	0.917431	0.926829	0.80602	0.60002	0.9	0.132867		0.0742562	0.115246	0.133984	0.0884543	0.132268	0.132121	0.0972002	0.102117	0.124308		0.0681036	0	0.0342671	0.0811507	0.12259	0.106492	0.0583221	0.0919054	0.0165165	0.579348
223	88.0734	21.6689	GANGASAGAR	clay	1	7.2	3.6	78.2	18.2	0.65	197	39.3013	360	1.72			0.972222	0.06	0.255754	0.91	0.792683	0.658863	1.00003	0.8	0.110465		0.0742562	0.115246	0.133984	0.0884543	0.132268	0.132121	0.0972002	0.102117	0.124308		0.0721936	0.00691474	0.0342671	0.0804934	0.104847	0.0870496	0.0972035	0.0816937	0.0137317	0.578394
224	88.0763	21.657	GANGASAGAR	clay	1	6.11	0	78.2	21.8	0.48	112	23.5808	450	0.85			0.872857	0	0.255754	0.917431	0.585366	0.374582	0.60002	1	0.223529		0.0742562	0.115246	0.133984	0.0884543	0.132268	0.132121	0.0972002	0.102117	0.124308		0.0648151	0	0.0342671	0.0811507	0.0774254	0.0494901	0.0583221	0.102117	0.0277865	0.495374
225	88.0699	21.6435	GANGASAGAR	clay	1	6.32	0	73.2	26.8	0.77	235	35.8079	315	1.99			0.902857	0	0.273224	0.746269	0.939024	0.785953	0.911141	0.7	0.0954774		0.0742562	0.115246	0.133984	0.0884543	0.132268	0.132121	0.0972002	0.102117	0.124308		0.0670428	0	0.0366077	0.0660106	0.124203	0.103841	0.0885631	0.071482	0.0118686	0.569619
226	88.0742	21.6364	GANGASAGAR	clay	1	6.4	18.6	63.2	18.2	0.42	108	31.441	450	3.13			0.914286	0.31	0.316456	0.91	0.512195	0.361204	0.800027	1	0.0607029		0.0742562	0.115246	0.133984	0.0884543	0.132268	0.132121	0.0972002	0.102117	0.124308		0.0678914	0.0357262	0.0424001	0.0804934	0.0677472	0.0477226	0.0777628	0.102117	0.00754586	0.529407
227	88.0836	21.6441	GANGASAGAR	clay	1	7.32	0	78.2	21.8	0.46	110	39.3013	450	1.49			0.956284	0	0.255754	0.917431	0.560976	0.367893	1.00003	1	0.127517		0.0742562	0.115246	0.133984	0.0884543	0.132268	0.132121	0.0972002	0.102117	0.124308		0.0710101	0	0.0342671	0.0811507	0.0741993	0.0486064	0.0972035	0.102117	0.0158514	0.524405
228	88.0807	21.6473	GANGASAGAR	clay	1	7.23	3.6	63.2	33.2	0.45	114	31.441	450	1.22			0.968188	0.06	0.316456	0.60241	0.54878	0.381271	0.800027	1	0.155738		0.0742562	0.115246	0.133984	0.0884543	0.132268	0.132121	0.0972002	0.102117	0.124308		0.071894	0.00691474	0.0424001	0.0532857	0.0725863	0.0503739	0.0777628	0.102117	0.0193595	0.496694
229	88.0909	21.6504	GANGASAGAR	clay	1	4.45	13.6	58.2	28.2	0.46	115	18.3406	328	1.58			0.635714	0.226667	0.343643	0.70922	0.560976	0.384615	0.466682	0.728889	0.120253		0.0742562	0.115246	0.133984	0.0884543	0.132268	0.132121	0.0972002	0.102117	0.124308		0.0472058	0.0261224	0.0460427	0.0627335	0.0741993	0.0508157	0.0453616	0.074432	0.0149485	0.441861
230	88.0985	21.6505	GANGASAGAR	clay	1	7.48	3.6	73.2	23.2	0.72	211	39.3013	450	1.23			0.935829	0.06	0.273224	0.862069	0.878049	0.705686	1.00003	1	0.154472		0.0742562	0.115246	0.133984	0.0884543	0.132268	0.132121	0.0972002	0.102117	0.124308		0.0694911	0.00691474	0.0366077	0.0762537	0.116138	0.0932358	0.0972035	0.102117	0.0192021	0.617164
231	88.1056	21.6477	BISHALAKSHIPUR	clay	1	6.67	0	70	30	0.77	230	37.5546	450	1.87			0.952857	0	0.285714	0.666667	0.939024	0.769231	0.955587	1	0.101604		0.0742562	0.115246	0.133984	0.0884543	0.132268	0.132121	0.0972002	0.102117	0.124308		0.0707556	0	0.0382812	0.0589695	0.124203	0.101631	0.0928833	0.102117	0.0126302	0.601472
232	88.1014	21.6306	BISHALAKSHIPUR	clay	1	5.29	8.6	63.2	28.2	0.48	108	39.3013	450	0.91			0.755714	0.143333	0.316456	0.70922	0.585366	0.361204	1.00003	1	0.208791		0.0742562	0.115246	0.133984	0.0884543	0.132268	0.132121	0.0972002	0.102117	0.124308		0.0561165	0.0165185	0.0424001	0.0627335	0.0774254	0.0477226	0.0972035	0.102117	0.0259545	0.528192
233	88.1058	21.6307	BISHALAKSHIPUR	clay	1	7.03	0	83.2	16.8	0.76	241	39.3013	225	3			1.00429	0	0.240385	0.84	0.926829	0.80602	1.00003	0.5	0.0633333		0.0742562	0.115246	0.133984	0.0884543	0.132268	0.132121	0.0972002	0.102117	0.124308		0.0745745	0	0.0322078	0.0743016	0.12259	0.106492	0.0972035	0.0510585	0.00787285	0.566301
234	88.1128	21.6294	BISHALAKSHIPUR	clay	1	4.42	0	83.2	16.8	0.48	113	39.3013	450	4.89			0.631429	0	0.240385	0.84	0.585366	0.377926	1.00003	1	0.0388548		0.0742562	0.115246	0.133984	0.0884543	0.132268	0.132121	0.0972002	0.102117	0.124308		0.0468875	0	0.0322078	0.0743016	0.0774254	0.049932	0.0972035	0.102117	0.00482997	0.484905
235	88.1155	21.6293	DHABLAT	clay	1	6.69	13.6	63.2	23.2	0.47	108	13.5371	450	8.87			0.955714	0.226667	0.316456	0.862069	0.573171	0.361204	0.344456	1	0.0214205		0.0742562	0.115246	0.133984	0.0884543	0.132268	0.132121	0.0972002	0.102117	0.124308		0.0709678	0.0261224	0.0424001	0.0762537	0.0758124	0.0477226	0.0334812	0.102117	0.00266275	0.47754
236	88.1167	21.6316	SHIBPUR	clay	1	7.3	13.6	68.2	18.2	0.6	134	39.3013	450	1.02			0.958904	0.226667	0.293255	0.91	0.731707	0.448161	1.00003	1	0.186275		0.0742562	0.115246	0.133984	0.0884543	0.132268	0.132121	0.0972002	0.102117	0.124308		0.0712046	0.0261224	0.0392916	0.0804934	0.0967817	0.0592114	0.0972035	0.102117	0.0231554	0.595581
237	88.1154	21.6366	SHIBPUR	clay	1	5.95	0	78.2	21.8	0.61	135	31.8777	225	1.6			0.85	0	0.255754	0.917431	0.743902	0.451505	0.811138	0.5	0.11875		0.0742562	0.115246	0.133984	0.0884543	0.132268	0.132121	0.0972002	0.102117	0.124308		0.0631178	0	0.0342671	0.0811507	0.0983948	0.0596533	0.0788428	0.0510585	0.0147616	0.481247
238	88.1241	21.6364	DHABLAT	clay	1	4.71	0	93.2	6.8	0.76	249	39.3013	225	0.48			0.672857	0	0.214592	0.34	0.926829	0.832776	1.00003	0.5	0.395833		0.0742562	0.115246	0.133984	0.0884543	0.132268	0.132121	0.0972002	0.102117	0.124308		0.0499638	0	0.028752	0.0300744	0.12259	0.110027	0.0972035	0.0510585	0.0492053	0.538875
239	88.1318	21.6324	DHABLAT	clay	1	5.49	0	83.2	16.8	0.6	133	33.6245	450	2.68			0.784286	0	0.240385	0.84	0.731707	0.444816	0.855584	1	0.0708955		0.0742562	0.115246	0.133984	0.0884543	0.132268	0.132121	0.0972002	0.102117	0.124308		0.0582381	0	0.0322078	0.0743016	0.0967817	0.0587695	0.083163	0.102117	0.00881289	0.514392
240	88.1219	21.641	DHABLAT	clay	1	5.85	0	83.2	16.8	0.46	108	39.3013	427	1.32			0.835714	0	0.240385	0.84	0.560976	0.361204	1.00003	0.948889	0.143939		0.0742562	0.115246	0.133984	0.0884543	0.132268	0.132121	0.0972002	0.102117	0.124308		0.062057	0	0.0322078	0.0743016	0.0741993	0.0477226	0.0972035	0.0968978	0.0178928	0.502482
241	88.1254	21.6504	DHABLAT	clay	1	6.2	0	88.2	11.8	0.56	115	23.5808	450	0.68			0.885714	0	0.226757	0.59	0.682927	0.384615	0.60002	1	0.279412		0.0742562	0.115246	0.133984	0.0884543	0.132268	0.132121	0.0972002	0.102117	0.124308		0.0657698	0	0.0303819	0.052188	0.0903296	0.0508157	0.0583221	0.102117	0.0347332	0.484657
242	88.1192	21.6552	DHABLAT	clay	1	7.12	3.6	73.2	23.2	0.6	133	39.3013	297	1.35			0.983146	0.06	0.273224	0.862069	0.731707	0.444816	1.00003	0.66	0.140741		0.0742562	0.115246	0.133984	0.0884543	0.132268	0.132121	0.0972002	0.102117	0.124308		0.0730047	0.00691474	0.0366077	0.0762537	0.0967817	0.0587695	0.0972035	0.0673973	0.0174952	0.530428
243	88.1187	21.6585	DHABLAT	clay	1	5.67	8.6	63.2	28.2	0.75	230	39.3013	441	0.96			0.81	0.143333	0.316456	0.70922	0.914634	0.769231	1.00003	0.98	0.197917		0.0742562	0.115246	0.133984	0.0884543	0.132268	0.132121	0.0972002	0.102117	0.124308		0.0601476	0.0165185	0.0424001	0.0627335	0.120977	0.101631	0.0972035	0.100075	0.0246027	0.626289
244	88.1123	21.6583	DHABLAT	siltyclayloam	7	6.91	8.6	38.2	53.2	0.78	240	39.3013	450	0.69			0.987143	0.143333	0.52356	0.37594	0.95122	0.802676	1.00003	1	0.275362		0.0742562	0.115246	0.133984	0.0884543	0.132268	0.132121	0.0972002	0.102117	0.124308		0.0733015	0.0165185	0.0701488	0.0332535	0.125816	0.10605	0.0972035	0.102117	0.0342298	0.658639
245	88.1034	21.6582	DHABLAT	clay	1	5.69	3.6	83.2	13.2	0.61	134	19.214	306	1.29			0.812857	0.06	0.240385	0.66	0.743902	0.448161	0.488905	0.68	0.147287		0.0742562	0.115246	0.133984	0.0884543	0.132268	0.132121	0.0972002	0.102117	0.124308		0.0603597	0.00691474	0.0322078	0.0583798	0.0983948	0.0592114	0.0475217	0.0694396	0.018309	0.450738
246	88.0993	21.6599	BISHALAKSHIPUR	clay	1	5.11	0	83.2	16.8	0.58	132	39.3013	427	0.96			0.73	0	0.240385	0.84	0.707317	0.441472	1.00003	0.948889	0.197917		0.0742562	0.115246	0.133984	0.0884543	0.132268	0.132121	0.0972002	0.102117	0.124308		0.0542071	0	0.0322078	0.0743016	0.0935557	0.0583276	0.0972035	0.0968978	0.0246027	0.531304
247	88.0998	21.6645	DHABLAT	clay	1	5.72	0	73.2	26.8	0.45	119	39.3013	315	1.41			0.817143	0	0.273224	0.746269	0.54878	0.397993	1.00003	0.7	0.134752		0.0742562	0.115246	0.133984	0.0884543	0.132268	0.132121	0.0972002	0.102117	0.124308		0.060678	0	0.0366077	0.0660106	0.0725863	0.0525832	0.0972035	0.071482	0.0167507	0.473902
248	88.0901	21.6735	DHABLAT	clay	1	5.52	0	83.2	16.8	0.62	135	39.3013	450	1.05			0.788571	0	0.240385	0.84	0.756098	0.451505	1.00003	1	0.180952		0.0742562	0.115246	0.133984	0.0884543	0.132268	0.132121	0.0972002	0.102117	0.124308		0.0585564	0	0.0322078	0.0743016	0.100008	0.0596533	0.0972035	0.102117	0.0224939	0.546541
249	88.0889	21.6712	DHABLAT	clay	1	6.11	0	73.2	26.8	0.6	131	21.8341	450	0.87			0.872857	0	0.273224	0.746269	0.731707	0.438127	0.555574	1	0.218391		0.0742562	0.115246	0.133984	0.0884543	0.132268	0.132121	0.0972002	0.102117	0.124308		0.0648151	0	0.0366077	0.0660106	0.0967817	0.0578858	0.0540019	0.102117	0.0271478	0.505368
250	88.133	21.676	CHEMAGURI	clay	1	6.05	0	98.2	1.8	0.45	118	27.5109	450	0.41			0.864286	0	0.203666	0.09	0.54878	0.394649	0.700023	1	0.463415		0.0742562	0.115246	0.133984	0.0884543	0.132268	0.132121	0.0972002	0.102117	0.124308		0.0641786	0	0.027288	0.00796088	0.0725863	0.0521414	0.0680424	0.102117	0.0576062	0.451921
251	88.1375	21.6751	CHEMAGURI	clayloam	5	6.5	33.6	38.2	28.2	0.65	190	19.6507	450	1.7			0.928571	0.56	0.52356	0.70922	0.792683	0.635452	0.500017	1	0.111765		0.0742562	0.115246	0.133984	0.0884543	0.132268	0.132121	0.0972002	0.102117	0.124308		0.0689522	0.0645376	0.0701488	0.0627335	0.104847	0.0839564	0.0486017	0.102117	0.0138933	0.619788
252	88.1412	21.6702	CHEMAGURI	clay	1	7.57	8.6	78.2	13.2	0.45	118	33.6245	225	0.92			0.924703	0.143333	0.255754	0.66	0.54878	0.394649	0.855584	0.5	0.206522		0.0742562	0.115246	0.133984	0.0884543	0.132268	0.132121	0.0972002	0.102117	0.124308		0.068665	0.0165185	0.0342671	0.0583798	0.0725863	0.0521414	0.083163	0.0510585	0.0256723	0.462452
253	88.1403	21.6664	CHEMAGURI	clay	1	7.51	13.6	63.2	23.2	0.48	114	15.2838	310	0.8			0.932091	0.226667	0.316456	0.862069	0.585366	0.381271	0.388902	0.688889	0.2375		0.0742562	0.115246	0.133984	0.0884543	0.132268	0.132121	0.0972002	0.102117	0.124308		0.0692135	0.0261224	0.0424001	0.0762537	0.0774254	0.0503739	0.0378013	0.0703473	0.0295232	0.479461
254	88.1417	21.6622	CHEMAGURI	clay	1	6.27	3.6	68.2	28.2	0.46	110	27.5109	315	0.71			0.895714	0.06	0.293255	0.70922	0.560976	0.367893	0.700023	0.7	0.267606		0.0742562	0.115246	0.133984	0.0884543	0.132268	0.132121	0.0972002	0.102117	0.124308		0.0665124	0.00691474	0.0392916	0.0627335	0.0741993	0.0486064	0.0680424	0.071482	0.0332656	0.471048
255	88.1397	21.6549	CHEMAGURI	clay	1	8.26	0	83.2	16.8	0.42	113	39.3013	225	1			0.847458	0	0.240385	0.84	0.512195	0.377926	1.00003	0.5	0.19		0.0742562	0.115246	0.133984	0.0884543	0.132268	0.132121	0.0972002	0.102117	0.124308		0.062929	0	0.0322078	0.0743016	0.0677472	0.049932	0.0972035	0.0510585	0.0236186	0.458998
256	88.1411	21.6495	CHEMAGURI	clay	1	5.6	0	83.2	16.8	0.46	117	39.3013	450	1.69			0.8	0	0.240385	0.84	0.560976	0.391304	1.00003	1	0.112426		0.0742562	0.115246	0.133984	0.0884543	0.132268	0.132121	0.0972002	0.102117	0.124308		0.059405	0	0.0322078	0.0743016	0.0741993	0.0516995	0.0972035	0.102117	0.0139755	0.505109
257	88.1417	21.6347	CHEMAGURI	clay	1	7.1	8.6	73.2	18.2	0.72	210	26.2009	450	0.46			0.985915	0.143333	0.273224	0.91	0.878049	0.702341	0.666689	1	0.413043		0.0742562	0.115246	0.133984	0.0884543	0.132268	0.132121	0.0972002	0.102117	0.124308		0.0732104	0.0165185	0.0366077	0.0804934	0.116138	0.092794	0.0648023	0.102117	0.0513447	0.634026
258	88.1419	21.6398	CHEMAGURI	clay	1	6.17	0	83.2	16.8	0.47	116	17.4672	225	2.14			0.881429	0	0.240385	0.84	0.573171	0.38796	0.444459	0.5	0.088785		0.0742562	0.115246	0.133984	0.0884543	0.132268	0.132121	0.0972002	0.102117	0.124308		0.0654516	0	0.0322078	0.0743016	0.0758124	0.0512576	0.0432015	0.0510585	0.0110367	0.404328
259	88.143	21.6474	CHEMAGURI	clay	1	6.14	0	88.2	11.8	0.77	235	18.3406	382	1.65			0.877143	0	0.226757	0.59	0.939024	0.785953	0.466682	0.848889	0.115152		0.0742562	0.115246	0.133984	0.0884543	0.132268	0.132121	0.0972002	0.102117	0.124308		0.0651333	0	0.0303819	0.052188	0.124203	0.103841	0.0453616	0.0866861	0.0143143	0.522109
260	88.137	21.6526	CHEMAGURI	clay	1	6.76	3.6	63.2	33.2	0.75	228	39.3013	450	0.96			0.965714	0.06	0.316456	0.60241	0.914634	0.762542	1.00003	1	0.197917		0.0742562	0.115246	0.133984	0.0884543	0.132268	0.132121	0.0972002	0.102117	0.124308		0.0717103	0.00691474	0.0424001	0.0532857	0.120977	0.100748	0.0972035	0.102117	0.0246027	0.619959
261	88.1276	21.6582	CHEMAGURI	loam	3	5.99	38.6	13.2	48.2	0.46	112	37.5546	202	1.47			0.855714	0.643333	0.66	0.414938	0.560976	0.374582	0.955587	0.448889	0.129252		0.0742562	0.115246	0.133984	0.0884543	0.132268	0.132121	0.0972002	0.102117	0.124308		0.0635421	0.0741414	0.0884296	0.036703	0.0741993	0.0494901	0.0928833	0.0458392	0.016067	0.541295
262	88.1275	21.6765	CHEMAGURI	clay	1	7.94	13.6	68.2	18.2	0.6	128	17.9039	225	0.66			0.881612	0.226667	0.293255	0.91	0.731707	0.428094	0.455571	0.5	0.287879		0.0742562	0.115246	0.133984	0.0884543	0.132268	0.132121	0.0972002	0.102117	0.124308		0.0654652	0.0261224	0.0392916	0.0804934	0.0967817	0.0565601	0.0442816	0.0510585	0.0357857	0.49584
263	88.1241	21.6855	MANASADWIP	clay	1	6.11	23.6	48.2	28.2	0.45	108	32.3144	324	1.24			0.872857	0.393333	0.414938	0.70922	0.54878	0.361204	0.82225	0.72	0.153226		0.0742562	0.115246	0.133984	0.0884543	0.132268	0.132121	0.0972002	0.102117	0.124308		0.0648151	0.04533	0.0555951	0.0627335	0.0725863	0.0477226	0.0799228	0.0735243	0.0190472	0.521277
264	88.1277	21.6868	CHEMAGURI	clay	1	7.65	3.6	73.2	23.2	0.5	112	39.3013	450	0.94			0.915033	0.06	0.273224	0.862069	0.609756	0.374582	1.00003	1	0.202128		0.0742562	0.115246	0.133984	0.0884543	0.132268	0.132121	0.0972002	0.102117	0.124308		0.0679469	0.00691474	0.0366077	0.0762537	0.0806514	0.0494901	0.0972035	0.102117	0.0251261	0.542311
265	88.1344	21.6903	MANASADWIP	clay	1	7.17	18.6	63.2	18.2	0.65	198	31.441	450	1.48			0.97629	0.31	0.316456	0.91	0.792683	0.662207	0.800027	1	0.128378		0.0742562	0.115246	0.133984	0.0884543	0.132268	0.132121	0.0972002	0.102117	0.124308		0.0724956	0.0357262	0.0424001	0.0804934	0.104847	0.0874914	0.0777628	0.102117	0.0159585	0.619292
266	88.14	21.6928	MANASADWIP	clay	1	7.2	8.6	73.2	18.2	0.74	232	39.3013	450	2.45			0.972222	0.143333	0.273224	0.91	0.902439	0.77592	1.00003	1	0.077551		0.0742562	0.115246	0.133984	0.0884543	0.132268	0.132121	0.0972002	0.102117	0.124308		0.0721936	0.0165185	0.0366077	0.0804934	0.119364	0.102515	0.0972035	0.102117	0.00964023	0.636653
267	88.1404	21.7011	MANASADWIP	clay	1	7.15	0	83.2	16.8	0.64	211	39.3013	450	1.41			0.979021	0	0.240385	0.84	0.780488	0.705686	1.00003	1	0.134752		0.0742562	0.115246	0.133984	0.0884543	0.132268	0.132121	0.0972002	0.102117	0.124308		0.0726984	0	0.0322078	0.0743016	0.103234	0.0932358	0.0972035	0.102117	0.0167507	0.591749
268	88.1388	21.7061	MANASADWIP	clay	1	6.77	23.6	63.2	13.2	0.56	116	24.4541	360	0.6			0.967143	0.393333	0.316456	0.66	0.682927	0.38796	0.622243	0.8	0.316667		0.0742562	0.115246	0.133984	0.0884543	0.132268	0.132121	0.0972002	0.102117	0.124308		0.0718164	0.04533	0.0424001	0.0583798	0.0903296	0.0512576	0.0604821	0.0816937	0.0393643	0.541054
269	88.1378	21.7051	MANASADWIP	clay	1	6.96	0	78.2	21.8	0.75	231	39.3013	450	0.46			0.994286	0	0.255754	0.917431	0.914634	0.772575	1.00003	1	0.413043		0.0742562	0.115246	0.133984	0.0884543	0.132268	0.132121	0.0972002	0.102117	0.124308		0.0738319	0	0.0342671	0.0811507	0.120977	0.102073	0.0972035	0.102117	0.0513447	0.662965
270	88.1355	21.6993	MANASADWIP	clay	1	6.24	0	88.2	11.8	0.48	112	19.214	450	1.07			0.891429	0	0.226757	0.59	0.585366	0.374582	0.488905	1	0.17757		0.0742562	0.115246	0.133984	0.0884543	0.132268	0.132121	0.0972002	0.102117	0.124308		0.0661941	0	0.0303819	0.052188	0.0774254	0.0494901	0.0475217	0.102117	0.0220734	0.447392
271	88.136	21.6948	MANASADWIP	clay	1	6.58	3.6	78.2	18.2	0.61	133	36.2445	315	2.21			0.94	0.06	0.255754	0.91	0.743902	0.444816	0.922253	0.7	0.0859729		0.0742562	0.115246	0.133984	0.0884543	0.132268	0.132121	0.0972002	0.102117	0.124308		0.0698009	0.00691474	0.0342671	0.0804934	0.0983948	0.0587695	0.0896432	0.071482	0.0106871	0.520453
272	88.1156	21.7003	MANASADWIP	clay	1	6.69	0	83.2	16.8	0.46	108	32.3144	450	0.6			0.955714	0	0.240385	0.84	0.560976	0.361204	0.82225	1	0.316667		0.0742562	0.115246	0.133984	0.0884543	0.132268	0.132121	0.0972002	0.102117	0.124308		0.0709678	0	0.0322078	0.0743016	0.0741993	0.0477226	0.0799228	0.102117	0.0393643	0.520803
273	88.1142	21.6969	MANASADWIP	clay	1	5.34	23.6	43.2	33.2	0.52	118	6.11354	450	0.61			0.762857	0.393333	0.462963	0.60241	0.634146	0.394649	0.155561	1	0.311475		0.0742562	0.115246	0.133984	0.0884543	0.132268	0.132121	0.0972002	0.102117	0.124308		0.0566469	0.04533	0.0620297	0.0532857	0.0838775	0.0521414	0.0151205	0.102117	0.0387189	0.509268
274	88.109	21.6954	MANASADWIP	clay	1	5.96	0	78.2	21.8	0.62	130	39.3013	270	0.62			0.851429	0	0.255754	0.917431	0.756098	0.434783	1.00003	0.6	0.306452		0.0742562	0.115246	0.133984	0.0884543	0.132268	0.132121	0.0972002	0.102117	0.124308		0.0632239	0	0.0342671	0.0811507	0.100008	0.0574439	0.0972035	0.0612703	0.0380944	0.532661
275	88.1131	21.6922	MANASADWIP	clay	1	7.1	13.6	78.2	8.2	0.42	108	39.3013	360	0.7			0.985915	0.226667	0.255754	0.41	0.512195	0.361204	1.00003	0.8	0.271429		0.0742562	0.115246	0.133984	0.0884543	0.132268	0.132121	0.0972002	0.102117	0.124308		0.0732104	0.0261224	0.0342671	0.0362662	0.0677472	0.0477226	0.0972035	0.0816937	0.0337408	0.497974
276	88.1133	21.69	KIRTANKHALI	clay	1	6.96	28.6	53.2	18.2	0.8	271	24.4541	360	1.6			0.994286	0.476667	0.37594	0.91	0.97561	0.906355	0.622243	0.8	0.11875		0.0742562	0.115246	0.133984	0.0884543	0.132268	0.132121	0.0972002	0.102117	0.124308		0.0738319	0.0549338	0.05037	0.0804934	0.129042	0.119748	0.0604821	0.0816937	0.0147616	0.665357
277	88.1093	21.6889	MANASADWIP	clay	1	7.14	0	78.2	21.8	0.5	113	18.7773	450	1.25			0.980392	0	0.255754	0.917431	0.609756	0.377926	0.477794	1	0.152		0.0742562	0.115246	0.133984	0.0884543	0.132268	0.132121	0.0972002	0.102117	0.124308		0.0728002	0	0.0342671	0.0811507	0.0806514	0.049932	0.0464416	0.102117	0.0188948	0.486255
278	88.117	21.6861	MANASADWIP	clay	1	7.21	0	83.2	16.8	0.52	109	39.3013	450	0.62			0.970874	0	0.240385	0.84	0.634146	0.364548	1.00003	1	0.306452		0.0742562	0.115246	0.133984	0.0884543	0.132268	0.132121	0.0972002	0.102117	0.124308		0.0720934	0	0.0322078	0.0743016	0.0838775	0.0481645	0.0972035	0.102117	0.0380944	0.54806
279	88.1211	21.6886	MANASADWIP	clay	1	5.55	3.6	68.2	28.2	0.79	255	30.5677	450	1.98			0.792857	0.06	0.293255	0.70922	0.963415	0.852843	0.777804	1	0.0959596		0.0742562	0.115246	0.133984	0.0884543	0.132268	0.132121	0.0972002	0.102117	0.124308		0.0588746	0.00691474	0.0392916	0.0627335	0.127429	0.112678	0.0756027	0.102117	0.0119286	0.59757
280	88.1092	21.6827	PURUSHATTAMPUR	clay	1	6.53	18.6	68.2	13.2	0.48	108	31.441	450	3.42			0.932857	0.31	0.293255	0.66	0.585366	0.361204	0.800027	1	0.0555556		0.0742562	0.115246	0.133984	0.0884543	0.132268	0.132121	0.0972002	0.102117	0.124308		0.0692705	0.0357262	0.0392916	0.0583798	0.0774254	0.0477226	0.0777628	0.102117	0.00690601	0.514602
281	88.0926	21.6809	PURUSHATTAMPUR	clay	1	6.24	8.6	73.2	18.2	0.45	114	36.2445	450	1.94			0.891429	0.143333	0.273224	0.91	0.54878	0.381271	0.922253	1	0.0979381		0.0742562	0.115246	0.133984	0.0884543	0.132268	0.132121	0.0972002	0.102117	0.124308		0.0661941	0.0165185	0.0366077	0.0804934	0.0725863	0.0503739	0.0896432	0.102117	0.0121745	0.526709
282	88.0946	21.6808	PURUSHATTAMPUR	clay	1	7.7	18.6	58.2	23.2	0.51	116	20.0873	450	0.92			0.909091	0.31	0.343643	0.862069	0.621951	0.38796	0.511128	1	0.206522		0.0742562	0.115246	0.133984	0.0884543	0.132268	0.132121	0.0972002	0.102117	0.124308		0.0675057	0.0357262	0.0460427	0.0762537	0.0822645	0.0512576	0.0496818	0.102117	0.0256723	0.536521
283	88.091	21.6755	PURUSHATTAMPUR	clay	1	7.93	28.6	48.2	23.2	0.78	248	39.3013	414	0.96			0.882724	0.476667	0.414938	0.862069	0.95122	0.829431	1.00003	0.92	0.197917		0.0742562	0.115246	0.133984	0.0884543	0.132268	0.132121	0.0972002	0.102117	0.124308		0.0655478	0.0549338	0.0555951	0.0762537	0.125816	0.109585	0.0972035	0.0939477	0.0246027	0.703486
284	88.0986	21.6755	PURUSHATTAMPUR	clay	1	7.68	13.6	48.2	38.2	0.78	239	39.3013	360	0.86			0.911458	0.226667	0.414938	0.52356	0.95122	0.799331	1.00003	0.8	0.22093		0.0742562	0.115246	0.133984	0.0884543	0.132268	0.132121	0.0972002	0.102117	0.124308		0.0676815	0.0261224	0.0555951	0.0463111	0.125816	0.105608	0.0972035	0.0816937	0.0274634	0.633495
285	88.1154	21.6734	PURUSHATTAMPUR	clay	1	4.67	3.6	73.2	23.2	0.52	115	39.3013	450	0.67			0.667143	0.06	0.273224	0.862069	0.634146	0.384615	1.00003	1	0.283582		0.0742562	0.115246	0.133984	0.0884543	0.132268	0.132121	0.0972002	0.102117	0.124308		0.0495395	0.00691474	0.0366077	0.0762537	0.0838775	0.0508157	0.0972035	0.102117	0.0352516	0.538581
286	88.1115	21.6613	PURUSHATTAMPUR	clay	1	5.67	3.6	68.2	28.2	0.78	235	39.3013	180	1.24			0.81	0.06	0.293255	0.70922	0.95122	0.785953	1.00003	0.4	0.153226		0.0742562	0.115246	0.133984	0.0884543	0.132268	0.132121	0.0972002	0.102117	0.124308		0.0601476	0.00691474	0.0392916	0.0627335	0.125816	0.103841	0.0972035	0.0408468	0.0190472	0.555842
287	88.1206	21.6607	PURUSHATTAMPUR	clay	1	5.67	3.6	68.2	28.2	0.72	220	39.3013	427	0.5			0.81	0.06	0.293255	0.70922	0.878049	0.735786	1.00003	0.948889	0.38		0.0742562	0.115246	0.133984	0.0884543	0.132268	0.132121	0.0972002	0.102117	0.124308		0.0601476	0.00691474	0.0392916	0.0627335	0.116138	0.0972127	0.0972035	0.0968978	0.0472371	0.623777

## Sheet: Total score-Chilli
											pH: 6.0; EC=10.08	Sand-75;silt-15,clay-10						WA-score										PCA-weight from factor loading										Total Score
Sample	long	lat	Mouza	USDATexture	Textureweight	PH	Sand	Clay	Silt	SOC	Available N (kg/ha)	Available P (kg/ha)	Avaialble K, kg/ha	EC				PH	Sand	Clay	Silt	SOC	Available N (kg/ha)	Available P (kg/ha)	Avaialble K, kg/ha	EC		PH	Sand	Clay	Silt	SOC	Available N (kg/ha)	Available P (kg/ha)	Avaialble K, kg/ha	EC		PH	Sand	Clay	Silt	SOC	Available N (kg/ha)	Available P (kg/ha)	Avaialble K, kg/ha	EC	Total score		Suitability Class
1	88.1427	21.863	KASHTALA	clay	1	7.13	0	68.2	31.8	0.62	168	35.8079	427	1.29				0.911641	0.001	0.293255	0.628931	0.756098	0.561873	0.911141	0.948889	0.147287		0.0742562	0.115246	0.133984	0.0884543	0.132268	0.132121	0.0972002	0.102117	0.124308		0.067695	0.000115246	0.0392916	0.0556316	0.100008	0.0742352	0.0885631	0.0968978	0.018309	0.540746		High
2	88.1355	21.8781	KASHTALA	clay	1	7.13	0	68.2	31.8	0.62	173	35.8079	427	1.29				0.911641	0.001	0.293255	0.628931	0.756098	0.578595	0.911141	0.948889	0.147287		0.0742562	0.115246	0.133984	0.0884543	0.132268	0.132121	0.0972002	0.102117	0.124308		0.067695	0.000115246	0.0392916	0.0556316	0.100008	0.0764445	0.0885631	0.0968978	0.018309	0.542956		Medium
3	88.1328	21.8684	KASHTALA	clay	1	4.42	3.6	78.2	18.2	0.7	227	29.2576	450	0.55				0.68	0.06	0.255754	0.91	0.853659	0.759197	0.744469	1	0.345455		0.0742562	0.115246	0.133984	0.0884543	0.132268	0.132121	0.0972002	0.102117	0.124308		0.0504942	0.00691474	0.0342671	0.0804934	0.112912	0.100306	0.0723626	0.102117	0.0429428	0.60281		Low
4	88.1326	21.8676	KASHTALA	clay	1	4.87	0	78.2	21.8	0.65	206	29.6943	337	2.25				0.749231	0.001	0.255754	0.917431	0.792683	0.688963	0.755581	0.748889	0.0844444		0.0742562	0.115246	0.133984	0.0884543	0.132268	0.132121	0.0972002	0.102117	0.124308		0.0556351	0.000115246	0.0342671	0.0811507	0.104847	0.0910265	0.0734426	0.0764744	0.0104971	0.527455
5	88.13	21.8668	KASHTALA	clay	1	7.27	3.6	63.2	33.2	0.58	122	39.3013	405	0.39				0.894085	0.06	0.316456	0.60241	0.707317	0.408027	1.00003	0.9	0.487179		0.0742562	0.115246	0.133984	0.0884543	0.132268	0.132121	0.0972002	0.102117	0.124308		0.0663914	0.00691474	0.0424001	0.0532857	0.0935557	0.0539089	0.0972035	0.0919054	0.0605604	0.566126
6	88.13	21.8668	SAPKHALI	clay	1	4.9	0	78.2	21.8	0.46	116	39.3013	234	0.91				0.753846	0.001	0.255754	0.917431	0.560976	0.38796	1.00003	0.52	0.208791		0.0742562	0.115246	0.133984	0.0884543	0.132268	0.132121	0.0972002	0.102117	0.124308		0.0559778	0.000115246	0.0342671	0.0811507	0.0741993	0.0512576	0.0972035	0.0531009	0.0259545	0.473227
7	88.13	21.8668	SAPKHALI	clay	1	6.58	8.6	58.2	33.2	0.76	239	21.8341	450	0.62				0.987842	0.143333	0.343643	0.60241	0.926829	0.799331	0.555574	1	0.306452		0.0742562	0.115246	0.133984	0.0884543	0.132268	0.132121	0.0972002	0.102117	0.124308		0.0733534	0.0165185	0.0460427	0.0532857	0.12259	0.105608	0.0540019	0.102117	0.0380944	0.611612
8	88.13	21.8668	SAPKHALI	clay	1	7.01	13.6	68.2	18.2	0.42	119	39.3013	427	1.56				0.927247	0.226667	0.293255	0.91	0.512195	0.397993	1.00003	0.948889	0.121795		0.0742562	0.115246	0.133984	0.0884543	0.132268	0.132121	0.0972002	0.102117	0.124308		0.0688539	0.0261224	0.0392916	0.0804934	0.0677472	0.0525832	0.0972035	0.0968978	0.0151401	0.544333
9	88.1403	21.8677	KASHTALA	clay	1	5.59	8.6	68.2	23.2	0.75	251	31.441	450	1.59				0.86	0.143333	0.293255	0.862069	0.914634	0.839465	0.800027	1	0.119497		0.0742562	0.115246	0.133984	0.0884543	0.132268	0.132121	0.0972002	0.102117	0.124308		0.0638604	0.0165185	0.0392916	0.0762537	0.120977	0.110911	0.0777628	0.102117	0.0148544	0.622546
10	88.1403	21.8676	KASHTALA	siltyclay	2	7.56	0	58.2	41.8	0.45	110	39.3013	427	1.76				0.859788	0.001	0.343643	0.478469	0.54878	0.367893	1.00003	0.948889	0.107955		0.0742562	0.115246	0.133984	0.0884543	0.132268	0.132121	0.0972002	0.102117	0.124308		0.0638447	0.000115246	0.0460427	0.0423226	0.0725863	0.0486064	0.0972035	0.0968978	0.0134196	0.481039
11	88.1403	21.8676	KASHTALA		1	7.26	12	46.2	41.8	0.78	135	39.3013	450	0.38				0.895317	0.2	0.4329	0.478469	0.95122	0.451505	1.00003	1	0.5		0.0742562	0.115246	0.133984	0.0884543	0.132268	0.132121	0.0972002	0.102117	0.124308		0.0664829	0.0230491	0.0580018	0.0423226	0.125816	0.0596533	0.0972035	0.102117	0.0621541	0.636801
12	88.1433	21.8642	KASHTALA	clay	1	7.65	8.6	53.2	38.2	0.52	118	39.3013	315	10.01				0.849673	0.143333	0.37594	0.52356	0.634146	0.394649	1.00003	0.7	0.018981		0.0742562	0.115246	0.133984	0.0884543	0.132268	0.132121	0.0972002	0.102117	0.124308		0.0630935	0.0165185	0.05037	0.0463111	0.0838775	0.0521414	0.0972035	0.071482	0.0023595	0.483357
13	88.1349	21.859	KASHTALA	clay	1	7.32	3.6	63.2	33.2	0.78	258	20.524	405	0.29				0.887978	0.06	0.316456	0.60241	0.95122	0.862876	0.52224	0.9	0.655172		0.0742562	0.115246	0.133984	0.0884543	0.132268	0.132121	0.0972002	0.102117	0.124308		0.0659379	0.00691474	0.0424001	0.0532857	0.125816	0.114004	0.0507618	0.0919054	0.0814433	0.632469
14	88.1307	21.8551	KASHTALA	clay	1	5.03	0	83.2	16.8	0.78	261	22.7074	450	0.88				0.773846	0.001	0.240385	0.84	0.95122	0.87291	0.577797	1	0.215909		0.0742562	0.115246	0.133984	0.0884543	0.132268	0.132121	0.0972002	0.102117	0.124308		0.0574629	0.000115246	0.0322078	0.0743016	0.125816	0.11533	0.056162	0.102117	0.0268393	0.590352
15	88.1231	21.8583	SAPKHALI	CLAY	1	6.3	0	78.2	21.8	0.44	118	39.3013	310	0.39				0.969231	0.001	0.255754	0.917431	0.536585	0.394649	1.00003	0.688889	0.487179		0.0742562	0.115246	0.133984	0.0884543	0.132268	0.132121	0.0972002	0.102117	0.124308		0.0719714	0.000115246	0.0342671	0.0811507	0.0709733	0.0521414	0.0972035	0.0703473	0.0605604	0.53873
16	88.121	21.8529	SAPKHALI	siltyclay	2	7.57	8.6	43.2	48.2	0.46	116	39.3013	450	9.12				0.858653	0.143333	0.462963	0.414938	0.560976	0.38796	1.00003	1	0.0208333		0.0742562	0.115246	0.133984	0.0884543	0.132268	0.132121	0.0972002	0.102117	0.124308		0.0637603	0.0165185	0.0620297	0.036703	0.0741993	0.0512576	0.0972035	0.102117	0.00258975	0.506379
17	88.1181	21.8497	SAPKHALI	clay	1	5.27	0	78.2	21.8	0.6	165	23.5808	319	3.08				0.810769	0.001	0.255754	0.917431	0.731707	0.551839	0.60002	0.708889	0.0616883		0.0742562	0.115246	0.133984	0.0884543	0.132268	0.132121	0.0972002	0.102117	0.124308		0.0602047	0.000115246	0.0342671	0.0811507	0.0967817	0.0729095	0.0583221	0.0723897	0.00766836	0.483809
18	88.1175	21.8467	SAPKHALI	clay	1	4.95	0	78.2	21.8	0.77	236	39.3013	234	1.23				0.761538	0.001	0.255754	0.917431	0.939024	0.789298	1.00003	0.52	0.154472		0.0742562	0.115246	0.133984	0.0884543	0.132268	0.132121	0.0972002	0.102117	0.124308		0.056549	0.000115246	0.0342671	0.0811507	0.124203	0.104283	0.0972035	0.0531009	0.0192021	0.570074
19	88.122	21.842	SAPKHALI	clay	1	4.76	0	68.2	31.8	0.8	280	39.3013	405	1.2				0.732308	0.001	0.293255	0.628931	0.97561	0.936455	1.00003	0.9	0.158333		0.0742562	0.115246	0.133984	0.0884543	0.132268	0.132121	0.0972002	0.102117	0.124308		0.0543784	0.000115246	0.0392916	0.0556316	0.129042	0.123725	0.0972035	0.0919054	0.0196821	0.610975
20	88.1247	21.8465	SAPKHALI	clay	1	5.28	0	78.2	21.8	0.62	170	34.9345	450	1.65				0.812308	0.001	0.255754	0.917431	0.756098	0.568562	0.888919	1	0.115152		0.0742562	0.115246	0.133984	0.0884543	0.132268	0.132121	0.0972002	0.102117	0.124308		0.0603189	0.000115246	0.0342671	0.0811507	0.100008	0.0751189	0.0864031	0.102117	0.0143143	0.553813
21	88.1283	21.8494	SAPKHALI	clay	1	4.98	0	83.2	16.8	0.46	111	24.8908	360	1.9				0.766154	0.001	0.240385	0.84	0.560976	0.371237	0.633354	0.8	0.1		0.0742562	0.115246	0.133984	0.0884543	0.132268	0.132121	0.0972002	0.102117	0.124308		0.0568917	0.000115246	0.0322078	0.0743016	0.0741993	0.0490482	0.0615622	0.0816937	0.0124308	0.442451
22	88.1322	21.8422	SAPKHALI	clay	1	5.03	3.6	78.2	18.2	0.5	120	22.2707	450	1.34				0.773846	0.06	0.255754	0.91	0.609756	0.401338	0.566686	1	0.141791		0.0742562	0.115246	0.133984	0.0884543	0.132268	0.132121	0.0972002	0.102117	0.124308		0.0574629	0.00691474	0.0342671	0.0804934	0.0806514	0.0530251	0.055082	0.102117	0.0176258	0.487639
23	88.1315	21.8444	SAPKHALI	clay	1	5.92	3.6	63.2	33.2	0.46	116	33.6245	337	4.01				0.910769	0.06	0.316456	0.60241	0.560976	0.38796	0.855584	0.748889	0.0473815		0.0742562	0.115246	0.133984	0.0884543	0.132268	0.132121	0.0972002	0.102117	0.124308		0.0676303	0.00691474	0.0424001	0.0532857	0.0741993	0.0512576	0.083163	0.0764744	0.00588991	0.461215
24	88.1378	21.8501	KACHUBERIYA	clay	1	5.04	0	78.2	21.8	0.52	119	26.2009	427	0.56				0.775385	0.001	0.255754	0.917431	0.634146	0.397993	0.666689	0.948889	0.339286		0.0742562	0.115246	0.133984	0.0884543	0.132268	0.132121	0.0972002	0.102117	0.124308		0.0575772	0.000115246	0.0342671	0.0811507	0.0838775	0.0525832	0.0648023	0.0968978	0.042176	0.513447
25	88.1402	21.8499	KACHUBERIYA	clay	1	6.23	0	83.2	16.8	0.5	117	24.0175	450	0.41				0.958462	0.001	0.240385	0.84	0.609756	0.391304	0.611131	1	0.463415		0.0742562	0.115246	0.133984	0.0884543	0.132268	0.132121	0.0972002	0.102117	0.124308		0.0711718	0.000115246	0.0322078	0.0743016	0.0806514	0.0516995	0.0594021	0.102117	0.0576062	0.529273
26	88.1425	21.8499	KACHUBERIYA	clay	1	4.89	0	78.2	21.8	0.79	268	32.3144	405	3.73				0.752308	0.001	0.255754	0.917431	0.963415	0.896321	0.82225	0.9	0.0509383		0.0742562	0.115246	0.133984	0.0884543	0.132268	0.132121	0.0972002	0.102117	0.124308		0.0558635	0.000115246	0.0342671	0.0811507	0.127429	0.118423	0.0799228	0.0919054	0.00633205	0.595409
27	88.1476	21.849	KACHUBERIYA	clay	1	4.84	0	78.2	21.8	0.58	123	29.6943	450	0.52				0.744615	0.001	0.255754	0.917431	0.707317	0.411371	0.755581	1	0.365385		0.0742562	0.115246	0.133984	0.0884543	0.132268	0.132121	0.0972002	0.102117	0.124308		0.0552923	0.000115246	0.0342671	0.0811507	0.0935557	0.0543507	0.0734426	0.102117	0.0454203	0.539712
28	88.1498	21.8494	KACHUBERIYA	clay	1	7.08	3.6	63.2	33.2	0.5	114	24.4541	450	4.38				0.918079	0.06	0.316456	0.60241	0.609756	0.381271	0.622243	1	0.043379		0.0742562	0.115246	0.133984	0.0884543	0.132268	0.132121	0.0972002	0.102117	0.124308		0.0681731	0.00691474	0.0424001	0.0532857	0.0806514	0.0503739	0.0604821	0.102117	0.00539236	0.469791
29	88.1361	21.8415	KACHUBERIYA	clay	1	5.32	0	83.2	16.8	0.65	210	24.8908	382	0.92				0.818462	0.001	0.240385	0.84	0.792683	0.702341	0.633354	0.848889	0.206522		0.0742562	0.115246	0.133984	0.0884543	0.132268	0.132121	0.0972002	0.102117	0.124308		0.0607759	0.000115246	0.0322078	0.0743016	0.104847	0.092794	0.0615622	0.0866861	0.0256723	0.538962
30	88.1345	21.8368	KACHUBERIYA	clay	1	5.08	0	83.2	16.8	0.78	258	13.9738	450	1.18				0.781538	0.001	0.240385	0.84	0.95122	0.862876	0.355567	1	0.161017		0.0742562	0.115246	0.133984	0.0884543	0.132268	0.132121	0.0972002	0.102117	0.124308		0.0580341	0.000115246	0.0322078	0.0743016	0.125816	0.114004	0.0345612	0.102117	0.0200157	0.561173
31	88.1399	21.8362	KACHUBERIYA	clay	1	5.16	0	78.2	21.8	0.74	225	39.3013	450	1.63				0.793846	0.001	0.255754	0.917431	0.902439	0.752508	1.00003	1	0.116564		0.0742562	0.115246	0.133984	0.0884543	0.132268	0.132121	0.0972002	0.102117	0.124308		0.058948	0.000115246	0.0342671	0.0811507	0.119364	0.0994221	0.0972035	0.102117	0.0144899	0.607078
32	88.1427	21.8351	KACHUBERIYA	clay	1	5.66	0	88.2	11.8	0.6	159	39.3013	414	3.41				0.870769	0.001	0.226757	0.59	0.731707	0.531773	1.00003	0.92	0.0557185		0.0742562	0.115246	0.133984	0.0884543	0.132268	0.132121	0.0972002	0.102117	0.124308		0.0646601	0.000115246	0.0303819	0.052188	0.0967817	0.0702583	0.0972035	0.0939477	0.00692626	0.512463
33	88.146	21.8351	KACHUBERIYA	clay	1	5.65	0	73.2	26.8	0.45	110	31.0044	450	0.58				0.869231	0.001	0.273224	0.746269	0.54878	0.367893	0.788915	1	0.327586		0.0742562	0.115246	0.133984	0.0884543	0.132268	0.132121	0.0972002	0.102117	0.124308		0.0645458	0.000115246	0.0366077	0.0660106	0.0725863	0.0486064	0.0766827	0.102117	0.0407216	0.507994
34	88.1494	21.8314	KACHUBERIYA	clay	1	4.66	13.6	48.2	38.2	0.6	164	39.3013	315	0.35				0.716923	0.226667	0.414938	0.52356	0.731707	0.548495	1.00003	0.7	0.542857		0.0742562	0.115246	0.133984	0.0884543	0.132268	0.132121	0.0972002	0.102117	0.124308		0.053236	0.0261224	0.0555951	0.0463111	0.0967817	0.0724677	0.0972035	0.071482	0.0674816	0.586681
35	88.1641	21.8223	MNRIGANGA	clay	1	6.96	3.6	73.2	23.2	0.48	111	39.3013	450	4.29				0.933908	0.06	0.273224	0.862069	0.585366	0.371237	1.00003	1	0.044289		0.0742562	0.115246	0.133984	0.0884543	0.132268	0.132121	0.0972002	0.102117	0.124308		0.0693485	0.00691474	0.0366077	0.0762537	0.0774254	0.0490482	0.0972035	0.102117	0.00550549	0.520424
36	88.1634	21.8158	COMPANIR CHAR	clay	1	5.24	3.6	68.2	28.2	0.61	163	31.0044	180	1.28				0.806154	0.06	0.293255	0.70922	0.743902	0.545151	0.788915	0.4	0.148438		0.0742562	0.115246	0.133984	0.0884543	0.132268	0.132121	0.0972002	0.102117	0.124308		0.059862	0.00691474	0.0392916	0.0627335	0.0983948	0.0720258	0.0766827	0.0408468	0.018452	0.475204
37	88.1588	21.816	COMPANIR CHAR	clay	1	4.67	0	78.2	21.8	0.42	118	31.441	225	1.2				0.718462	0.001	0.255754	0.917431	0.512195	0.394649	0.800027	0.5	0.158333		0.0742562	0.115246	0.133984	0.0884543	0.132268	0.132121	0.0972002	0.102117	0.124308		0.0533503	0.000115246	0.0342671	0.0811507	0.0677472	0.0521414	0.0777628	0.0510585	0.0196821	0.437275
38	88.1583	21.8211	COMPANIR CHAR	clay	1	4.81	0	93.2	6.8	0.62	166	39.3013	414	0.46				0.74	0.001	0.214592	0.34	0.756098	0.555184	1.00003	0.92	0.413043		0.0742562	0.115246	0.133984	0.0884543	0.132268	0.132121	0.0972002	0.102117	0.124308		0.0549496	0.000115246	0.028752	0.0300744	0.100008	0.0733514	0.0972035	0.0939477	0.0513447	0.529746
39	88.1477	21.8209	COMPANIR CHAR	clay	1	4.39	0	78.2	21.8	0.65	206	39.3013	450	10.08				0.675385	0.001	0.255754	0.917431	0.792683	0.688963	1.00003	1	0.0188492		0.0742562	0.115246	0.133984	0.0884543	0.132268	0.132121	0.0972002	0.102117	0.124308		0.0501515	0.000115246	0.0342671	0.0811507	0.104847	0.0910265	0.0972035	0.102117	0.00234311	0.563222
40	88.1412	21.8258	COMPANIR CHAR	clay	1	6.64	0	73.2	26.8	0.62	165	39.3013	450	0.89				0.978916	0.001	0.273224	0.746269	0.756098	0.551839	1.00003	1	0.213483		0.0742562	0.115246	0.133984	0.0884543	0.132268	0.132121	0.0972002	0.102117	0.124308		0.0726906	0.000115246	0.0366077	0.0660106	0.100008	0.0729095	0.0972035	0.102117	0.0265377	0.5742
41	88.168	21.8122	SHIKARPUR	clay	1	4.51	3.6	73.2	23.2	0.48	114	31.441	450	7.28				0.693846	0.06	0.273224	0.862069	0.585366	0.381271	0.800027	1	0.0260989		0.0742562	0.115246	0.133984	0.0884543	0.132268	0.132121	0.0972002	0.102117	0.124308		0.0515224	0.00691474	0.0366077	0.0762537	0.0774254	0.0503739	0.0777628	0.102117	0.00324431	0.482222
42	88.1611	21.8074	SHIKARPUR	clay	1	6.33	8.6	73.2	18.2	0.76	241	26.2009	450	1.23				0.973846	0.143333	0.273224	0.91	0.926829	0.80602	0.666689	1	0.154472		0.0742562	0.115246	0.133984	0.0884543	0.132268	0.132121	0.0972002	0.102117	0.124308		0.0723142	0.0165185	0.0366077	0.0804934	0.12259	0.106492	0.0648023	0.102117	0.0192021	0.621138
43	88.1566	21.8016	RAMKRISHNAPUR	clay	1	5.65	0	78.2	21.8	0.76	230	39.3013	450	0.68				0.869231	0.001	0.255754	0.917431	0.926829	0.769231	1.00003	1	0.279412		0.0742562	0.115246	0.133984	0.0884543	0.132268	0.132121	0.0972002	0.102117	0.124308		0.0645458	0.000115246	0.0342671	0.0811507	0.12259	0.101631	0.0972035	0.102117	0.0347332	0.638354
44	88.1658	21.7995	RAMKRISHNAPUR	clay	1	6.03	8.6	68.2	23.2	0.48	108	36.2445	450	1.94				0.927692	0.143333	0.293255	0.862069	0.585366	0.361204	0.922253	1	0.0979381		0.0742562	0.115246	0.133984	0.0884543	0.132268	0.132121	0.0972002	0.102117	0.124308		0.068887	0.0165185	0.0392916	0.0762537	0.0774254	0.0477226	0.0896432	0.102117	0.0121745	0.530034
45	88.164	21.7936	GOBINDAPUR	clay	1	4.45	0	68.2	31.8	0.68	210	18.3406	310	0.48				0.684615	0.001	0.293255	0.628931	0.829268	0.702341	0.466682	0.688889	0.395833		0.0742562	0.115246	0.133984	0.0884543	0.132268	0.132121	0.0972002	0.102117	0.124308		0.050837	0.000115246	0.0392916	0.0556316	0.109686	0.092794	0.0453616	0.0703473	0.0492053	0.51327
46	88.1638	21.793	GOBINDAPUR	clay	1	5.07	0	83.2	16.8	0.79	270	39.3013	337	1.07				0.78	0.001	0.240385	0.84	0.963415	0.90301	1.00003	0.748889	0.17757		0.0742562	0.115246	0.133984	0.0884543	0.132268	0.132121	0.0972002	0.102117	0.124308		0.0579199	0.000115246	0.0322078	0.0743016	0.127429	0.119307	0.0972035	0.0764744	0.0220734	0.607031
47	88.1599	21.7945	GOBINDAPUR	clay	1	5.79	0	88.2	11.8	0.45	111	19.214	283	0.75				0.890769	0.001	0.226757	0.59	0.54878	0.371237	0.488905	0.628889	0.253333		0.0742562	0.115246	0.133984	0.0884543	0.132268	0.132121	0.0972002	0.102117	0.124308		0.0661452	0.000115246	0.0303819	0.052188	0.0725863	0.0490482	0.0475217	0.0642203	0.0314914	0.413698
48	88.1639	21.7858	GOBINDAPUR	clay	1	6.86	0	83.2	16.8	0.45	114	39.3013	450	0.71				0.947522	0.001	0.240385	0.84	0.54878	0.381271	1.00003	1	0.267606		0.0742562	0.115246	0.133984	0.0884543	0.132268	0.132121	0.0972002	0.102117	0.124308		0.0703594	0.000115246	0.0322078	0.0743016	0.0725863	0.0503739	0.0972035	0.102117	0.0332656	0.53253
49	88.1682	21.7831	DEBIMATHURAPUR	clay	1	4.94	0	73.2	26.8	0.58	127	30.131	450	0.47				0.76	0.001	0.273224	0.746269	0.707317	0.424749	0.766692	1	0.404255		0.0742562	0.115246	0.133984	0.0884543	0.132268	0.132121	0.0972002	0.102117	0.124308		0.0564347	0.000115246	0.0366077	0.0660106	0.0935557	0.0561182	0.0745226	0.102117	0.0502522	0.535734
50	88.1663	21.7791	DEBIMATHURAPUR	clay	1	7.14	0	78.2	21.8	0.49	115	39.3013	450	0.36				0.910364	0.001	0.255754	0.917431	0.597561	0.384615	1.00003	1	0.527778		0.0742562	0.115246	0.133984	0.0884543	0.132268	0.132121	0.0972002	0.102117	0.124308		0.0676002	0.000115246	0.0342671	0.0811507	0.0790384	0.0508157	0.0972035	0.102117	0.0656071	0.577915
51	88.1705	21.7779	DEBIMATHURAPUR	clay	1	7.59	0	78.2	21.8	0.82	288	39.3013	360	0.47				0.85639	0.001	0.255754	0.917431	1	0.963211	1.00003	0.8	0.404255		0.0742562	0.115246	0.133984	0.0884543	0.132268	0.132121	0.0972002	0.102117	0.124308		0.0635923	0.000115246	0.0342671	0.0811507	0.132268	0.12726	0.0972035	0.0816937	0.0502522	0.667803
52	88.1711	21.7731	DEBIMATHURAPUR	clay	1	7.89	3.6	63.2	33.2	0.75	243	39.3013	450	0.93				0.823828	0.06	0.316456	0.60241	0.914634	0.812709	1.00003	1	0.204301		0.0742562	0.115246	0.133984	0.0884543	0.132268	0.132121	0.0972002	0.102117	0.124308		0.0611743	0.00691474	0.0424001	0.0532857	0.120977	0.107376	0.0972035	0.102117	0.0253963	0.616845
53	88.1393	21.8107	DHARAPARA	clay	1	5.88	0	98.2	1.8	0.41	118	18.3406	450	0.45				0.904615	0.001	0.203666	0.09	0.5	0.394649	0.466682	1	0.422222		0.0742562	0.115246	0.133984	0.0884543	0.132268	0.132121	0.0972002	0.102117	0.124308		0.0671733	0.000115246	0.027288	0.00796088	0.0661342	0.0521414	0.0453616	0.102117	0.0524857	0.420777
54	88.1368	21.8084	DHARAPARA	clay	1	7.35	13.6	58.2	28.2	0.6	164	37.1179	450	0.86				0.884354	0.226667	0.343643	0.70922	0.731707	0.548495	0.944476	1	0.22093		0.0742562	0.115246	0.133984	0.0884543	0.132268	0.132121	0.0972002	0.102117	0.124308		0.0656688	0.0261224	0.0460427	0.0627335	0.0967817	0.0724677	0.0918033	0.102117	0.0274634	0.591201
55	88.1439	21.8097	DHARAPARA	clay	1	5.88	0	88.2	11.8	0.72	221	10.4803	450	0.95				0.904615	0.001	0.226757	0.59	0.878049	0.73913	0.266676	1	0.2		0.0742562	0.115246	0.133984	0.0884543	0.132268	0.132121	0.0972002	0.102117	0.124308		0.0671733	0.000115246	0.0303819	0.052188	0.116138	0.0976546	0.0259209	0.102117	0.0248616	0.516551
56	88.1416	21.8043	DHARAPARA	loam	3	5.18	38.6	23.2	38.2	0.76	234	39.3013	292	1.02				0.796923	0.643333	0.862069	0.52356	0.926829	0.782609	1.00003	0.648889	0.186275		0.0742562	0.115246	0.133984	0.0884543	0.132268	0.132121	0.0972002	0.102117	0.124308		0.0591765	0.0741414	0.115504	0.0463111	0.12259	0.103399	0.0972035	0.0662626	0.0231554	0.707743
57	88.1215	21.8392	SAPKHALI	clay	1	6.35	18.6	53.2	28.2	0.44	115	39.3013	180	0.63				0.976923	0.31	0.37594	0.70922	0.536585	0.384615	1.00003	0.4	0.301587		0.0742562	0.115246	0.133984	0.0884543	0.132268	0.132121	0.0972002	0.102117	0.124308		0.0725426	0.0357262	0.05037	0.0627335	0.0709733	0.0508157	0.0972035	0.0408468	0.0374898	0.518701
58	88.1111	21.8391	SAPKHALI	sandyloam	4	7.63	53.6	18.2	28.2	0.46	116	27.5109	450	8.45				0.8519	0.893333	0.91	0.70922	0.560976	0.38796	0.700023	1	0.0224852		0.0742562	0.115246	0.133984	0.0884543	0.132268	0.132121	0.0972002	0.102117	0.124308		0.0632589	0.102953	0.121926	0.0627335	0.0741993	0.0512576	0.0680424	0.102117	0.0027951	0.649282
59	88.1176	21.8345	SAPKHALI	clay	1	5.44	0	88.2	11.8	0.77	245	39.3013	450	3.7				0.836923	0.001	0.226757	0.59	0.939024	0.819398	1.00003	1	0.0513514		0.0742562	0.115246	0.133984	0.0884543	0.132268	0.132121	0.0972002	0.102117	0.124308		0.0621468	0.000115246	0.0303819	0.052188	0.124203	0.10826	0.0972035	0.102117	0.00638339	0.582999
60	88.1156	21.8289	BAMANKHALI	clay	1	6.24	8.6	73.2	18.2	0.76	238	37.5546	450	2.41				0.96	0.143333	0.273224	0.91	0.926829	0.795987	0.955587	1	0.0788382		0.0742562	0.115246	0.133984	0.0884543	0.132268	0.132121	0.0972002	0.102117	0.124308		0.071286	0.0165185	0.0366077	0.0804934	0.12259	0.105166	0.0928833	0.102117	0.00980023	0.637463
61	88.1064	21.8307	BAMANKHALI	clay	1	6.08	13.6	73.2	13.2	0.78	255	39.3013	225	1.18				0.935385	0.226667	0.273224	0.66	0.95122	0.852843	1.00003	0.5	0.161017		0.0742562	0.115246	0.133984	0.0884543	0.132268	0.132121	0.0972002	0.102117	0.124308		0.0694582	0.0261224	0.0366077	0.0583798	0.125816	0.112678	0.0972035	0.0510585	0.0200157	0.59734
62	88.1123	21.8288	BAMANKHALI	clay	1	5.73	0	68.2	31.8	0.45	118	39.3013	450	0.79				0.881538	0.001	0.293255	0.628931	0.54878	0.394649	1.00003	1	0.240506		0.0742562	0.115246	0.133984	0.0884543	0.132268	0.132121	0.0972002	0.102117	0.124308		0.0654597	0.000115246	0.0392916	0.0556316	0.0725863	0.0521414	0.0972035	0.102117	0.0298969	0.514443
63	88.1225	21.8279	BAMANKHALI	clay	1	7	18.6	53.2	28.2	0.51	115	39.3013	450	0.48				0.928571	0.31	0.37594	0.70922	0.621951	0.384615	1.00003	1	0.395833		0.0742562	0.115246	0.133984	0.0884543	0.132268	0.132121	0.0972002	0.102117	0.124308		0.0689522	0.0357262	0.05037	0.0627335	0.0822645	0.0508157	0.0972035	0.102117	0.0492053	0.599388
64	88.1368	21.8163	BAMANKHALI	clay	1	4.51	0	98.2	1.8	0.77	262	39.3013	265	4.03				0.693846	0.001	0.203666	0.09	0.939024	0.876254	1.00003	0.588889	0.0471464		0.0742562	0.115246	0.133984	0.0884543	0.132268	0.132121	0.0972002	0.102117	0.124308		0.0515224	0.000115246	0.027288	0.00796088	0.124203	0.115772	0.0972035	0.0601356	0.00586068	0.490061
65	88.1385	21.8206	BAMANKHALI	clay	1	5.63	3.6	68.2	28.2	0.74	229	37.1179	450	0.36				0.866154	0.06	0.293255	0.70922	0.902439	0.765886	0.944476	1	0.527778		0.0742562	0.115246	0.133984	0.0884543	0.132268	0.132121	0.0972002	0.102117	0.124308		0.0643173	0.00691474	0.0392916	0.0627335	0.119364	0.10119	0.0918033	0.102117	0.0656071	0.653338
66	88.1353	21.827	BAMANKHALI	clayloam	5	7.68	28.6	33.2	38.2	0.61	157	39.3013	360	0.38				0.846354	0.476667	0.60241	0.52356	0.743902	0.525084	1.00003	0.8	0.5		0.0742562	0.115246	0.133984	0.0884543	0.132268	0.132121	0.0972002	0.102117	0.124308		0.0628471	0.0549338	0.0807134	0.0463111	0.0983948	0.0693745	0.0972035	0.0816937	0.0621541	0.653626
67	88.1239	21.8255	BAMANKHALI	clay	1	7.33	8.6	58.2	33.2	0.45	117	39.3013	450	0.81				0.886767	0.143333	0.343643	0.60241	0.54878	0.391304	1.00003	1	0.234568		0.0742562	0.115246	0.133984	0.0884543	0.132268	0.132121	0.0972002	0.102117	0.124308		0.065848	0.0165185	0.0460427	0.0532857	0.0725863	0.0516995	0.0972035	0.102117	0.0291587	0.53446
68	88.1708	21.7525	KAYLAPARA	clay	1	7.02	3.6	73.2	23.2	0.46	119	27.5109	252	3.43				0.925926	0.06	0.273224	0.862069	0.560976	0.397993	0.700023	0.56	0.0553936		0.0742562	0.115246	0.133984	0.0884543	0.132268	0.132121	0.0972002	0.102117	0.124308		0.0687558	0.00691474	0.0366077	0.0762537	0.0741993	0.0525832	0.0680424	0.0571856	0.00688588	0.447428
69	88.1634	21.7465	MRITYUNJAYNAGAR	clay	1	5.06	0	98.2	1.8	0.65	206	25.3275	112	0.49				0.778462	0.001	0.203666	0.09	0.792683	0.688963	0.644466	0.248889	0.387755		0.0742562	0.115246	0.133984	0.0884543	0.132268	0.132121	0.0972002	0.102117	0.124308		0.0578056	0.000115246	0.027288	0.00796088	0.104847	0.0910265	0.0626422	0.0254158	0.0482011	0.425302
70	88.1669	21.7502	KAYLAPARA	clay	1	6.09	0	78.2	21.8	0.42	117	39.3013	405	0.92				0.936923	0.001	0.255754	0.917431	0.512195	0.391304	1.00003	0.9	0.206522		0.0742562	0.115246	0.133984	0.0884543	0.132268	0.132121	0.0972002	0.102117	0.124308		0.0695724	0.000115246	0.0342671	0.0811507	0.0677472	0.0516995	0.0972035	0.0919054	0.0256723	0.519333
71	88.159	21.751	KAYLAPARA	clay	1	7.02	0	78.2	21.8	0.76	242	32.3144	292	0.67				0.925926	0.001	0.255754	0.917431	0.926829	0.809365	0.82225	0.648889	0.283582		0.0742562	0.115246	0.133984	0.0884543	0.132268	0.132121	0.0972002	0.102117	0.124308		0.0687558	0.000115246	0.0342671	0.0811507	0.12259	0.106934	0.0799228	0.0662626	0.0352516	0.59525
72	88.1575	21.7495	KAYLAPARA	clay	1	7.36	3.6	58.2	38.2	0.52	116	38.8646	450	0.81				0.883152	0.06	0.343643	0.52356	0.634146	0.38796	0.988922	1	0.234568		0.0742562	0.115246	0.133984	0.0884543	0.132268	0.132121	0.0972002	0.102117	0.124308		0.0655796	0.00691474	0.0460427	0.0463111	0.0838775	0.0512576	0.0961234	0.102117	0.0291587	0.527382
73	88.1575	21.7495	KAYLAPARA	clayloam	5	7.18	38.6	33.2	28.2	0.46	119	28.821	450	0.62				0.905292	0.643333	0.60241	0.70922	0.560976	0.397993	0.733358	1	0.306452		0.0742562	0.115246	0.133984	0.0884543	0.132268	0.132121	0.0972002	0.102117	0.124308		0.0672236	0.0741414	0.0807134	0.0627335	0.0741993	0.0525832	0.0712825	0.102117	0.0380944	0.623089
74	88.1602	21.7544	KAYLAPARA	clay	1	5.28	0	93.2	6.8	0.48	108	19.6507	450	0.68				0.812308	0.001	0.214592	0.34	0.585366	0.361204	0.500017	1	0.279412		0.0742562	0.115246	0.133984	0.0884543	0.132268	0.132121	0.0972002	0.102117	0.124308		0.0603189	0.000115246	0.028752	0.0300744	0.0774254	0.0477226	0.0486017	0.102117	0.0347332	0.429861
75	88.1552	21.7676	NAGENDRAGANJA	clay	1	6.77	18.6	63.2	18.2	0.76	233	39.3013	450	1.61				0.960118	0.31	0.316456	0.91	0.926829	0.779264	1.00003	1	0.118012		0.0742562	0.115246	0.133984	0.0884543	0.132268	0.132121	0.0972002	0.102117	0.124308		0.0712948	0.0357262	0.0424001	0.0804934	0.12259	0.102957	0.0972035	0.102117	0.0146699	0.669452
76	88.1579	21.7678	NAGENDRAGANJA	clay	1	6.84	28.6	48.2	23.2	0.48	110	39.3013	450	1.01				0.950292	0.476667	0.414938	0.862069	0.585366	0.367893	1.00003	1	0.188119		0.0742562	0.115246	0.133984	0.0884543	0.132268	0.132121	0.0972002	0.102117	0.124308		0.0705651	0.0549338	0.0555951	0.0762537	0.0774254	0.0486064	0.0972035	0.102117	0.0233847	0.606085
77	88.1589	21.7721	NAGENDRAGANJA	clay	1	7.03	0	80	20	0.47	112	21.3974	450	1.09				0.924609	0.001	0.25	1	0.573171	0.374582	0.544463	1	0.174312		0.0742562	0.115246	0.133984	0.0884543	0.132268	0.132121	0.0972002	0.102117	0.124308		0.068658	0.000115246	0.0334961	0.0884543	0.0758124	0.0494901	0.0529219	0.102117	0.0216684	0.492733
78	88.1479	21.7706	NAGENDRAGANJA	clay	1	6.59	3.6	73.2	23.2	0.43	108	23.5808	450	1.48				0.986343	0.06	0.273224	0.862069	0.52439	0.361204	0.60002	1	0.128378		0.0742562	0.115246	0.133984	0.0884543	0.132268	0.132121	0.0972002	0.102117	0.124308		0.0732421	0.00691474	0.0366077	0.0762537	0.0693602	0.0477226	0.0583221	0.102117	0.0159585	0.486499
79	88.1349	21.7797	MAHENDRAGANJA	clay	1	5.93	8.6	68.2	23.2	0.56	121	27.5109	450	1.4				0.912308	0.143333	0.293255	0.862069	0.682927	0.404682	0.700023	1	0.135714		0.0742562	0.115246	0.133984	0.0884543	0.132268	0.132121	0.0972002	0.102117	0.124308		0.0677445	0.0165185	0.0392916	0.0762537	0.0903296	0.053467	0.0680424	0.102117	0.0168704	0.530635
80	88.1392	21.7818	MAHENDRAGANJA	clay	1	5.59	8.6	83.2	8.2	0.41	110	23.5808	427	2.08				0.86	0.143333	0.240385	0.41	0.5	0.367893	0.60002	0.948889	0.0913462		0.0742562	0.115246	0.133984	0.0884543	0.132268	0.132121	0.0972002	0.102117	0.124308		0.0638604	0.0165185	0.0322078	0.0362662	0.0661342	0.0486064	0.0583221	0.0968978	0.0113551	0.430168
81	88.1425	21.7901	MAHENDRAGANJA	clay	1	6.89	0	88.2	11.8	0.78	268	39.3013	450	1.38				0.943396	0.001	0.226757	0.59	0.95122	0.896321	1.00003	1	0.137681		0.0742562	0.115246	0.133984	0.0884543	0.132268	0.132121	0.0972002	0.102117	0.124308		0.0700531	0.000115246	0.0303819	0.052188	0.125816	0.118423	0.0972035	0.102117	0.0171149	0.613413
82	88.1535	21.7961	DHASPARA	clay	1	5.06	3.6	73.2	23.2	0.48	114	23.5808	450	1.4				0.778462	0.06	0.273224	0.862069	0.585366	0.381271	0.60002	1	0.135714		0.0742562	0.115246	0.133984	0.0884543	0.132268	0.132121	0.0972002	0.102117	0.124308		0.0578056	0.00691474	0.0366077	0.0762537	0.0774254	0.0503739	0.0583221	0.102117	0.0168704	0.482691
83	88.154	21.7984	KOMPANICHAR	clay	1	5.68	18.6	63.2	18.2	0.65	204	39.3013	369	2.3				0.873846	0.31	0.316456	0.91	0.792683	0.682274	1.00003	0.82	0.0826087		0.0742562	0.115246	0.133984	0.0884543	0.132268	0.132121	0.0972002	0.102117	0.124308		0.0648885	0.0357262	0.0424001	0.0804934	0.104847	0.0901427	0.0972035	0.083736	0.0102689	0.609706
84	88.1303	21.7789	MAHENDRAGANJA	clayloam	5	5.43	43.6	33.2	23.2	0.5	116	29.6943	450	0.69				0.835385	0.726667	0.60241	0.862069	0.609756	0.38796	0.755581	1	0.275362		0.0742562	0.115246	0.133984	0.0884543	0.132268	0.132121	0.0972002	0.102117	0.124308		0.0620325	0.0837452	0.0807134	0.0762537	0.0806514	0.0512576	0.0734426	0.102117	0.0342298	0.644443
85	88.1236	21.7814	MAHENDRAGANJA	clay	1	5.86	3.6	63.2	33.2	0.45	110	30.5677	450	0.25				0.901538	0.06	0.316456	0.60241	0.54878	0.367893	0.777804	1	0.76		0.0742562	0.115246	0.133984	0.0884543	0.132268	0.132121	0.0972002	0.102117	0.124308		0.0669449	0.00691474	0.0424001	0.0532857	0.0725863	0.0486064	0.0756027	0.102117	0.0944742	0.562932
86	88.1143	21.7861	KRISHNANAGAR	clay	1	5.69	8.6	63.2	28.2	0.6	169	24.4541	450	0.92				0.875385	0.143333	0.316456	0.70922	0.731707	0.565217	0.622243	1	0.206522		0.0742562	0.115246	0.133984	0.0884543	0.132268	0.132121	0.0972002	0.102117	0.124308		0.0650028	0.0165185	0.0424001	0.0627335	0.0967817	0.074677	0.0604821	0.102117	0.0256723	0.546385
87	88.1104	21.7888	KRISHNANAGAR	clay	1	6.74	8.6	68.2	23.2	0.69	211	7.42358	450	1.51				0.964392	0.143333	0.293255	0.862069	0.841463	0.705686	0.188895	1	0.125828		0.0742562	0.115246	0.133984	0.0884543	0.132268	0.132121	0.0972002	0.102117	0.124308		0.0716121	0.0165185	0.0392916	0.0762537	0.111299	0.0932358	0.0183607	0.102117	0.0156414	0.54433
88	88.1169	21.8066	MANDIRTALA	clay	1	6.1	3.6	73.2	23.2	0.6	164	21.8341	450	0.78				0.938462	0.06	0.273224	0.862069	0.731707	0.548495	0.555574	1	0.24359		0.0742562	0.115246	0.133984	0.0884543	0.132268	0.132121	0.0972002	0.102117	0.124308		0.0696866	0.00691474	0.0366077	0.0762537	0.0967817	0.0724677	0.0540019	0.102117	0.0302802	0.545111
89	88.111	21.8039	PHULDUBI	sandyclayloam	6	4.56	63.6	33.2	3.2	0.45	114	36.2445	315	0.23				0.701538	0.943396	0.60241	0.16	0.54878	0.381271	0.922253	0.7	0.826087		0.0742562	0.115246	0.133984	0.0884543	0.132268	0.132121	0.0972002	0.102117	0.124308		0.0520936	0.108722	0.0807134	0.0141527	0.0725863	0.0503739	0.0896432	0.071482	0.102689	0.642457
90	88.1074	21.8063	MANDIRTALA	clay	1	5.65	0	83.2	16.8	0.78	264	39.3013	450	0.77				0.869231	0.001	0.240385	0.84	0.95122	0.882943	1.00003	1	0.246753		0.0742562	0.115246	0.133984	0.0884543	0.132268	0.132121	0.0972002	0.102117	0.124308		0.0645458	0.000115246	0.0322078	0.0743016	0.125816	0.116655	0.0972035	0.102117	0.0306734	0.643636
91	88.1065	21.81	MANDIRTALA	clay	1	4.7	23.6	58.2	18.2	0.45	112	38.8646	270	0.79				0.723077	0.393333	0.343643	0.91	0.54878	0.374582	0.988922	0.6	0.240506		0.0742562	0.115246	0.133984	0.0884543	0.132268	0.132121	0.0972002	0.102117	0.124308		0.053693	0.04533	0.0460427	0.0804934	0.0725863	0.0494901	0.0961234	0.0612703	0.0298969	0.534926
92	88.1048	21.8143	MANDIRTALA	clayloam	5	4.78	43.6	33.2	23.2	0.78	246	39.3013	135	0.5				0.735385	0.726667	0.60241	0.862069	0.95122	0.822742	1.00003	0.3	0.38		0.0742562	0.115246	0.133984	0.0884543	0.132268	0.132121	0.0972002	0.102117	0.124308		0.0546069	0.0837452	0.0807134	0.0762537	0.125816	0.108701	0.0972035	0.0306351	0.0472371	0.704913
93	88.1013	21.8201	MANDIRTALA	sandyclayloam	6	5.58	68.6	28.2	3.2	0.46	112	39.3013	427	1.1				0.858462	0.874636	0.70922	0.16	0.560976	0.374582	1.00003	0.948889	0.172727		0.0742562	0.115246	0.133984	0.0884543	0.132268	0.132121	0.0972002	0.102117	0.124308		0.0637461	0.100798	0.0950243	0.0141527	0.0741993	0.0494901	0.0972035	0.0968978	0.0214714	0.612983
94	88.1037	21.8124	MANDIRTALA	clay	1	7.74	0	98.2	1.8	0.65	200	13.5371	427	0.47				0.839793	0.001	0.203666	0.09	0.792683	0.668896	0.344456	0.948889	0.404255		0.0742562	0.115246	0.133984	0.0884543	0.132268	0.132121	0.0972002	0.102117	0.124308		0.0623599	0.000115246	0.027288	0.00796088	0.104847	0.0883752	0.0334812	0.0968978	0.0502522	0.471577
95	88.1032	21.8101	MANDIRTALA	clay	1	6.42	3.6	78.2	18.2	0.46	109	26.2009	436	0.54				0.987692	0.06	0.255754	0.91	0.560976	0.364548	0.666689	0.968889	0.351852		0.0742562	0.115246	0.133984	0.0884543	0.132268	0.132121	0.0972002	0.102117	0.124308		0.0733423	0.00691474	0.0342671	0.0804934	0.0741993	0.0481645	0.0648023	0.0989401	0.0437381	0.524862
96	88.098	21.8097	MANDIRTALA	clay	1	5.27	0	83.2	16.8	0.45	110	39.3013	180	0.73				0.810769	0.001	0.240385	0.84	0.54878	0.367893	1.00003	0.4	0.260274		0.0742562	0.115246	0.133984	0.0884543	0.132268	0.132121	0.0972002	0.102117	0.124308		0.0602047	0.000115246	0.0322078	0.0743016	0.0725863	0.0486064	0.0972035	0.0408468	0.0323542	0.458426
97	88.0976	21.8098	MANDIRTALA	sandyclayloam	6	4.91	58.6	33.2	8.2	0.6	163	27.5109	315	0.98				0.755385	0.976667	0.60241	0.41	0.731707	0.545151	0.700023	0.7	0.193878		0.0742562	0.115246	0.133984	0.0884543	0.132268	0.132121	0.0972002	0.102117	0.124308		0.056092	0.112557	0.0807134	0.0362662	0.0967817	0.0720258	0.0680424	0.071482	0.0241006	0.618061
98	88.0971	21.7953	PHULDUBI	clay	1	7.74	33.6	58.2	8.2	0.55	116	31.8777	450	3				0.839793	0.56	0.343643	0.41	0.670732	0.38796	0.811138	1	0.0633333		0.0742562	0.115246	0.133984	0.0884543	0.132268	0.132121	0.0972002	0.102117	0.124308		0.0623599	0.0645376	0.0460427	0.0362662	0.0887166	0.0512576	0.0788428	0.102117	0.00787285	0.538013
99	88.1004	21.7937	PHULDUBI	clayloam	5	8.13	23.6	38.2	38.2	0.46	111	39.3013	360	6.32				0.799508	0.393333	0.52356	0.52356	0.560976	0.371237	1.00003	0.8	0.0300633		0.0742562	0.115246	0.133984	0.0884543	0.132268	0.132121	0.0972002	0.102117	0.124308		0.0593685	0.04533	0.0701488	0.0463111	0.0741993	0.0490482	0.0972035	0.0816937	0.00373711	0.52704
100	88.1059	21.791	PHULDUBI	clay	1	7.25	33.6	43.2	23.2	0.44	116	27.5109	450	8.65				0.896552	0.56	0.462963	0.862069	0.536585	0.38796	0.700023	1	0.0219653		0.0742562	0.115246	0.133984	0.0884543	0.132268	0.132121	0.0972002	0.102117	0.124308		0.0665746	0.0645376	0.0620297	0.0762537	0.0709733	0.0512576	0.0680424	0.102117	0.00273047	0.564516
101	88.1131	21.7064	KAMALPUR	clay	1	7.22	28.6	43.2	28.2	0.58	137	39.3013	342	1.03				0.900277	0.476667	0.462963	0.70922	0.707317	0.458194	1.00003	0.76	0.184466		0.0742562	0.115246	0.133984	0.0884543	0.132268	0.132121	0.0972002	0.102117	0.124308		0.0668512	0.0549338	0.0620297	0.0627335	0.0935557	0.060537	0.0972035	0.077609	0.0229306	0.598384
102	88.1114	21.7141	KAMALPUR	clay	1	7.35	43.6	43.2	13.2	0.71	210	22.2707	405	2.05				0.884354	0.726667	0.462963	0.66	0.865854	0.702341	0.566686	0.9	0.0926829		0.0742562	0.115246	0.133984	0.0884543	0.132268	0.132121	0.0972002	0.102117	0.124308		0.0656688	0.0837452	0.0620297	0.0583798	0.114525	0.092794	0.055082	0.0919054	0.0115212	0.635651
103	88.1141	21.7167	KAMALPUR	clay	1	6.97	18.6	58.2	23.2	0.48	108	39.3013	382	0.47				0.932568	0.31	0.343643	0.862069	0.585366	0.361204	1.00003	0.848889	0.404255		0.0742562	0.115246	0.133984	0.0884543	0.132268	0.132121	0.0972002	0.102117	0.124308		0.069249	0.0357262	0.0460427	0.0762537	0.0774254	0.0477226	0.0972035	0.0866861	0.0502522	0.586561
104	88.1204	21.7124	KAMALPUR	clay	1	7.7	13.6	48.2	38.2	0.55	116	9.60699	450	0.87				0.844156	0.226667	0.414938	0.52356	0.670732	0.38796	0.244453	1	0.218391		0.0742562	0.115246	0.133984	0.0884543	0.132268	0.132121	0.0972002	0.102117	0.124308		0.0626838	0.0261224	0.0555951	0.0463111	0.0887166	0.0512576	0.0237608	0.102117	0.0271478	0.483712
105	88.1208	21.7136	KAMALPUR	clayloam	5	6.64	38.6	33.2	28.2	0.46	109	39.3013	360	1.26				0.978916	0.643333	0.60241	0.70922	0.560976	0.364548	1.00003	0.8	0.150794		0.0742562	0.115246	0.133984	0.0884543	0.132268	0.132121	0.0972002	0.102117	0.124308		0.0726906	0.0741414	0.0807134	0.0627335	0.0741993	0.0481645	0.0972035	0.0816937	0.0187449	0.610285
106	88.1254	21.7219	KAMALPUR	clay	1	6.62	8.6	53.2	38.2	0.76	238	25.3275	360	1.28				0.981873	0.143333	0.37594	0.52356	0.926829	0.795987	0.644466	0.8	0.148438		0.0742562	0.115246	0.133984	0.0884543	0.132268	0.132121	0.0972002	0.102117	0.124308		0.0729102	0.0165185	0.05037	0.0463111	0.12259	0.105166	0.0626422	0.0816937	0.018452	0.576654
107	88.1258	21.7238	KAMALPUR	clay	1	4.56	0	73.2	26.8	0.77	232	31.441	405	3.62				0.701538	0.001	0.273224	0.746269	0.939024	0.77592	0.800027	0.9	0.0524862		0.0742562	0.115246	0.133984	0.0884543	0.132268	0.132121	0.0972002	0.102117	0.124308		0.0520936	0.000115246	0.0366077	0.0660106	0.124203	0.102515	0.0777628	0.0919054	0.00652446	0.557738
108	88.1513	21.7045	BANKIMNAGAR	clay	1	7.69	0	90	10	0.5	112	31.0044	450	0.92				0.845254	0.001	0.222222	0.5	0.609756	0.374582	0.788915	1	0.206522		0.0742562	0.115246	0.133984	0.0884543	0.132268	0.132121	0.0972002	0.102117	0.124308		0.0627654	0.000115246	0.0297743	0.0442271	0.0806514	0.0494901	0.0766827	0.102117	0.0256723	0.471496
109	88.1531	21.7034	BANKIMNAGAR	clay	1	6.5	3.6	73.2	23.2	0.45	110	34.0611	292	0.46				1	0.06	0.273224	0.862069	0.54878	0.367893	0.866696	0.648889	0.413043		0.0742562	0.115246	0.133984	0.0884543	0.132268	0.132121	0.0972002	0.102117	0.124308		0.0742562	0.00691474	0.0366077	0.0762537	0.0725863	0.0486064	0.084243	0.0662626	0.0513447	0.517075
110	88.1571	21.7032	BANKIMNAGAR	clay	1	5.13	0	83.2	16.8	0.59	135	38.4279	360	0.72				0.789231	0.001	0.240385	0.84	0.719512	0.451505	0.97781	0.8	0.263889		0.0742562	0.115246	0.133984	0.0884543	0.132268	0.132121	0.0972002	0.102117	0.124308		0.0586053	0.000115246	0.0322078	0.0743016	0.0951687	0.0596533	0.0950434	0.0816937	0.0328035	0.529592
111	88.149	21.6972	BANKIMNAGAR	clay	1	6.44	8.6	63.2	28.2	0.48	108	39.3013	450	0.19				0.990769	0.143333	0.316456	0.70922	0.585366	0.361204	1.00003	1	1		0.0742562	0.115246	0.133984	0.0884543	0.132268	0.132121	0.0972002	0.102117	0.124308		0.0735708	0.0165185	0.0424001	0.0627335	0.0774254	0.0477226	0.0972035	0.102117	0.124308	0.644
112	88.1463	21.693	BANKIMNAGAR	clay	1	5.26	3.6	68.2	28.2	0.76	232	29.2576	414	1.41				0.809231	0.06	0.293255	0.70922	0.926829	0.77592	0.744469	0.92	0.134752		0.0742562	0.115246	0.133984	0.0884543	0.132268	0.132121	0.0972002	0.102117	0.124308		0.0600904	0.00691474	0.0392916	0.0627335	0.12259	0.102515	0.0723626	0.0939477	0.0167507	0.577197
113	88.1449	21.6902	BANKIMNAGAR	clay	1	7.62	18.6	68.2	13.2	0.5	111	39.3013	450	0.44				0.853018	0.31	0.293255	0.66	0.609756	0.371237	1.00003	1	0.431818		0.0742562	0.115246	0.133984	0.0884543	0.132268	0.132121	0.0972002	0.102117	0.124308		0.0633419	0.0357262	0.0392916	0.0583798	0.0806514	0.0490482	0.0972035	0.102117	0.0536785	0.579438
114	88.1445	21.6912	BANKIMNAGAR	clay	1	6.81	13.6	63.2	23.2	0.52	108	39.3013	450	0.69				0.954479	0.226667	0.316456	0.862069	0.634146	0.361204	1.00003	1	0.275362		0.0742562	0.115246	0.133984	0.0884543	0.132268	0.132121	0.0972002	0.102117	0.124308		0.070876	0.0261224	0.0424001	0.0762537	0.0838775	0.0477226	0.0972035	0.102117	0.0342298	0.580803
115	88.1472	21.7068	BANKIMNAGAR	clay	1	7.23	3.6	73.2	23.2	0.68	194	39.3013	450	0.85				0.899032	0.06	0.273224	0.862069	0.829268	0.648829	1.00003	1	0.223529		0.0742562	0.115246	0.133984	0.0884543	0.132268	0.132121	0.0972002	0.102117	0.124308		0.0667587	0.00691474	0.0366077	0.0762537	0.109686	0.0857239	0.0972035	0.102117	0.0277865	0.609052
116	88.1594	21.7092	SUMATINAGAR	clay	1	4.95	0	83.2	16.8	0.48	110	39.3013	450	0.97				0.761538	0.001	0.240385	0.84	0.585366	0.367893	1.00003	1	0.195876		0.0742562	0.115246	0.133984	0.0884543	0.132268	0.132121	0.0972002	0.102117	0.124308		0.056549	0.000115246	0.0322078	0.0743016	0.0774254	0.0486064	0.0972035	0.102117	0.024349	0.512875
117	88.1569	21.7101	SUMATINAGAR	clay	1	5.08	13.6	68.2	18.2	0.64	184	39.3013	450	0.78				0.781538	0.226667	0.293255	0.91	0.780488	0.615385	1.00003	1	0.24359		0.0742562	0.115246	0.133984	0.0884543	0.132268	0.132121	0.0972002	0.102117	0.124308		0.0580341	0.0261224	0.0392916	0.0804934	0.103234	0.0813052	0.0972035	0.102117	0.0302802	0.618081
118	88.1513	21.7077	SUMATINAGAR	clay	1	5.04	8.6	73.2	18.2	0.47	108	27.5109	369	1.93				0.775385	0.143333	0.273224	0.91	0.573171	0.361204	0.700023	0.82	0.0984456		0.0742562	0.115246	0.133984	0.0884543	0.132268	0.132121	0.0972002	0.102117	0.124308		0.0575772	0.0165185	0.0366077	0.0804934	0.0758124	0.0477226	0.0680424	0.083736	0.0122376	0.478748
119	88.154	21.7138	SUMATINAGAR	clay	1	4.96	18.6	63.2	18.2	0.48	111	28.3843	405	0.43				0.763077	0.31	0.316456	0.91	0.585366	0.371237	0.722246	0.9	0.44186		0.0742562	0.115246	0.133984	0.0884543	0.132268	0.132121	0.0972002	0.102117	0.124308		0.0566632	0.0357262	0.0424001	0.0804934	0.0774254	0.0490482	0.0702025	0.0919054	0.0549269	0.558791
120	88.1582	21.713	SUMATINAGAR	clay	1	5.13	0	93.2	6.8	0.62	164	27.5109	285	1.13				0.789231	0.001	0.214592	0.34	0.756098	0.548495	0.700023	0.633333	0.168142		0.0742562	0.115246	0.133984	0.0884543	0.132268	0.132121	0.0972002	0.102117	0.124308		0.0586053	0.000115246	0.028752	0.0300744	0.100008	0.0724677	0.0680424	0.0646742	0.0209014	0.44364
121	88.148	21.7156	SUMATINAGAR	clay	1	5.49	18.6	68.2	13.2	0.47	116	27.9476	270	0.96				0.844615	0.31	0.293255	0.66	0.573171	0.38796	0.711135	0.6	0.197917		0.0742562	0.115246	0.133984	0.0884543	0.132268	0.132121	0.0972002	0.102117	0.124308		0.062718	0.0357262	0.0392916	0.0583798	0.0758124	0.0512576	0.0691225	0.0612703	0.0246027	0.478181
122	88.1508	21.7161	SUMATINAGAR	clay	1	7.36	0	83.2	16.8	0.46	112	20.524	427	1.3				0.883152	0.001	0.240385	0.84	0.560976	0.374582	0.52224	0.948889	0.146154		0.0742562	0.115246	0.133984	0.0884543	0.132268	0.132121	0.0972002	0.102117	0.124308		0.0655796	0.000115246	0.0322078	0.0743016	0.0741993	0.0494901	0.0507618	0.0968978	0.0181681	0.461721
123	88.1514	21.7329	HARADHANPUR	clayloam	5	5.72	33.6	33.2	33.2	0.42	109	39.3013	450	0.56				0.88	0.56	0.60241	0.60241	0.512195	0.364548	1.00003	1	0.339286		0.0742562	0.115246	0.133984	0.0884543	0.132268	0.132121	0.0972002	0.102117	0.124308		0.0653455	0.0645376	0.0807134	0.0532857	0.0677472	0.0481645	0.0972035	0.102117	0.042176	0.62129
124	88.1523	21.7328	MRITYUNJAYNAGAR	clay	1	7.11	3.6	73.2	23.2	0.48	117	39.3013	405	1.08				0.914205	0.06	0.273224	0.862069	0.585366	0.391304	1.00003	0.9	0.175926		0.0742562	0.115246	0.133984	0.0884543	0.132268	0.132121	0.0972002	0.102117	0.124308		0.0678855	0.00691474	0.0366077	0.0762537	0.0774254	0.0516995	0.0972035	0.0919054	0.021869	0.527764
125	88.1543	21.7321	MRITYUNJAYNAGAR	clay	1	4.86	23.6	58.2	18.2	0.76	235	20.524	315	1.39				0.747692	0.393333	0.343643	0.91	0.926829	0.785953	0.52224	0.7	0.136691		0.0742562	0.115246	0.133984	0.0884543	0.132268	0.132121	0.0972002	0.102117	0.124308		0.0555208	0.04533	0.0460427	0.0804934	0.12259	0.103841	0.0507618	0.071482	0.0169918	0.593053
126	88.1637	21.7282	MRITYUNJAYNAGAR	clay	1	5.93	3.6	73.2	23.2	0.76	231	39.3013	450	6.17				0.912308	0.06	0.273224	0.862069	0.926829	0.772575	1.00003	1	0.0307942		0.0742562	0.115246	0.133984	0.0884543	0.132268	0.132121	0.0972002	0.102117	0.124308		0.0677445	0.00691474	0.0366077	0.0762537	0.12259	0.102073	0.0972035	0.102117	0.00382797	0.615333
127	88.1601	21.7307	MRITYUNJAYNAGAR	clay	1	4.34	0	83.2	16.8	0.82	299	31.8777	450	1.05				0.667692	0.001	0.240385	0.84	1	1	0.811138	1	0.180952		0.0742562	0.115246	0.133984	0.0884543	0.132268	0.132121	0.0972002	0.102117	0.124308		0.0495803	0.000115246	0.0322078	0.0743016	0.132268	0.132121	0.0788428	0.102117	0.0224939	0.624048
128	88.1665	21.7365	MRITYUNJAYNAGAR	clay	1	5.01	3.6	78.2	18.2	0.45	112	37.1179	112	3.31				0.770769	0.06	0.255754	0.91	0.54878	0.374582	0.944476	0.248889	0.0574018		0.0742562	0.115246	0.133984	0.0884543	0.132268	0.132121	0.0972002	0.102117	0.124308		0.0572344	0.00691474	0.0342671	0.0804934	0.0725863	0.0494901	0.0918033	0.0254158	0.00713551	0.425341
129	88.1585	21.7399	MRITYUNJAYNAGAR	clay	1	4.71	0	73.2	26.8	0.55	126	27.5109	373	0.46				0.724615	0.001	0.273224	0.746269	0.670732	0.421405	0.700023	0.828889	0.413043		0.0742562	0.115246	0.133984	0.0884543	0.132268	0.132121	0.0972002	0.102117	0.124308		0.0538072	0.000115246	0.0366077	0.0660106	0.0887166	0.0556764	0.0680424	0.0846437	0.0513447	0.504965
130	88.1589	21.746	MRITYUNJAYNAGAR	clay	1	4.94	3.6	73.2	23.2	0.47	109	39.3013	234	1.65				0.76	0.06	0.273224	0.862069	0.573171	0.364548	1.00003	0.52	0.115152		0.0742562	0.115246	0.133984	0.0884543	0.132268	0.132121	0.0972002	0.102117	0.124308		0.0564347	0.00691474	0.0366077	0.0762537	0.0758124	0.0481645	0.0972035	0.0531009	0.0143143	0.464806
131	88.1635	21.7442	MRITYUNJAYNAGAR	clay	1	5.72	13.6	63.2	23.2	0.44	110	39.3013	450	0.61				0.88	0.226667	0.316456	0.862069	0.536585	0.367893	1.00003	1	0.311475		0.0742562	0.115246	0.133984	0.0884543	0.132268	0.132121	0.0972002	0.102117	0.124308		0.0653455	0.0261224	0.0424001	0.0762537	0.0709733	0.0486064	0.0972035	0.102117	0.0387189	0.567741
132	88.1509	21.7367	HARADHANPUR	clay	1	6.05	13.6	68.2	18.2	0.5	110	39.3013	450	1.25				0.930769	0.226667	0.293255	0.91	0.609756	0.367893	1.00003	1	0.152		0.0742562	0.115246	0.133984	0.0884543	0.132268	0.132121	0.0972002	0.102117	0.124308		0.0691154	0.0261224	0.0392916	0.0804934	0.0806514	0.0486064	0.0972035	0.102117	0.0188948	0.562496
133	88.1436	21.7312	HARADHANPUR	clay	1	4.63	33.6	58.2	8.2	0.6	147	33.6245	450	7.68				0.712308	0.56	0.343643	0.41	0.731707	0.491639	0.855584	1	0.0247396		0.0742562	0.115246	0.133984	0.0884543	0.132268	0.132121	0.0972002	0.102117	0.124308		0.0528933	0.0645376	0.0460427	0.0362662	0.0967817	0.0649558	0.083163	0.102117	0.00307533	0.549833
134	88.142	21.7394	HARADHANPUR	clay	1	5.31	0	63.2	36.8	0.52	117	21.3974	432	1.32				0.816923	0.001	0.316456	0.543478	0.634146	0.391304	0.544463	0.96	0.143939		0.0742562	0.115246	0.133984	0.0884543	0.132268	0.132121	0.0972002	0.102117	0.124308		0.0606616	0.000115246	0.0424001	0.048073	0.0838775	0.0516995	0.0529219	0.0980324	0.0178928	0.455674
135	88.1539	21.7391	HARADHANPUR	clay	1	5.44	3.6	73.2	23.2	0.58	141	39.3013	450	0.98				0.836923	0.06	0.273224	0.862069	0.707317	0.471572	1.00003	1	0.193878		0.0742562	0.115246	0.133984	0.0884543	0.132268	0.132121	0.0972002	0.102117	0.124308		0.0621468	0.00691474	0.0366077	0.0762537	0.0935557	0.0623045	0.0972035	0.102117	0.0241006	0.561204
136	88.1589	21.7474	HARADHANPUR	clay	1	6.61	28.6	58.2	13.2	0.78	253	35.8079	315	0.8				0.983359	0.476667	0.343643	0.66	0.95122	0.846154	0.911141	0.7	0.2375		0.0742562	0.115246	0.133984	0.0884543	0.132268	0.132121	0.0972002	0.102117	0.124308		0.0730205	0.0549338	0.0460427	0.0583798	0.125816	0.111795	0.0885631	0.071482	0.0295232	0.659556
137	88.1562	21.7455	HARADHANPUR	clay	1	6.11	8.6	68.2	23.2	0.5	110	31.0044	450	3.77				0.94	0.143333	0.293255	0.862069	0.609756	0.367893	0.788915	1	0.0503979		0.0742562	0.115246	0.133984	0.0884543	0.132268	0.132121	0.0972002	0.102117	0.124308		0.0698009	0.0165185	0.0392916	0.0762537	0.0806514	0.0486064	0.0766827	0.102117	0.00626487	0.516187
138	88.1476	21.7493	HARADHANPUR	clay	1	5.32	0	88.2	11.8	0.66	220	39.3013	315	0.77				0.818462	0.001	0.226757	0.59	0.804878	0.735786	1.00003	0.7	0.246753		0.0742562	0.115246	0.133984	0.0884543	0.132268	0.132121	0.0972002	0.102117	0.124308		0.0607759	0.000115246	0.0303819	0.052188	0.10646	0.0972127	0.0972035	0.071482	0.0306734	0.546493
139	88.1296	21.7372	KHAN SAHEBER ABAD	clay	1	4.84	8.6	68.2	23.2	0.66	183	27.9476	310	0.36				0.744615	0.143333	0.293255	0.862069	0.804878	0.61204	0.711135	0.688889	0.527778		0.0742562	0.115246	0.133984	0.0884543	0.132268	0.132121	0.0972002	0.102117	0.124308		0.0552923	0.0165185	0.0392916	0.0762537	0.10646	0.0808633	0.0691225	0.0703473	0.0656071	0.579756
140	88.127	21.7396	KHAN SAHEBER ABAD	clay	1	5.06	13.6	63.2	23.2	0.48	113	39.3013	405	0.3				0.778462	0.226667	0.316456	0.862069	0.585366	0.377926	1.00003	0.9	0.633333		0.0742562	0.115246	0.133984	0.0884543	0.132268	0.132121	0.0972002	0.102117	0.124308		0.0578056	0.0261224	0.0424001	0.0762537	0.0774254	0.049932	0.0972035	0.0919054	0.0787285	0.597776
141	88.1273	21.7428	KHAN SAHEBER ABAD	clay	1	5.35	3.6	83.2	13.2	0.52	113	21.3974	450	1.65				0.823077	0.06	0.240385	0.66	0.634146	0.377926	0.544463	1	0.115152		0.0742562	0.115246	0.133984	0.0884543	0.132268	0.132121	0.0972002	0.102117	0.124308		0.0611186	0.00691474	0.0322078	0.0583798	0.0838775	0.049932	0.0529219	0.102117	0.0143143	0.461784
142	88.1279	21.7499	KHAN SAHEBER ABAD	clay	1	5.61	3.6	83.2	13.2	0.6	155	39.3013	405	1.6				0.863077	0.06	0.240385	0.66	0.731707	0.518395	1.00003	0.9	0.11875		0.0742562	0.115246	0.133984	0.0884543	0.132268	0.132121	0.0972002	0.102117	0.124308		0.0640889	0.00691474	0.0322078	0.0583798	0.0967817	0.0684908	0.0972035	0.0919054	0.0147616	0.530734
143	88.1377	21.7553	KHAN SAHEBER ABAD	clay	1	6.31	13.6	53.2	33.2	0.77	237	23.5808	450	0.53				0.970769	0.226667	0.37594	0.60241	0.939024	0.792642	0.60002	1	0.358491		0.0742562	0.115246	0.133984	0.0884543	0.132268	0.132121	0.0972002	0.102117	0.124308		0.0720857	0.0261224	0.05037	0.0532857	0.124203	0.104725	0.0583221	0.102117	0.0445633	0.635794
144	88.1419	21.756	KHAN SAHEBER ABAD	clay	1	7.58	0	83.2	16.8	0.5	109	24.4541	450	2.63				0.85752	0.001	0.240385	0.84	0.609756	0.364548	0.622243	1	0.0722433		0.0742562	0.115246	0.133984	0.0884543	0.132268	0.132121	0.0972002	0.102117	0.124308		0.0636762	0.000115246	0.0322078	0.0743016	0.0806514	0.0481645	0.0604821	0.102117	0.00898044	0.470696
145	88.1425	21.7531	KHAN SAHEBER ABAD	clay	1	6.87	28.6	63.2	8.2	0.45	108	25.3275	315	3.12				0.946143	0.476667	0.316456	0.41	0.54878	0.361204	0.644466	0.7	0.0608974		0.0742562	0.115246	0.133984	0.0884543	0.132268	0.132121	0.0972002	0.102117	0.124308		0.070257	0.0549338	0.0424001	0.0362662	0.0725863	0.0477226	0.0626422	0.071482	0.00757005	0.46586
146	88.1361	21.7451	KHAN SAHEBER ABAD	siltyclay	2	6.26	8.6	48.2	43.2	0.56	128	39.3013	450	5.28				0.963077	0.143333	0.414938	0.462963	0.682927	0.428094	1.00003	1	0.0359848		0.0742562	0.115246	0.133984	0.0884543	0.132268	0.132121	0.0972002	0.102117	0.124308		0.0715145	0.0165185	0.0555951	0.040951	0.0903296	0.0565601	0.0972035	0.102117	0.00447321	0.535263
147	88.1329	21.7604	KHAN SAHEBER ABAD	clay	1	7.01	3.6	68.2	28.2	0.62	157	24.4541	450	0.52				0.927247	0.06	0.293255	0.70922	0.756098	0.525084	0.622243	1	0.365385		0.0742562	0.115246	0.133984	0.0884543	0.132268	0.132121	0.0972002	0.102117	0.124308		0.0688539	0.00691474	0.0392916	0.0627335	0.100008	0.0693745	0.0604821	0.102117	0.0454203	0.555196
148	88.1329	21.7604	KHAN SAHEBER ABAD	clay	1	5.26	0	83.2	16.8	0.76	243	38.8646	450	0.71				0.809231	0.001	0.240385	0.84	0.926829	0.812709	0.988922	1	0.267606		0.0742562	0.115246	0.133984	0.0884543	0.132268	0.132121	0.0972002	0.102117	0.124308		0.0600904	0.000115246	0.0322078	0.0743016	0.12259	0.107376	0.0961234	0.102117	0.0332656	0.628187
149	88.1329	21.7604	KHANRAMKARCHAR	clay	1	5.15	0	88.2	11.8	0.48	116	21.8341	450	5.86				0.792308	0.001	0.226757	0.59	0.585366	0.38796	0.555574	1	0.0324232		0.0742562	0.115246	0.133984	0.0884543	0.132268	0.132121	0.0972002	0.102117	0.124308		0.0588338	0.000115246	0.0303819	0.052188	0.0774254	0.0512576	0.0540019	0.102117	0.00403047	0.430351
150	88.1329	21.7604	KHANRAMKARCHAR	clay	1	6.1	0	88.2	11.8	0.5	109	19.214	360	0.85				0.938462	0.001	0.226757	0.59	0.609756	0.364548	0.488905	0.8	0.223529		0.0742562	0.115246	0.133984	0.0884543	0.132268	0.132121	0.0972002	0.102117	0.124308		0.0696866	0.000115246	0.0303819	0.052188	0.0806514	0.0481645	0.0475217	0.0816937	0.0277865	0.43819
151	88.1218	21.7621	KHANRAMKARCHAR	clay	1	5.02	23.6	58.2	18.2	0.6	147	26.2009	360	1.42				0.772308	0.393333	0.343643	0.91	0.731707	0.491639	0.666689	0.8	0.133803		0.0742562	0.115246	0.133984	0.0884543	0.132268	0.132121	0.0972002	0.102117	0.124308		0.0573487	0.04533	0.0460427	0.0804934	0.0967817	0.0649558	0.0648023	0.0816937	0.0166328	0.554081
152	88.1161	21.7678	KHANRAMKARCHAR	clay	1	7.57	0	83.2	16.8	0.45	110	27.5109	135	1.28				0.858653	0.001	0.240385	0.84	0.54878	0.367893	0.700023	0.3	0.148438		0.0742562	0.115246	0.133984	0.0884543	0.132268	0.132121	0.0972002	0.102117	0.124308		0.0637603	0.000115246	0.0322078	0.0743016	0.0725863	0.0486064	0.0680424	0.0306351	0.018452	0.408707
153	88.1013	21.7726	KRISHNANAGAR	clay	1	6.04	0	98.2	1.8	0.42	112	26.2009	450	1.16				0.929231	0.001	0.203666	0.09	0.512195	0.374582	0.666689	1	0.163793		0.0742562	0.115246	0.133984	0.0884543	0.132268	0.132121	0.0972002	0.102117	0.124308		0.0690012	0.000115246	0.027288	0.00796088	0.0677472	0.0494901	0.0648023	0.102117	0.0203608	0.408883
154	88.1035	21.7776	KRISHNANAGAR	clay	1	6.33	0	83.2	16.8	0.52	114	39.3013	450	1.36				0.973846	0.001	0.240385	0.84	0.634146	0.381271	1.00003	1	0.139706		0.0742562	0.115246	0.133984	0.0884543	0.132268	0.132121	0.0972002	0.102117	0.124308		0.0723142	0.000115246	0.0322078	0.0743016	0.0838775	0.0503739	0.0972035	0.102117	0.0173666	0.529877
155	88.1055	21.7821	KRISHNANAGAR	clay	1	5.27	0	73.2	26.8	0.61	144	30.5677	360	0.72				0.810769	0.001	0.273224	0.746269	0.743902	0.481605	0.777804	0.8	0.263889		0.0742562	0.115246	0.133984	0.0884543	0.132268	0.132121	0.0972002	0.102117	0.124308		0.0602047	0.000115246	0.0366077	0.0660106	0.0983948	0.0636301	0.0756027	0.0816937	0.0328035	0.515063
156	88.1114	21.7935	PHULDUBI	clay	1	6.63	0	83.2	16.8	0.58	133	31.441	450	0.53				0.980392	0.001	0.240385	0.84	0.707317	0.444816	0.800027	1	0.358491		0.0742562	0.115246	0.133984	0.0884543	0.132268	0.132121	0.0972002	0.102117	0.124308		0.0728002	0.000115246	0.0322078	0.0743016	0.0935557	0.0587695	0.0777628	0.102117	0.0445633	0.556193
157	88.1119	21.7935	MAHENDRAGANJA	clay	1	7.1	0	78.2	21.8	0.8	275	39.3013	382	1.25				0.915493	0.001	0.255754	0.917431	0.97561	0.919732	1.00003	0.848889	0.152		0.0742562	0.115246	0.133984	0.0884543	0.132268	0.132121	0.0972002	0.102117	0.124308		0.0679811	0.000115246	0.0342671	0.0811507	0.129042	0.121516	0.0972035	0.0866861	0.0188948	0.636857
158	88.1145	21.7877	MAHENDRAGANJA	clay	1	5.34	3.6	78.2	18.2	0.45	110	18.3406	418	1.56				0.821538	0.06	0.255754	0.91	0.54878	0.367893	0.466682	0.928889	0.121795		0.0742562	0.115246	0.133984	0.0884543	0.132268	0.132121	0.0972002	0.102117	0.124308		0.0610044	0.00691474	0.0342671	0.0804934	0.0725863	0.0486064	0.0453616	0.0948554	0.0151401	0.459229
159	88.116	21.7892	MAHENDRAGANJA	clay	1	4.95	0	78.2	21.8	0.72	226	35.8079	450	1.68				0.761538	0.001	0.255754	0.917431	0.878049	0.755853	0.911141	1	0.113095		0.0742562	0.115246	0.133984	0.0884543	0.132268	0.132121	0.0972002	0.102117	0.124308		0.056549	0.000115246	0.0342671	0.0811507	0.116138	0.099864	0.0885631	0.102117	0.0140587	0.592823
160	88.1063	21.7872	KRISHNANAGAR	clay	1	5.04	0	73.2	26.8	0.72	221	21.3974	450	6.89				0.775385	0.001	0.273224	0.746269	0.878049	0.73913	0.544463	1	0.0275762		0.0742562	0.115246	0.133984	0.0884543	0.132268	0.132121	0.0972002	0.102117	0.124308		0.0575772	0.000115246	0.0366077	0.0660106	0.116138	0.0976546	0.0529219	0.102117	0.00342795	0.53257
161	88.1028	21.7838	KRISHNANAGAR	clay	1	6.26	0	78.2	21.8	0.5	122	31.0044	450	0.96				0.963077	0.001	0.255754	0.917431	0.609756	0.408027	0.788915	1	0.197917		0.0742562	0.115246	0.133984	0.0884543	0.132268	0.132121	0.0972002	0.102117	0.124308		0.0715145	0.000115246	0.0342671	0.0811507	0.0806514	0.0539089	0.0766827	0.102117	0.0246027	0.52501
162	88.1022	21.7839	KRISHNANAGAR	clay	1	5.55	0	73.2	26.8	0.48	114	36.2445	450	1.32				0.853846	0.001	0.273224	0.746269	0.585366	0.381271	0.922253	1	0.143939		0.0742562	0.115246	0.133984	0.0884543	0.132268	0.132121	0.0972002	0.102117	0.124308		0.0634034	0.000115246	0.0366077	0.0660106	0.0774254	0.0503739	0.0896432	0.102117	0.0178928	0.503589
163	88.0961	21.7633	KRISHNANAGAR	clay	1	6.48	0	88.2	11.8	0.6	143	39.3013	315	2.38				1.00309	0.001	0.226757	0.59	0.731707	0.478261	1.00003	0.7	0.0798319		0.0742562	0.115246	0.133984	0.0884543	0.132268	0.132121	0.0972002	0.102117	0.124308		0.0744854	0.000115246	0.0303819	0.052188	0.0967817	0.0631883	0.0972035	0.071482	0.00992376	0.49575
164	88.0934	21.761	NARAHARIPUR	clay	1	5.04	13.6	68.2	18.2	0.6	144	39.3013	279	3.3				0.775385	0.226667	0.293255	0.91	0.731707	0.481605	1.00003	0.62	0.0575758		0.0742562	0.115246	0.133984	0.0884543	0.132268	0.132121	0.0972002	0.102117	0.124308		0.0575772	0.0261224	0.0392916	0.0804934	0.0967817	0.0636301	0.0972035	0.0633126	0.00715714	0.531569
165	88.0829	21.7621	NARAHARIPUR	clay	1	6.37	3.6	83.2	13.2	0.45	112	27.5109	450	0.92				0.98	0.06	0.240385	0.66	0.54878	0.374582	0.700023	1	0.206522		0.0742562	0.115246	0.133984	0.0884543	0.132268	0.132121	0.0972002	0.102117	0.124308		0.0727711	0.00691474	0.0322078	0.0583798	0.0725863	0.0494901	0.0680424	0.102117	0.0256723	0.488182
166	88.0842	21.7668	KRISHNANAGAR	clay	1	5.2	0	68.2	31.8	0.62	141	31.0044	450	3.73				0.8	0.001	0.293255	0.628931	0.756098	0.471572	0.788915	1	0.0509383		0.0742562	0.115246	0.133984	0.0884543	0.132268	0.132121	0.0972002	0.102117	0.124308		0.059405	0.000115246	0.0392916	0.0556316	0.100008	0.0623045	0.0766827	0.102117	0.00633205	0.501888
167	88.0775	21.7632	NARAHARIPUR	clay	1	6.01	18.6	53.2	28.2	0.44	116	39.3013	450	2.53				0.924615	0.31	0.37594	0.70922	0.536585	0.38796	1.00003	1	0.0750988		0.0742562	0.115246	0.133984	0.0884543	0.132268	0.132121	0.0972002	0.102117	0.124308		0.0686585	0.0357262	0.05037	0.0627335	0.0709733	0.0512576	0.0972035	0.102117	0.0093354	0.548375
168	88.0851	21.7731	KRISHNANAGAR	clay	1	7.96	3.6	73.2	23.2	0.56	126	39.3013	450	1.2				0.816583	0.06	0.273224	0.862069	0.682927	0.421405	1.00003	1	0.158333		0.0742562	0.115246	0.133984	0.0884543	0.132268	0.132121	0.0972002	0.102117	0.124308		0.0606364	0.00691474	0.0366077	0.0762537	0.0903296	0.0556764	0.0972035	0.102117	0.0196821	0.545421
169	88.089	21.7726	KRISHNANAGAR	clay	1	5.56	0	68.2	31.8	0.76	236	39.3013	270	1.14				0.855385	0.001	0.293255	0.628931	0.926829	0.789298	1.00003	0.6	0.166667		0.0742562	0.115246	0.133984	0.0884543	0.132268	0.132121	0.0972002	0.102117	0.124308		0.0635177	0.000115246	0.0392916	0.0556316	0.12259	0.104283	0.0972035	0.0612703	0.020718	0.564621
170	88.0983	21.7705	KRISHNANAGAR	clay	1	4.25	0	68.2	31.8	0.76	235	39.3013	247	1.16				0.653846	0.001	0.293255	0.628931	0.926829	0.785953	1.00003	0.548889	0.163793		0.0742562	0.115246	0.133984	0.0884543	0.132268	0.132121	0.0972002	0.102117	0.124308		0.0485522	0.000115246	0.0392916	0.0556316	0.12259	0.103841	0.0972035	0.0560509	0.0203608	0.543637
171	88.0944	21.7524	HARINBARI	clay	1	4.73	13.6	58.2	28.2	0.64	189	39.3013	450	0.47				0.727692	0.226667	0.343643	0.70922	0.780488	0.632107	1.00003	1	0.404255		0.0742562	0.115246	0.133984	0.0884543	0.132268	0.132121	0.0972002	0.102117	0.124308		0.0540357	0.0261224	0.0460427	0.0627335	0.103234	0.0835146	0.0972035	0.102117	0.0502522	0.625255
172	88.0902	21.7528	HARINBARI	clay	1	7.61	18.6	58.2	23.2	0.62	140	31.0044	450	1.82				0.854139	0.31	0.343643	0.862069	0.756098	0.468227	0.788915	1	0.104396		0.0742562	0.115246	0.133984	0.0884543	0.132268	0.132121	0.0972002	0.102117	0.124308		0.0634252	0.0357262	0.0460427	0.0762537	0.100008	0.0618626	0.0766827	0.102117	0.0129772	0.575095
173	88.0918	21.7497	HARINBARI	clay	1	7.66	0	88.2	11.8	0.78	270	33.6245	450	1.31				0.848564	0.001	0.226757	0.59	0.95122	0.90301	0.855584	1	0.145038		0.0742562	0.115246	0.133984	0.0884543	0.132268	0.132121	0.0972002	0.102117	0.124308		0.0630112	0.000115246	0.0303819	0.052188	0.125816	0.119307	0.083163	0.102117	0.0180294	0.594129
174	88.0953	21.7443	HARINBARI	clay	1	4.82	28.6	53.2	18.2	0.78	251	12.2271	270	0.89				0.741538	0.476667	0.37594	0.91	0.95122	0.839465	0.311121	0.6	0.213483		0.0742562	0.115246	0.133984	0.0884543	0.132268	0.132121	0.0972002	0.102117	0.124308		0.0550639	0.0549338	0.05037	0.0804934	0.125816	0.110911	0.0302411	0.0612703	0.0265377	0.595637
175	88.0988	21.7494	HARINBARI	clay	1	7.67	0	73.2	26.8	0.45	112	24.4541	184	0.75				0.847458	0.001	0.273224	0.746269	0.54878	0.374582	0.622243	0.408889	0.253333		0.0742562	0.115246	0.133984	0.0884543	0.132268	0.132121	0.0972002	0.102117	0.124308		0.062929	0.000115246	0.0366077	0.0660106	0.0725863	0.0494901	0.0604821	0.0417545	0.0314914	0.421467
176	88.1054	21.7504	KHANRAMKARCHAR	clay	1	4.65	0	88.2	11.8	0.46	116	39.3013	450	1.18				0.715385	0.001	0.226757	0.59	0.560976	0.38796	1.00003	1	0.161017		0.0742562	0.115246	0.133984	0.0884543	0.132268	0.132121	0.0972002	0.102117	0.124308		0.0531218	0.000115246	0.0303819	0.052188	0.0741993	0.0512576	0.0972035	0.102117	0.0200157	0.4806
177	88.0992	21.7452	HARINBARI	clay	1	4.86	0	88.2	11.8	0.76	232	39.3013	225	1.21				0.747692	0.001	0.226757	0.59	0.926829	0.77592	1.00003	0.5	0.157025		0.0742562	0.115246	0.133984	0.0884543	0.132268	0.132121	0.0972002	0.102117	0.124308		0.0555208	0.000115246	0.0303819	0.052188	0.12259	0.102515	0.0972035	0.0510585	0.0195195	0.531093
178	88.1046	21.7461	HARINBARI	clay	1	5.39	0	78.2	21.8	0.6	141	30.5677	450	1.17				0.829231	0.001	0.255754	0.917431	0.731707	0.471572	0.777804	1	0.162393		0.0742562	0.115246	0.133984	0.0884543	0.132268	0.132121	0.0972002	0.102117	0.124308		0.0615756	0.000115246	0.0342671	0.0811507	0.0967817	0.0623045	0.0756027	0.102117	0.0201868	0.534101
179	88.1046	21.7462	RUDRANAGAR	clay	1	5.06	23.6	53.2	23.2	0.77	229	39.3013	270	1.9				0.778462	0.393333	0.37594	0.862069	0.939024	0.765886	1.00003	0.6	0.1		0.0742562	0.115246	0.133984	0.0884543	0.132268	0.132121	0.0972002	0.102117	0.124308		0.0578056	0.04533	0.05037	0.0762537	0.124203	0.10119	0.0972035	0.0612703	0.0124308	0.626057
180	88.1039	21.7324	RUDRANAGAR	clay	1	6.89	0	83.2	16.8	0.8	289	31.441	405	1.75				0.943396	0.001	0.240385	0.84	0.97561	0.966555	0.800027	0.9	0.108571		0.0742562	0.115246	0.133984	0.0884543	0.132268	0.132121	0.0972002	0.102117	0.124308		0.0700531	0.000115246	0.0322078	0.0743016	0.129042	0.127702	0.0777628	0.0919054	0.0134963	0.616587
181	88.1039	21.7325	RUDRANAGAR	clay	1	4.92	0	83.2	16.8	0.78	261	39.3013	450	0.99				0.756923	0.001	0.240385	0.84	0.95122	0.87291	1.00003	1	0.191919		0.0742562	0.115246	0.133984	0.0884543	0.132268	0.132121	0.0972002	0.102117	0.124308		0.0562063	0.000115246	0.0322078	0.0743016	0.125816	0.11533	0.0972035	0.102117	0.0238571	0.627154
182	88.0982	21.734	RUDRANAGAR	clay	1	4.55	3.6	78.2	18.2	0.68	203	27.5109	450	1.08				0.7	0.06	0.255754	0.91	0.829268	0.67893	0.700023	1	0.175926		0.0742562	0.115246	0.133984	0.0884543	0.132268	0.132121	0.0972002	0.102117	0.124308		0.0519794	0.00691474	0.0342671	0.0804934	0.109686	0.0897008	0.0680424	0.102117	0.021869	0.56507
183	88.0936	21.7295	RUDRANAGAR	clay	1	6.01	0	73.2	26.8	0.62	138	35.3712	450	1.75				0.924615	0.001	0.273224	0.746269	0.756098	0.461538	0.90003	1	0.108571		0.0742562	0.115246	0.133984	0.0884543	0.132268	0.132121	0.0972002	0.102117	0.124308		0.0686585	0.000115246	0.0366077	0.0660106	0.100008	0.0609789	0.0874831	0.102117	0.0134963	0.535475
184	88.1043	21.7292	RUDRANAGAR	clay	1	5.54	18.6	43.2	38.2	0.68	185	32.7511	315	1.06				0.852308	0.31	0.462963	0.52356	0.829268	0.618729	0.833361	0.7	0.179245		0.0742562	0.115246	0.133984	0.0884543	0.132268	0.132121	0.0972002	0.102117	0.124308		0.0632892	0.0357262	0.0620297	0.0463111	0.109686	0.0817471	0.0810029	0.071482	0.0222817	0.573556
185	88.0984	21.7246	RUDRANAGAR	clay	1	6.15	0	68.2	31.8	0.66	194	39.3013	450	1.02				0.946154	0.001	0.293255	0.628931	0.804878	0.648829	1.00003	1	0.186275		0.0742562	0.115246	0.133984	0.0884543	0.132268	0.132121	0.0972002	0.102117	0.124308		0.0702578	0.000115246	0.0392916	0.0556316	0.10646	0.0857239	0.0972035	0.102117	0.0231554	0.579956
186	88.0903	21.7236	RUDRANAGAR	clay	1	6.75	0	83.2	16.8	0.5	117	39.3013	450	1.54				0.962963	0.001	0.240385	0.84	0.609756	0.391304	1.00003	1	0.123377		0.0742562	0.115246	0.133984	0.0884543	0.132268	0.132121	0.0972002	0.102117	0.124308		0.071506	0.000115246	0.0322078	0.0743016	0.0806514	0.0516995	0.0972035	0.102117	0.0153367	0.525139
187	88.0846	21.7242	RADHAKRISHNAPUR	clay	1	6.85	0	68.2	31.8	0.74	229	39.3013	405	3				0.948905	0.001	0.293255	0.628931	0.902439	0.765886	1.00003	0.9	0.0633333		0.0742562	0.115246	0.133984	0.0884543	0.132268	0.132121	0.0972002	0.102117	0.124308		0.0704621	0.000115246	0.0392916	0.0556316	0.119364	0.10119	0.0972035	0.0919054	0.00787285	0.583036
188	88.0749	21.7221	RADHAKRISHNAPUR	clay	1	6.58	0	78.2	21.8	0.66	203	39.3013	382	3.96				0.987842	0.001	0.255754	0.917431	0.804878	0.67893	1.00003	0.848889	0.0479798		0.0742562	0.115246	0.133984	0.0884543	0.132268	0.132121	0.0972002	0.102117	0.124308		0.0733534	0.000115246	0.0342671	0.0811507	0.10646	0.0897008	0.0972035	0.0866861	0.00596428	0.574901
189	88.0672	21.7255	RADHAKRISHNAPUR	clay	1	5.34	18.6	63.2	18.2	0.48	119	17.9039	396	1.47				0.821538	0.31	0.316456	0.91	0.585366	0.397993	0.455571	0.88	0.129252		0.0742562	0.115246	0.133984	0.0884543	0.132268	0.132121	0.0972002	0.102117	0.124308		0.0610044	0.0357262	0.0424001	0.0804934	0.0774254	0.0525832	0.0442816	0.089863	0.016067	0.499844
190	88.0721	21.7312	RADHAKRISHNAPUR	clay	1	6.87	3.6	68.2	28.2	0.61	138	26.6376	225	0.94				0.946143	0.06	0.293255	0.70922	0.743902	0.461538	0.6778	0.5	0.202128		0.0742562	0.115246	0.133984	0.0884543	0.132268	0.132121	0.0972002	0.102117	0.124308		0.070257	0.00691474	0.0392916	0.0627335	0.0983948	0.0609789	0.0658823	0.0510585	0.0251261	0.480637
191	88.0861	21.7182	BISHNUPUR	clay	1	6.22	18.6	58.2	23.2	0.46	117	26.6376	450	2.12				0.956923	0.31	0.343643	0.862069	0.560976	0.391304	0.6778	1	0.0896226		0.0742562	0.115246	0.133984	0.0884543	0.132268	0.132121	0.0972002	0.102117	0.124308		0.0710575	0.0357262	0.0460427	0.0762537	0.0741993	0.0516995	0.0658823	0.102117	0.0111408	0.534119
192	88.088	21.7162	BISHNUPUR	clay	1	7.15	28.6	58.2	13.2	0.62	136	27.5109	450	3.87				0.909091	0.476667	0.343643	0.66	0.756098	0.454849	0.700023	1	0.0490956		0.0742562	0.115246	0.133984	0.0884543	0.132268	0.132121	0.0972002	0.102117	0.124308		0.0675057	0.0549338	0.0460427	0.0583798	0.100008	0.0600951	0.0680424	0.102117	0.00610299	0.563227
193	88.0845	21.7109	BISHNUPUR	clay	1	6.17	0	83.2	16.8	0.44	114	39.3013	450	0.66				0.949231	0.001	0.240385	0.84	0.536585	0.381271	1.00003	1	0.287879		0.0742562	0.115246	0.133984	0.0884543	0.132268	0.132121	0.0972002	0.102117	0.124308		0.0704863	0.000115246	0.0322078	0.0743016	0.0709733	0.0503739	0.0972035	0.102117	0.0357857	0.533564
194	88.0803	21.7105	BISHNUPUR	clay	1	4.46	18.6	68.2	13.2	0.7	220	29.6943	234	2.65				0.686154	0.31	0.293255	0.66	0.853659	0.735786	0.755581	0.52	0.0716981		0.0742562	0.115246	0.133984	0.0884543	0.132268	0.132121	0.0972002	0.102117	0.124308		0.0509512	0.0357262	0.0392916	0.0583798	0.112912	0.0972127	0.0734426	0.0531009	0.00891266	0.52993
195	88.0755	21.7077	BISHNUPUR	clay	1	4.48	13.6	68.2	18.2	0.68	192	24.0175	280	2.39				0.689231	0.226667	0.293255	0.91	0.829268	0.64214	0.611131	0.622222	0.0794979		0.0742562	0.115246	0.133984	0.0884543	0.132268	0.132121	0.0972002	0.102117	0.124308		0.0511797	0.0261224	0.0392916	0.0804934	0.109686	0.0848402	0.0594021	0.0635395	0.00988224	0.524437
196	88.065	21.7116	RADHAKRISHNAPUR	clay	1	4.49	13.6	68.2	18.2	0.45	110	18.3406	360	1.17				0.690769	0.226667	0.293255	0.91	0.54878	0.367893	0.466682	0.8	0.162393		0.0742562	0.115246	0.133984	0.0884543	0.132268	0.132121	0.0972002	0.102117	0.124308		0.0512939	0.0261224	0.0392916	0.0804934	0.0725863	0.0486064	0.0453616	0.0816937	0.0201868	0.465636
197	88.0607	21.6905	CHANDIPUR	clay	1	7.46	0	78.2	21.8	0.47	110	39.3013	405	0.47				0.871314	0.001	0.255754	0.917431	0.573171	0.367893	1.00003	0.9	0.404255		0.0742562	0.115246	0.133984	0.0884543	0.132268	0.132121	0.0972002	0.102117	0.124308		0.0647005	0.000115246	0.0342671	0.0811507	0.0758124	0.0486064	0.0972035	0.0919054	0.0502522	0.544013
198	88.0563	21.6874	CHANDIPUR	clay	1	4.61	28.6	53.2	18.2	0.52	114	19.6507	405	3.29				0.709231	0.476667	0.37594	0.91	0.634146	0.381271	0.500017	0.9	0.0577508		0.0742562	0.115246	0.133984	0.0884543	0.132268	0.132121	0.0972002	0.102117	0.124308		0.0526648	0.0549338	0.05037	0.0804934	0.0838775	0.0503739	0.0486017	0.0919054	0.00717889	0.520399
199	88.0603	21.6868	BISHNUPUR	clay	1	7.62	13.6	73.2	13.2	0.51	116	33.6245	405	3.37				0.853018	0.226667	0.273224	0.66	0.621951	0.38796	0.855584	0.9	0.0563798		0.0742562	0.115246	0.133984	0.0884543	0.132268	0.132121	0.0972002	0.102117	0.124308		0.0633419	0.0261224	0.0366077	0.0583798	0.0822645	0.0512576	0.083163	0.0919054	0.00700847	0.500051
200	88.0677	21.6841	BISHNUPUR	clay	1	6.8	3.6	73.2	23.2	0.6	137	39.3013	405	2.98				0.955882	0.06	0.273224	0.862069	0.731707	0.458194	1.00003	0.9	0.0637584		0.0742562	0.115246	0.133984	0.0884543	0.132268	0.132121	0.0972002	0.102117	0.124308		0.0709802	0.00691474	0.0366077	0.0762537	0.0967817	0.060537	0.0972035	0.0919054	0.00792569	0.54511
201	88.0704	21.684	NATENDRAPUR	clay	1	6.33	0	78.2	21.8	0.55	118	39.3013	270	1.21				0.973846	0.001	0.255754	0.917431	0.670732	0.394649	1.00003	0.6	0.157025		0.0742562	0.115246	0.133984	0.0884543	0.132268	0.132121	0.0972002	0.102117	0.124308		0.0723142	0.000115246	0.0342671	0.0811507	0.0887166	0.0521414	0.0972035	0.0612703	0.0195195	0.506698
202	88.0643	21.6859	MAHISHMARI	clay	1	4.85	0	68.2	31.8	0.45	109	39.3013	270	5.47				0.746154	0.001	0.293255	0.628931	0.54878	0.364548	1.00003	0.6	0.0347349		0.0742562	0.115246	0.133984	0.0884543	0.132268	0.132121	0.0972002	0.102117	0.124308		0.0554066	0.000115246	0.0392916	0.0556316	0.0725863	0.0481645	0.0972035	0.0612703	0.00431783	0.433987
203	88.0595	21.684	MAHISHMARI	clay	1	7.07	3.6	73.2	23.2	0.6	135	39.3013	450	1.68				0.919378	0.06	0.273224	0.862069	0.731707	0.451505	1.00003	1	0.113095		0.0742562	0.115246	0.133984	0.0884543	0.132268	0.132121	0.0972002	0.102117	0.124308		0.0682695	0.00691474	0.0366077	0.0762537	0.0967817	0.0596533	0.0972035	0.102117	0.0140587	0.55786
204	88.0599	21.6761	MAHISHMARI	clay	1	6.47	13.6	58.2	28.2	0.76	229	35.8079	360	1.1				0.995385	0.226667	0.343643	0.70922	0.926829	0.765886	0.911141	0.8	0.172727		0.0742562	0.115246	0.133984	0.0884543	0.132268	0.132121	0.0972002	0.102117	0.124308		0.0739135	0.0261224	0.0460427	0.0627335	0.12259	0.10119	0.0885631	0.0816937	0.0214714	0.62432
205	88.0658	21.6774	MAHISHMARI	clay	1	7.43	0	83.2	16.8	0.61	142	31.441	292	1.1				0.874832	0.001	0.240385	0.84	0.743902	0.474916	0.800027	0.648889	0.172727		0.0742562	0.115246	0.133984	0.0884543	0.132268	0.132121	0.0972002	0.102117	0.124308		0.0649617	0.000115246	0.0322078	0.0743016	0.0983948	0.0627464	0.0777628	0.0662626	0.0214714	0.498224
206	88.074	21.6815	NARAYANIABAD	clay	1	5.6	0	78.2	21.8	0.48	111	32.3144	450	0.77				0.861538	0.001	0.255754	0.917431	0.585366	0.371237	0.82225	1	0.246753		0.0742562	0.115246	0.133984	0.0884543	0.132268	0.132121	0.0972002	0.102117	0.124308		0.0639746	0.000115246	0.0342671	0.0811507	0.0774254	0.0490482	0.0799228	0.102117	0.0306734	0.518695
207	88.0764	21.6772	NARAYANIABAD	clay	1	5.21	0	63.2	36.8	0.75	236	31.0044	450	0.42				0.801538	0.001	0.316456	0.543478	0.914634	0.789298	0.788915	1	0.452381		0.0742562	0.115246	0.133984	0.0884543	0.132268	0.132121	0.0972002	0.102117	0.124308		0.0595192	0.000115246	0.0424001	0.048073	0.120977	0.104283	0.0766827	0.102117	0.0562347	0.610402
208	88.0803	21.6715	NARAYANIABAD	siltyclay	2	5.38	0	53.2	46.8	0.56	127	39.3013	261	0.45				0.827692	0.001	0.37594	0.42735	0.682927	0.424749	1.00003	0.58	0.422222		0.0742562	0.115246	0.133984	0.0884543	0.132268	0.132121	0.0972002	0.102117	0.124308		0.0614613	0.000115246	0.05037	0.037801	0.0903296	0.0561182	0.0972035	0.0592279	0.0524857	0.505112
209	88.0927	21.686	KIRTANKHALI	clay	1	6.26	0	78.2	21.8	0.5	110	39.3013	450	0.97				0.963077	0.001	0.255754	0.917431	0.609756	0.367893	1.00003	1	0.195876		0.0742562	0.115246	0.133984	0.0884543	0.132268	0.132121	0.0972002	0.102117	0.124308		0.0715145	0.000115246	0.0342671	0.0811507	0.0806514	0.0486064	0.0972035	0.102117	0.024349	0.539975
210	88.093	21.7006	KIRTANKHALI	clay	1	6.98	3.6	68.2	28.2	0.48	109	19.6507	450	1.23				0.931232	0.06	0.293255	0.70922	0.585366	0.364548	0.500017	1	0.154472		0.0742562	0.115246	0.133984	0.0884543	0.132268	0.132121	0.0972002	0.102117	0.124308		0.0691498	0.00691474	0.0392916	0.0627335	0.0774254	0.0481645	0.0486017	0.102117	0.0192021	0.4736
211	88.1054	21.7005	KIRTANKHALI	clay	1	5.9	0	78.2	21.8	0.52	117	39.3013	450	0.34				0.907692	0.001	0.255754	0.917431	0.634146	0.391304	1.00003	1	0.558824		0.0742562	0.115246	0.133984	0.0884543	0.132268	0.132121	0.0972002	0.102117	0.124308		0.0674018	0.000115246	0.0342671	0.0811507	0.0838775	0.0516995	0.0972035	0.102117	0.0694663	0.587299
212	88.0587	21.6685	KIRTANKHALI	clay	1	6.43	3.6	73.2	23.2	0.48	116	39.3013	450	1.69				0.989231	0.06	0.273224	0.862069	0.585366	0.38796	1.00003	1	0.112426		0.0742562	0.115246	0.133984	0.0884543	0.132268	0.132121	0.0972002	0.102117	0.124308		0.0734566	0.00691474	0.0366077	0.0762537	0.0774254	0.0512576	0.0972035	0.102117	0.0139755	0.535212
213	88.0571	21.6642	KIRTANKHALI	clay	1	5.64	0	73.2	26.8	0.48	112	39.3013	450	1.22				0.867692	0.001	0.273224	0.746269	0.585366	0.374582	1.00003	1	0.155738		0.0742562	0.115246	0.133984	0.0884543	0.132268	0.132121	0.0972002	0.102117	0.124308		0.0644316	0.000115246	0.0366077	0.0660106	0.0774254	0.0494901	0.0972035	0.102117	0.0193595	0.512761
214	88.0422	21.6577	KIRTANKHALI	clay	1	5.64	0	73.2	26.8	0.48	110	39.3013	450	1.22				0.867692	0.001	0.273224	0.746269	0.585366	0.367893	1.00003	1	0.155738		0.0742562	0.115246	0.133984	0.0884543	0.132268	0.132121	0.0972002	0.102117	0.124308		0.0644316	0.000115246	0.0366077	0.0660106	0.0774254	0.0486064	0.0972035	0.102117	0.0193595	0.511877
215	88.0456	21.6561	KIRTANKHALI	clay	1	6.1	0	78.2	21.8	0.58	133	39.3013	360	0.76				0.938462	0.001	0.255754	0.917431	0.707317	0.444816	1.00003	0.8	0.25		0.0742562	0.115246	0.133984	0.0884543	0.132268	0.132121	0.0972002	0.102117	0.124308		0.0696866	0.000115246	0.0342671	0.0811507	0.0935557	0.0587695	0.0972035	0.0816937	0.031077	0.547519
216	88.0498	21.6512	KIRTANKHALI	siltyclay	2	4.5	3.6	53.2	43.2	0.42	118	27.5109	450	0.45				0.692308	0.06	0.37594	0.462963	0.512195	0.394649	0.700023	1	0.422222		0.0742562	0.115246	0.133984	0.0884543	0.132268	0.132121	0.0972002	0.102117	0.124308		0.0514082	0.00691474	0.05037	0.040951	0.0677472	0.0521414	0.0680424	0.102117	0.0524857	0.492178
217	88.0538	21.6584	BEGUYAKHALI	clay	1	6.52	0	78.2	21.8	0.63	142	39.3013	315	1.91				0.996933	0.001	0.255754	0.917431	0.768293	0.474916	1.00003	0.7	0.0994764		0.0742562	0.115246	0.133984	0.0884543	0.132268	0.132121	0.0972002	0.102117	0.124308		0.0740285	0.000115246	0.0342671	0.0811507	0.101621	0.0627464	0.0972035	0.071482	0.0123657	0.53498
218	88.0588	21.6591	BEGUYAKHALI	clay	1	5.38	0	83.2	16.8	0.52	114	33.6245	450	1.59				0.827692	0.001	0.240385	0.84	0.634146	0.381271	0.855584	1	0.119497		0.0742562	0.115246	0.133984	0.0884543	0.132268	0.132121	0.0972002	0.102117	0.124308		0.0614613	0.000115246	0.0322078	0.0743016	0.0838775	0.0503739	0.083163	0.102117	0.0148544	0.502472
219	88.0666	21.6618	GANGASAGAR	clay	1	6.86	3.6	68.2	28.2	0.48	110	39.3013	369	1.01				0.947522	0.06	0.293255	0.70922	0.585366	0.367893	1.00003	0.82	0.188119		0.0742562	0.115246	0.133984	0.0884543	0.132268	0.132121	0.0972002	0.102117	0.124308		0.0703594	0.00691474	0.0392916	0.0627335	0.0774254	0.0486064	0.0972035	0.083736	0.0233847	0.509655
220	88.0772	21.6642	GANGASAGAR	clay	1	5.57	0	78.2	21.8	0.5	119	39.3013	414	1.25				0.856923	0.001	0.255754	0.917431	0.609756	0.397993	1.00003	0.92	0.152		0.0742562	0.115246	0.133984	0.0884543	0.132268	0.132121	0.0972002	0.102117	0.124308		0.0636319	0.000115246	0.0342671	0.0811507	0.0806514	0.0525832	0.0972035	0.0939477	0.0188948	0.522446
221	88.0794	21.6704	GANGASAGAR	clay	1	4.79	0	78.2	21.8	0.77	246	18.3406	346	2.41				0.736923	0.001	0.255754	0.917431	0.939024	0.822742	0.466682	0.768889	0.0788382		0.0742562	0.115246	0.133984	0.0884543	0.132268	0.132121	0.0972002	0.102117	0.124308		0.0547211	0.000115246	0.0342671	0.0811507	0.124203	0.108701	0.0453616	0.0785167	0.00980023	0.536837
222	88.0726	21.6741	GANGASAGAR	clay	1	6.42	0	78.2	21.8	0.76	241	23.5808	405	1.43				0.987692	0.001	0.255754	0.917431	0.926829	0.80602	0.60002	0.9	0.132867		0.0742562	0.115246	0.133984	0.0884543	0.132268	0.132121	0.0972002	0.102117	0.124308		0.0733423	0.000115246	0.0342671	0.0811507	0.12259	0.106492	0.0583221	0.0919054	0.0165165	0.584702
223	88.0734	21.6689	GANGASAGAR	clay	1	7.2	3.6	78.2	18.2	0.65	197	39.3013	360	1.72				0.902778	0.06	0.255754	0.91	0.792683	0.658863	1.00003	0.8	0.110465		0.0742562	0.115246	0.133984	0.0884543	0.132268	0.132121	0.0972002	0.102117	0.124308		0.0670369	0.00691474	0.0342671	0.0804934	0.104847	0.0870496	0.0972035	0.0816937	0.0137317	0.573237
224	88.0763	21.657	GANGASAGAR	clay	1	6.11	0	78.2	21.8	0.48	112	23.5808	450	0.85				0.94	0.001	0.255754	0.917431	0.585366	0.374582	0.60002	1	0.223529		0.0742562	0.115246	0.133984	0.0884543	0.132268	0.132121	0.0972002	0.102117	0.124308		0.0698009	0.000115246	0.0342671	0.0811507	0.0774254	0.0494901	0.0583221	0.102117	0.0277865	0.500475
225	88.0699	21.6435	GANGASAGAR	clay	1	6.32	0	73.2	26.8	0.77	235	35.8079	315	1.99				0.972308	0.001	0.273224	0.746269	0.939024	0.785953	0.911141	0.7	0.0954774		0.0742562	0.115246	0.133984	0.0884543	0.132268	0.132121	0.0972002	0.102117	0.124308		0.0721999	0.000115246	0.0366077	0.0660106	0.124203	0.103841	0.0885631	0.071482	0.0118686	0.574891
226	88.0742	21.6364	GANGASAGAR	clay	1	6.4	18.6	63.2	18.2	0.42	108	31.441	450	3.13				0.984615	0.31	0.316456	0.91	0.512195	0.361204	0.800027	1	0.0607029		0.0742562	0.115246	0.133984	0.0884543	0.132268	0.132121	0.0972002	0.102117	0.124308		0.0731138	0.0357262	0.0424001	0.0804934	0.0677472	0.0477226	0.0777628	0.102117	0.00754586	0.534629
227	88.0836	21.6441	GANGASAGAR	clay	1	7.32	0	78.2	21.8	0.46	110	39.3013	450	1.49				0.887978	0.001	0.255754	0.917431	0.560976	0.367893	1.00003	1	0.127517		0.0742562	0.115246	0.133984	0.0884543	0.132268	0.132121	0.0972002	0.102117	0.124308		0.0659379	0.000115246	0.0342671	0.0811507	0.0741993	0.0486064	0.0972035	0.102117	0.0158514	0.519449
228	88.0807	21.6473	GANGASAGAR	clay	1	7.23	3.6	63.2	33.2	0.45	114	31.441	450	1.22				0.899032	0.06	0.316456	0.60241	0.54878	0.381271	0.800027	1	0.155738		0.0742562	0.115246	0.133984	0.0884543	0.132268	0.132121	0.0972002	0.102117	0.124308		0.0667587	0.00691474	0.0424001	0.0532857	0.0725863	0.0503739	0.0777628	0.102117	0.0193595	0.491559
229	88.0909	21.6504	GANGASAGAR	clay	1	4.45	13.6	58.2	28.2	0.46	115	18.3406	328	1.58				0.684615	0.226667	0.343643	0.70922	0.560976	0.384615	0.466682	0.728889	0.120253		0.0742562	0.115246	0.133984	0.0884543	0.132268	0.132121	0.0972002	0.102117	0.124308		0.050837	0.0261224	0.0460427	0.0627335	0.0741993	0.0508157	0.0453616	0.074432	0.0149485	0.445493
230	88.0985	21.6505	GANGASAGAR	clay	1	7.48	3.6	73.2	23.2	0.72	211	39.3013	450	1.23				0.868984	0.06	0.273224	0.862069	0.878049	0.705686	1.00003	1	0.154472		0.0742562	0.115246	0.133984	0.0884543	0.132268	0.132121	0.0972002	0.102117	0.124308		0.0645275	0.00691474	0.0366077	0.0762537	0.116138	0.0932358	0.0972035	0.102117	0.0192021	0.6122
231	88.1056	21.6477	BISHALAKSHIPUR	clay	1	6.67	0	70	30	0.77	230	37.5546	450	1.87				0.974513	0.001	0.285714	0.666667	0.939024	0.769231	0.955587	1	0.101604		0.0742562	0.115246	0.133984	0.0884543	0.132268	0.132121	0.0972002	0.102117	0.124308		0.0723637	0.000115246	0.0382812	0.0589695	0.124203	0.101631	0.0928833	0.102117	0.0126302	0.603195
232	88.1014	21.6306	BISHALAKSHIPUR	clay	1	5.29	8.6	63.2	28.2	0.48	108	39.3013	450	0.91				0.813846	0.143333	0.316456	0.70922	0.585366	0.361204	1.00003	1	0.208791		0.0742562	0.115246	0.133984	0.0884543	0.132268	0.132121	0.0972002	0.102117	0.124308		0.0604332	0.0165185	0.0424001	0.0627335	0.0774254	0.0477226	0.0972035	0.102117	0.0259545	0.532508
233	88.1058	21.6307	BISHALAKSHIPUR	clay	1	7.03	0	83.2	16.8	0.76	241	39.3013	225	3				0.924609	0.001	0.240385	0.84	0.926829	0.80602	1.00003	0.5	0.0633333		0.0742562	0.115246	0.133984	0.0884543	0.132268	0.132121	0.0972002	0.102117	0.124308		0.068658	0.000115246	0.0322078	0.0743016	0.12259	0.106492	0.0972035	0.0510585	0.00787285	0.5605
234	88.1128	21.6294	BISHALAKSHIPUR	clay	1	4.42	0	83.2	16.8	0.48	113	39.3013	450	4.89				0.68	0.001	0.240385	0.84	0.585366	0.377926	1.00003	1	0.0388548		0.0742562	0.115246	0.133984	0.0884543	0.132268	0.132121	0.0972002	0.102117	0.124308		0.0504942	0.000115246	0.0322078	0.0743016	0.0774254	0.049932	0.0972035	0.102117	0.00482997	0.488627
235	88.1155	21.6293	DHABLAT	clay	1	6.69	13.6	63.2	23.2	0.47	108	13.5371	450	8.87				0.971599	0.226667	0.316456	0.862069	0.573171	0.361204	0.344456	1	0.0214205		0.0742562	0.115246	0.133984	0.0884543	0.132268	0.132121	0.0972002	0.102117	0.124308		0.0721473	0.0261224	0.0424001	0.0762537	0.0758124	0.0477226	0.0334812	0.102117	0.00266275	0.478719
236	88.1167	21.6316	SHIBPUR	clay	1	7.3	13.6	68.2	18.2	0.6	134	39.3013	450	1.02				0.890411	0.226667	0.293255	0.91	0.731707	0.448161	1.00003	1	0.186275		0.0742562	0.115246	0.133984	0.0884543	0.132268	0.132121	0.0972002	0.102117	0.124308		0.0661186	0.0261224	0.0392916	0.0804934	0.0967817	0.0592114	0.0972035	0.102117	0.0231554	0.590495
237	88.1154	21.6366	SHIBPUR	clay	1	5.95	0	78.2	21.8	0.61	135	31.8777	225	1.6				0.915385	0.001	0.255754	0.917431	0.743902	0.451505	0.811138	0.5	0.11875		0.0742562	0.115246	0.133984	0.0884543	0.132268	0.132121	0.0972002	0.102117	0.124308		0.067973	0.000115246	0.0342671	0.0811507	0.0983948	0.0596533	0.0788428	0.0510585	0.0147616	0.486217
238	88.1241	21.6364	DHABLAT	clay	1	4.71	0	93.2	6.8	0.76	249	39.3013	225	0.48				0.724615	0.001	0.214592	0.34	0.926829	0.832776	1.00003	0.5	0.395833		0.0742562	0.115246	0.133984	0.0884543	0.132268	0.132121	0.0972002	0.102117	0.124308		0.0538072	0.000115246	0.028752	0.0300744	0.12259	0.110027	0.0972035	0.0510585	0.0492053	0.542834
239	88.1318	21.6324	DHABLAT	clay	1	5.49	0	83.2	16.8	0.6	133	33.6245	450	2.68				0.844615	0.001	0.240385	0.84	0.731707	0.444816	0.855584	1	0.0708955		0.0742562	0.115246	0.133984	0.0884543	0.132268	0.132121	0.0972002	0.102117	0.124308		0.062718	0.000115246	0.0322078	0.0743016	0.0967817	0.0587695	0.083163	0.102117	0.00881289	0.518987
240	88.1219	21.641	DHABLAT	clay	1	5.85	0	83.2	16.8	0.46	108	39.3013	427	1.32				0.9	0.001	0.240385	0.84	0.560976	0.361204	1.00003	0.948889	0.143939		0.0742562	0.115246	0.133984	0.0884543	0.132268	0.132121	0.0972002	0.102117	0.124308		0.0668306	0.000115246	0.0322078	0.0743016	0.0741993	0.0477226	0.0972035	0.0968978	0.0178928	0.507371
241	88.1254	21.6504	DHABLAT	clay	1	6.2	0	88.2	11.8	0.56	115	23.5808	450	0.68				0.953846	0.001	0.226757	0.59	0.682927	0.384615	0.60002	1	0.279412		0.0742562	0.115246	0.133984	0.0884543	0.132268	0.132121	0.0972002	0.102117	0.124308		0.070829	0.000115246	0.0303819	0.052188	0.0903296	0.0508157	0.0583221	0.102117	0.0347332	0.489832
242	88.1192	21.6552	DHABLAT	clay	1	7.12	3.6	73.2	23.2	0.6	133	39.3013	297	1.35				0.912921	0.06	0.273224	0.862069	0.731707	0.444816	1.00003	0.66	0.140741		0.0742562	0.115246	0.133984	0.0884543	0.132268	0.132121	0.0972002	0.102117	0.124308		0.0677901	0.00691474	0.0366077	0.0762537	0.0967817	0.0587695	0.0972035	0.0673973	0.0174952	0.525213
243	88.1187	21.6585	DHABLAT	clay	1	5.67	8.6	63.2	28.2	0.75	230	39.3013	441	0.96				0.872308	0.143333	0.316456	0.70922	0.914634	0.769231	1.00003	0.98	0.197917		0.0742562	0.115246	0.133984	0.0884543	0.132268	0.132121	0.0972002	0.102117	0.124308		0.0647743	0.0165185	0.0424001	0.0627335	0.120977	0.101631	0.0972035	0.100075	0.0246027	0.630916
244	88.1123	21.6583	DHABLAT	siltyclayloam	7	6.91	8.6	38.2	53.2	0.78	240	39.3013	450	0.69				0.940666	0.143333	0.52356	0.37594	0.95122	0.802676	1.00003	1	0.275362		0.0742562	0.115246	0.133984	0.0884543	0.132268	0.132121	0.0972002	0.102117	0.124308		0.0698503	0.0165185	0.0701488	0.0332535	0.125816	0.10605	0.0972035	0.102117	0.0342298	0.655188
245	88.1034	21.6582	DHABLAT	clay	1	5.69	3.6	83.2	13.2	0.61	134	19.214	306	1.29				0.875385	0.06	0.240385	0.66	0.743902	0.448161	0.488905	0.68	0.147287		0.0742562	0.115246	0.133984	0.0884543	0.132268	0.132121	0.0972002	0.102117	0.124308		0.0650028	0.00691474	0.0322078	0.0583798	0.0983948	0.0592114	0.0475217	0.0694396	0.018309	0.455381
246	88.0993	21.6599	BISHALAKSHIPUR	clay	1	5.11	0	83.2	16.8	0.58	132	39.3013	427	0.96				0.786154	0.001	0.240385	0.84	0.707317	0.441472	1.00003	0.948889	0.197917		0.0742562	0.115246	0.133984	0.0884543	0.132268	0.132121	0.0972002	0.102117	0.124308		0.0583768	0.000115246	0.0322078	0.0743016	0.0935557	0.0583276	0.0972035	0.0968978	0.0246027	0.535589
247	88.0998	21.6645	DHABLAT	clay	1	5.72	0	73.2	26.8	0.45	119	39.3013	315	1.41				0.88	0.001	0.273224	0.746269	0.54878	0.397993	1.00003	0.7	0.134752		0.0742562	0.115246	0.133984	0.0884543	0.132268	0.132121	0.0972002	0.102117	0.124308		0.0653455	0.000115246	0.0366077	0.0660106	0.0725863	0.0525832	0.0972035	0.071482	0.0167507	0.478685
248	88.0901	21.6735	DHABLAT	clay	1	5.52	0	83.2	16.8	0.62	135	39.3013	450	1.05				0.849231	0.001	0.240385	0.84	0.756098	0.451505	1.00003	1	0.180952		0.0742562	0.115246	0.133984	0.0884543	0.132268	0.132121	0.0972002	0.102117	0.124308		0.0630607	0.000115246	0.0322078	0.0743016	0.100008	0.0596533	0.0972035	0.102117	0.0224939	0.551161
249	88.0889	21.6712	DHABLAT	clay	1	6.11	0	73.2	26.8	0.6	131	21.8341	450	0.87				0.94	0.001	0.273224	0.746269	0.731707	0.438127	0.555574	1	0.218391		0.0742562	0.115246	0.133984	0.0884543	0.132268	0.132121	0.0972002	0.102117	0.124308		0.0698009	0.000115246	0.0366077	0.0660106	0.0967817	0.0578858	0.0540019	0.102117	0.0271478	0.510469
250	88.133	21.676	CHEMAGURI	clay	1	6.05	0	98.2	1.8	0.45	118	27.5109	450	0.41				0.930769	0.001	0.203666	0.09	0.54878	0.394649	0.700023	1	0.463415		0.0742562	0.115246	0.133984	0.0884543	0.132268	0.132121	0.0972002	0.102117	0.124308		0.0691154	0.000115246	0.027288	0.00796088	0.0725863	0.0521414	0.0680424	0.102117	0.0576062	0.456973
251	88.1375	21.6751	CHEMAGURI	clayloam	5	6.5	33.6	38.2	28.2	0.65	190	19.6507	450	1.7				1	0.56	0.52356	0.70922	0.792683	0.635452	0.500017	1	0.111765		0.0742562	0.115246	0.133984	0.0884543	0.132268	0.132121	0.0972002	0.102117	0.124308		0.0742562	0.0645376	0.0701488	0.0627335	0.104847	0.0839564	0.0486017	0.102117	0.0138933	0.625092
252	88.1412	21.6702	CHEMAGURI	clay	1	7.57	8.6	78.2	13.2	0.45	118	33.6245	225	0.92				0.858653	0.143333	0.255754	0.66	0.54878	0.394649	0.855584	0.5	0.206522		0.0742562	0.115246	0.133984	0.0884543	0.132268	0.132121	0.0972002	0.102117	0.124308		0.0637603	0.0165185	0.0342671	0.0583798	0.0725863	0.0521414	0.083163	0.0510585	0.0256723	0.457547
253	88.1403	21.6664	CHEMAGURI	clay	1	7.51	13.6	63.2	23.2	0.48	114	15.2838	310	0.8				0.865513	0.226667	0.316456	0.862069	0.585366	0.381271	0.388902	0.688889	0.2375		0.0742562	0.115246	0.133984	0.0884543	0.132268	0.132121	0.0972002	0.102117	0.124308		0.0642697	0.0261224	0.0424001	0.0762537	0.0774254	0.0503739	0.0378013	0.0703473	0.0295232	0.474517
254	88.1417	21.6622	CHEMAGURI	clay	1	6.27	3.6	68.2	28.2	0.46	110	27.5109	315	0.71				0.964615	0.06	0.293255	0.70922	0.560976	0.367893	0.700023	0.7	0.267606		0.0742562	0.115246	0.133984	0.0884543	0.132268	0.132121	0.0972002	0.102117	0.124308		0.0716287	0.00691474	0.0392916	0.0627335	0.0741993	0.0486064	0.0680424	0.071482	0.0332656	0.476164
255	88.1397	21.6549	CHEMAGURI	clay	1	8.26	0	83.2	16.8	0.42	113	39.3013	225	1				0.786925	0.001	0.240385	0.84	0.512195	0.377926	1.00003	0.5	0.19		0.0742562	0.115246	0.133984	0.0884543	0.132268	0.132121	0.0972002	0.102117	0.124308		0.0584341	0.000115246	0.0322078	0.0743016	0.0677472	0.049932	0.0972035	0.0510585	0.0236186	0.454618
256	88.1411	21.6495	CHEMAGURI	clay	1	5.6	0	83.2	16.8	0.46	117	39.3013	450	1.69				0.861538	0.001	0.240385	0.84	0.560976	0.391304	1.00003	1	0.112426		0.0742562	0.115246	0.133984	0.0884543	0.132268	0.132121	0.0972002	0.102117	0.124308		0.0639746	0.000115246	0.0322078	0.0743016	0.0741993	0.0516995	0.0972035	0.102117	0.0139755	0.509794
257	88.1417	21.6347	CHEMAGURI	clay	1	7.1	8.6	73.2	18.2	0.72	210	26.2009	450	0.46				0.915493	0.143333	0.273224	0.91	0.878049	0.702341	0.666689	1	0.413043		0.0742562	0.115246	0.133984	0.0884543	0.132268	0.132121	0.0972002	0.102117	0.124308		0.0679811	0.0165185	0.0366077	0.0804934	0.116138	0.092794	0.0648023	0.102117	0.0513447	0.628797
258	88.1419	21.6398	CHEMAGURI	clay	1	6.17	0	83.2	16.8	0.47	116	17.4672	225	2.14				0.949231	0.001	0.240385	0.84	0.573171	0.38796	0.444459	0.5	0.088785		0.0742562	0.115246	0.133984	0.0884543	0.132268	0.132121	0.0972002	0.102117	0.124308		0.0704863	0.000115246	0.0322078	0.0743016	0.0758124	0.0512576	0.0432015	0.0510585	0.0110367	0.409478
259	88.143	21.6474	CHEMAGURI	clay	1	6.14	0	88.2	11.8	0.77	235	18.3406	382	1.65				0.944615	0.001	0.226757	0.59	0.939024	0.785953	0.466682	0.848889	0.115152		0.0742562	0.115246	0.133984	0.0884543	0.132268	0.132121	0.0972002	0.102117	0.124308		0.0701436	0.000115246	0.0303819	0.052188	0.124203	0.103841	0.0453616	0.0866861	0.0143143	0.527235
260	88.137	21.6526	CHEMAGURI	clay	1	6.76	3.6	63.2	33.2	0.75	228	39.3013	450	0.96				0.961538	0.06	0.316456	0.60241	0.914634	0.762542	1.00003	1	0.197917		0.0742562	0.115246	0.133984	0.0884543	0.132268	0.132121	0.0972002	0.102117	0.124308		0.0714002	0.00691474	0.0424001	0.0532857	0.120977	0.100748	0.0972035	0.102117	0.0246027	0.619649
261	88.1276	21.6582	CHEMAGURI	loam	3	5.99	38.6	13.2	48.2	0.46	112	37.5546	202	1.47				0.921538	0.643333	0.66	0.414938	0.560976	0.374582	0.955587	0.448889	0.129252		0.0742562	0.115246	0.133984	0.0884543	0.132268	0.132121	0.0972002	0.102117	0.124308		0.06843	0.0741414	0.0884296	0.036703	0.0741993	0.0494901	0.0928833	0.0458392	0.016067	0.546183
262	88.1275	21.6765	CHEMAGURI	clay	1	7.94	13.6	68.2	18.2	0.6	128	17.9039	225	0.66				0.81864	0.226667	0.293255	0.91	0.731707	0.428094	0.455571	0.5	0.287879		0.0742562	0.115246	0.133984	0.0884543	0.132268	0.132121	0.0972002	0.102117	0.124308		0.0607891	0.0261224	0.0392916	0.0804934	0.0967817	0.0565601	0.0442816	0.0510585	0.0357857	0.491164
263	88.1241	21.6855	MANASADWIP	clay	1	6.11	23.6	48.2	28.2	0.45	108	32.3144	324	1.24				0.94	0.393333	0.414938	0.70922	0.54878	0.361204	0.82225	0.72	0.153226		0.0742562	0.115246	0.133984	0.0884543	0.132268	0.132121	0.0972002	0.102117	0.124308		0.0698009	0.04533	0.0555951	0.0627335	0.0725863	0.0477226	0.0799228	0.0735243	0.0190472	0.526263
264	88.1277	21.6868	CHEMAGURI	clay	1	7.65	3.6	73.2	23.2	0.5	112	39.3013	450	0.94				0.849673	0.06	0.273224	0.862069	0.609756	0.374582	1.00003	1	0.202128		0.0742562	0.115246	0.133984	0.0884543	0.132268	0.132121	0.0972002	0.102117	0.124308		0.0630935	0.00691474	0.0366077	0.0762537	0.0806514	0.0494901	0.0972035	0.102117	0.0251261	0.537458
265	88.1344	21.6903	MANASADWIP	clay	1	7.17	18.6	63.2	18.2	0.65	198	31.441	450	1.48				0.906555	0.31	0.316456	0.91	0.792683	0.662207	0.800027	1	0.128378		0.0742562	0.115246	0.133984	0.0884543	0.132268	0.132121	0.0972002	0.102117	0.124308		0.0673174	0.0357262	0.0424001	0.0804934	0.104847	0.0874914	0.0777628	0.102117	0.0159585	0.614114
266	88.14	21.6928	MANASADWIP	clay	1	7.2	8.6	73.2	18.2	0.74	232	39.3013	450	2.45				0.902778	0.143333	0.273224	0.91	0.902439	0.77592	1.00003	1	0.077551		0.0742562	0.115246	0.133984	0.0884543	0.132268	0.132121	0.0972002	0.102117	0.124308		0.0670369	0.0165185	0.0366077	0.0804934	0.119364	0.102515	0.0972035	0.102117	0.00964023	0.631497
267	88.1404	21.7011	MANASADWIP	clay	1	7.15	0	83.2	16.8	0.64	211	39.3013	450	1.41				0.909091	0.001	0.240385	0.84	0.780488	0.705686	1.00003	1	0.134752		0.0742562	0.115246	0.133984	0.0884543	0.132268	0.132121	0.0972002	0.102117	0.124308		0.0675057	0.000115246	0.0322078	0.0743016	0.103234	0.0932358	0.0972035	0.102117	0.0167507	0.586671
268	88.1388	21.7061	MANASADWIP	clay	1	6.77	23.6	63.2	13.2	0.56	116	24.4541	360	0.6				0.960118	0.393333	0.316456	0.66	0.682927	0.38796	0.622243	0.8	0.316667		0.0742562	0.115246	0.133984	0.0884543	0.132268	0.132121	0.0972002	0.102117	0.124308		0.0712948	0.04533	0.0424001	0.0583798	0.0903296	0.0512576	0.0604821	0.0816937	0.0393643	0.540532
269	88.1378	21.7051	MANASADWIP	clay	1	6.96	0	78.2	21.8	0.75	231	39.3013	450	0.46				0.933908	0.001	0.255754	0.917431	0.914634	0.772575	1.00003	1	0.413043		0.0742562	0.115246	0.133984	0.0884543	0.132268	0.132121	0.0972002	0.102117	0.124308		0.0693485	0.000115246	0.0342671	0.0811507	0.120977	0.102073	0.0972035	0.102117	0.0513447	0.658597
270	88.1355	21.6993	MANASADWIP	clay	1	6.24	0	88.2	11.8	0.48	112	19.214	450	1.07				0.96	0.001	0.226757	0.59	0.585366	0.374582	0.488905	1	0.17757		0.0742562	0.115246	0.133984	0.0884543	0.132268	0.132121	0.0972002	0.102117	0.124308		0.071286	0.000115246	0.0303819	0.052188	0.0774254	0.0494901	0.0475217	0.102117	0.0220734	0.452599
271	88.136	21.6948	MANASADWIP	clay	1	6.58	3.6	78.2	18.2	0.61	133	36.2445	315	2.21				0.987842	0.06	0.255754	0.91	0.743902	0.444816	0.922253	0.7	0.0859729		0.0742562	0.115246	0.133984	0.0884543	0.132268	0.132121	0.0972002	0.102117	0.124308		0.0733534	0.00691474	0.0342671	0.0804934	0.0983948	0.0587695	0.0896432	0.071482	0.0106871	0.524005
272	88.1156	21.7003	MANASADWIP	clay	1	6.69	0	83.2	16.8	0.46	108	32.3144	450	0.6				0.971599	0.001	0.240385	0.84	0.560976	0.361204	0.82225	1	0.316667		0.0742562	0.115246	0.133984	0.0884543	0.132268	0.132121	0.0972002	0.102117	0.124308		0.0721473	0.000115246	0.0322078	0.0743016	0.0741993	0.0477226	0.0799228	0.102117	0.0393643	0.522098
273	88.1142	21.6969	MANASADWIP	clay	1	5.34	23.6	43.2	33.2	0.52	118	6.11354	450	0.61				0.821538	0.393333	0.462963	0.60241	0.634146	0.394649	0.155561	1	0.311475		0.0742562	0.115246	0.133984	0.0884543	0.132268	0.132121	0.0972002	0.102117	0.124308		0.0610044	0.04533	0.0620297	0.0532857	0.0838775	0.0521414	0.0151205	0.102117	0.0387189	0.513625
274	88.109	21.6954	MANASADWIP	clay	1	5.96	0	78.2	21.8	0.62	130	39.3013	270	0.62				0.916923	0.001	0.255754	0.917431	0.756098	0.434783	1.00003	0.6	0.306452		0.0742562	0.115246	0.133984	0.0884543	0.132268	0.132121	0.0972002	0.102117	0.124308		0.0680873	0.000115246	0.0342671	0.0811507	0.100008	0.0574439	0.0972035	0.0612703	0.0380944	0.53764
275	88.1131	21.6922	MANASADWIP	clay	1	7.1	13.6	78.2	8.2	0.42	108	39.3013	360	0.7				0.915493	0.226667	0.255754	0.41	0.512195	0.361204	1.00003	0.8	0.271429		0.0742562	0.115246	0.133984	0.0884543	0.132268	0.132121	0.0972002	0.102117	0.124308		0.0679811	0.0261224	0.0342671	0.0362662	0.0677472	0.0477226	0.0972035	0.0816937	0.0337408	0.492744
276	88.1133	21.69	KIRTANKHALI	clay	1	6.96	28.6	53.2	18.2	0.8	271	24.4541	360	1.6				0.933908	0.476667	0.37594	0.91	0.97561	0.906355	0.622243	0.8	0.11875		0.0742562	0.115246	0.133984	0.0884543	0.132268	0.132121	0.0972002	0.102117	0.124308		0.0693485	0.0549338	0.05037	0.0804934	0.129042	0.119748	0.0604821	0.0816937	0.0147616	0.660874
277	88.1093	21.6889	MANASADWIP	clay	1	7.14	0	78.2	21.8	0.5	113	18.7773	450	1.25				0.910364	0.001	0.255754	0.917431	0.609756	0.377926	0.477794	1	0.152		0.0742562	0.115246	0.133984	0.0884543	0.132268	0.132121	0.0972002	0.102117	0.124308		0.0676002	0.000115246	0.0342671	0.0811507	0.0806514	0.049932	0.0464416	0.102117	0.0188948	0.48117
278	88.117	21.6861	MANASADWIP	clay	1	7.21	0	83.2	16.8	0.52	109	39.3013	450	0.62				0.901526	0.001	0.240385	0.84	0.634146	0.364548	1.00003	1	0.306452		0.0742562	0.115246	0.133984	0.0884543	0.132268	0.132121	0.0972002	0.102117	0.124308		0.0669439	0.000115246	0.0322078	0.0743016	0.0838775	0.0481645	0.0972035	0.102117	0.0380944	0.543025
279	88.1211	21.6886	MANASADWIP	clay	1	5.55	3.6	68.2	28.2	0.79	255	30.5677	450	1.98				0.853846	0.06	0.293255	0.70922	0.963415	0.852843	0.777804	1	0.0959596		0.0742562	0.115246	0.133984	0.0884543	0.132268	0.132121	0.0972002	0.102117	0.124308		0.0634034	0.00691474	0.0392916	0.0627335	0.127429	0.112678	0.0756027	0.102117	0.0119286	0.602099
280	88.1092	21.6827	PURUSHATTAMPUR	clay	1	6.53	18.6	68.2	13.2	0.48	108	31.441	450	3.42				0.995406	0.31	0.293255	0.66	0.585366	0.361204	0.800027	1	0.0555556		0.0742562	0.115246	0.133984	0.0884543	0.132268	0.132121	0.0972002	0.102117	0.124308		0.0739151	0.0357262	0.0392916	0.0583798	0.0774254	0.0477226	0.0777628	0.102117	0.00690601	0.519246
281	88.0926	21.6809	PURUSHATTAMPUR	clay	1	6.24	8.6	73.2	18.2	0.45	114	36.2445	450	1.94				0.96	0.143333	0.273224	0.91	0.54878	0.381271	0.922253	1	0.0979381		0.0742562	0.115246	0.133984	0.0884543	0.132268	0.132121	0.0972002	0.102117	0.124308		0.071286	0.0165185	0.0366077	0.0804934	0.0725863	0.0503739	0.0896432	0.102117	0.0121745	0.531801
282	88.0946	21.6808	PURUSHATTAMPUR	clay	1	7.7	18.6	58.2	23.2	0.51	116	20.0873	450	0.92				0.844156	0.31	0.343643	0.862069	0.621951	0.38796	0.511128	1	0.206522		0.0742562	0.115246	0.133984	0.0884543	0.132268	0.132121	0.0972002	0.102117	0.124308		0.0626838	0.0357262	0.0460427	0.0762537	0.0822645	0.0512576	0.0496818	0.102117	0.0256723	0.5317
283	88.091	21.6755	PURUSHATTAMPUR	clay	1	7.93	28.6	48.2	23.2	0.78	248	39.3013	414	0.96				0.819672	0.476667	0.414938	0.862069	0.95122	0.829431	1.00003	0.92	0.197917		0.0742562	0.115246	0.133984	0.0884543	0.132268	0.132121	0.0972002	0.102117	0.124308		0.0608658	0.0549338	0.0555951	0.0762537	0.125816	0.109585	0.0972035	0.0939477	0.0246027	0.698804
284	88.0986	21.6755	PURUSHATTAMPUR	clay	1	7.68	13.6	48.2	38.2	0.78	239	39.3013	360	0.86				0.846354	0.226667	0.414938	0.52356	0.95122	0.799331	1.00003	0.8	0.22093		0.0742562	0.115246	0.133984	0.0884543	0.132268	0.132121	0.0972002	0.102117	0.124308		0.0628471	0.0261224	0.0555951	0.0463111	0.125816	0.105608	0.0972035	0.0816937	0.0274634	0.628661
285	88.1154	21.6734	PURUSHATTAMPUR	clay	1	4.67	3.6	73.2	23.2	0.52	115	39.3013	450	0.67				0.718462	0.06	0.273224	0.862069	0.634146	0.384615	1.00003	1	0.283582		0.0742562	0.115246	0.133984	0.0884543	0.132268	0.132121	0.0972002	0.102117	0.124308		0.0533503	0.00691474	0.0366077	0.0762537	0.0838775	0.0508157	0.0972035	0.102117	0.0352516	0.542392
286	88.1115	21.6613	PURUSHATTAMPUR	clay	1	5.67	3.6	68.2	28.2	0.78	235	39.3013	180	1.24				0.872308	0.06	0.293255	0.70922	0.95122	0.785953	1.00003	0.4	0.153226		0.0742562	0.115246	0.133984	0.0884543	0.132268	0.132121	0.0972002	0.102117	0.124308		0.0647743	0.00691474	0.0392916	0.0627335	0.125816	0.103841	0.0972035	0.0408468	0.0190472	0.560469
287	88.1206	21.6607	PURUSHATTAMPUR	clay	1	5.67	3.6	68.2	28.2	0.72	220	39.3013	427	0.5				0.872308	0.06	0.293255	0.70922	0.878049	0.735786	1.00003	0.948889	0.38		0.0742562	0.115246	0.133984	0.0884543	0.132268	0.132121	0.0972002	0.102117	0.124308		0.0647743	0.00691474	0.0392916	0.0627335	0.116138	0.0972127	0.0972035	0.0968978	0.0472371	0.628403
[truncated: 1 more columns]

## Sheet: graph
	Total score potato	Total score mustard	Total score sunflower	Total score chilli
	0.49947	0.600881	0.545838	0.540746
	0.501679	0.60309	0.548048	0.542956
	0.54475	0.575732	0.599203	0.60281
	0.511806	0.55832	0.523366	0.527455
	0.469363	0.507088	0.571233	0.566126
	0.425623	0.481151	0.469113	0.473227
	0.535875	0.5817	0.60806	0.611612
	0.510673	0.621767	0.549841	0.544333
	0.590609	0.67839	0.617985	0.622546
	0.450695	0.544757	0.485835	0.481039
	0.530027	0.567061	0.641915	0.636801
	0.559523	0.464412	0.48821	0.483357
	0.513626	0.544227	0.637541	0.632469
	0.56761	0.620792	0.586132	0.590352
	0.444192	0.467813	0.533474	0.53873
	0.567859	0.485645	0.511283	0.506379
	0.481604	0.494844	0.479393	0.483809
	0.533217	0.611229	0.56592	0.570074
	0.576954	0.653187	0.606976	0.610975
	0.527337	0.610661	0.549389	0.553813
	0.446648	0.51255	0.438272	0.442451
	0.465219	0.55085	0.483535	0.487639
	0.474508	0.461089	0.456384	0.461215
	0.445439	0.47603	0.509219	0.513447
	0.465522	0.489017	0.524074	0.529273
	0.602195	0.59754	0.591303	0.595409
	0.467775	0.495899	0.535647	0.539712
	0.477265	0.476309	0.475035	0.469791
	0.518156	0.573647	0.534505	0.538962
	0.549002	0.623257	0.556912	0.561173
	0.580065	0.665235	0.602752	0.607078
	0.555067	0.557689	0.507729	0.512463
	0.444882	0.475806	0.503268	0.507994
	0.483352	0.499802	0.582878	0.586681
	0.523739	0.524116	0.524908	0.520424
	0.440813	0.52184	0.470928	0.475204
	0.399301	0.475693	0.433349	0.437275
	0.484187	0.508131	0.525706	0.529746
	0.651829	0.538258	0.559524	0.563222
	0.518124	0.584243	0.571831	0.5742
	0.534299	0.46216	0.478542	0.482222
	0.585976	0.669504	0.615972	0.621138
	0.579849	0.617827	0.633629	0.638354
	0.505511	0.56704	0.525113	0.530034
	0.440551	0.466543	0.509523	0.51327
	0.591436	0.65795	0.602779	0.607031
	0.399058	0.441726	0.408858	0.413698
	0.491065	0.548972	0.534827	0.53253
	0.461059	0.485479	0.531588	0.535734
	0.474011	0.509805	0.583	0.577915
	0.580919	0.623856	0.67258	0.667803
	0.562307	0.637321	0.62155	0.616845
	0.368333	0.38968	0.415864	0.420777
	0.525362	0.596129	0.596252	0.591201
	0.511092	0.567709	0.511637	0.516551
	0.61794	0.680733	0.703517	0.707743
	0.438588	0.480226	0.51352	0.518701
	0.661246	0.588838	0.654149	0.649282
	0.629513	0.624661	0.578444	0.582999
	0.628298	0.670742	0.632371	0.637463
	0.591629	0.666084	0.592379	0.59734
	0.466075	0.511671	0.509652	0.514443
	0.502784	0.547252	0.604692	0.599388
	0.527087	0.515683	0.486266	0.490061
	0.560818	0.576259	0.648744	0.653338
	0.528402	0.564876	0.65846	0.653626
	0.470579	0.537846	0.539525	0.53446
	0.438803	0.461867	0.453141	0.447428
	0.376855	0.402474	0.421058	0.425302
	0.471057	0.527397	0.514249	0.519333
	0.525436	0.583699	0.600847	0.59525
	0.467186	0.534413	0.532427	0.527382
	0.516601	0.570678	0.62826	0.623089
	0.404073	0.442706	0.425437	0.429861
	0.633216	0.735182	0.669974	0.669452
	0.53188	0.610547	0.608079	0.606085
	0.440249	0.528335	0.498535	0.492733
	0.444408	0.551106	0.483164	0.486499
	0.494662	0.582934	0.525796	0.530635
	0.442467	0.496578	0.425607	0.430168
	0.610017	0.715787	0.616334	0.613413
	0.449152	0.538962	0.478562	0.482691
	0.597272	0.639936	0.605071	0.609706
	0.547723	0.586795	0.640012	0.644443
	0.441215	0.44849	0.55815	0.562932
	0.497288	0.552125	0.541742	0.546385
	0.499788	0.610047	0.544216	0.54433
	0.489052	0.535744	0.540134	0.545111
	0.500312	0.508474	0.638736	0.642457
	0.616293	0.66062	0.63891	0.643636
	0.479567	0.526984	0.531091	0.534926
	0.592223	0.619042	0.701012	0.704913
	0.572208	0.639937	0.60843	0.612983
	0.411219	0.453966	0.476259	0.471577
	0.457731	0.494528	0.519623	0.524862
	0.428548	0.470725	0.454011	0.458426
	0.559941	0.620389	0.614054	0.618061
	0.5385	0.573251	0.54281	0.538013
	0.540957	0.501655	0.531607	0.52704
	0.600352	0.525478	0.569638	0.564516
	0.525328	0.608269	0.603526	0.598384
	0.616055	0.691835	0.640703	0.635651
	0.487548	0.530718	0.59125	0.586561
	0.417872	0.488885	0.488534	0.483712
	0.530618	0.622837	0.608031	0.610285
	0.528313	0.621527	0.573969	0.576654
	0.565276	0.56408	0.553902	0.557738
	0.452081	0.526634	0.476209	0.471496
	0.426941	0.459798	0.511771	0.517075
	0.499008	0.540727	0.525291	0.529592
	0.477459	0.489995	0.638745	0.644
	0.54613	0.636291	0.572905	0.577197
	0.518982	0.559765	0.584311	0.579438
	0.504142	0.559631	0.582167	0.580803
	0.547862	0.618092	0.614187	0.609052
	0.493657	0.553329	0.50872	0.512875
	0.569794	0.615834	0.613936	0.618081
	0.46591	0.529811	0.474635	0.478748
	0.477952	0.499515	0.554744	0.558791
	0.437092	0.507732	0.439339	0.44364
	0.463312	0.521324	0.473701	0.478181
	0.442997	0.544788	0.466651	0.461721
	0.52488	0.55427	0.616623	0.62129
	0.475242	0.561869	0.532986	0.527764
	0.558151	0.647609	0.589088	0.593053
	0.654489	0.598136	0.610494	0.615333
	0.607091	0.673485	0.620391	0.624048
	0.437686	0.444342	0.421252	0.425341
	0.428855	0.452976	0.501006	0.504965
	0.436793	0.520718	0.460775	0.464806
	0.496502	0.529418	0.563073	0.567741
	0.531082	0.609793	0.557559	0.562496
	0.622036	0.543418	0.546055	0.549833
	0.425781	0.509506	0.451226	0.455674
	0.515618	0.575129	0.556765	0.561204
	0.619733	0.678881	0.656655	0.659556
	0.51752	0.512383	0.511201	0.516187
	0.532469	0.577379	0.542036	0.546493
	0.481183	0.498021	0.575807	0.579756
	0.482077	0.494293	0.593647	0.597776
	0.474884	0.558084	0.457418	0.461784
	0.543018	0.629907	0.526156	0.530734
	0.552558	0.586273	0.630645	0.635794
	0.477708	0.525969	0.475479	0.470696
	0.471264	0.500576	0.46848	0.46586
	0.554222	0.519657	0.530155	0.535263
	0.474179	0.521665	0.560704	0.555196
	0.597141	0.637925	0.62378	0.628187
	0.50558	0.456028	0.426034	0.430351
	0.426328	0.477957	0.433097	0.43819
	0.52006	0.611351	0.549985	0.554081
	0.389592	0.489692	0.413496	0.408707
	0.396485	0.468619	0.403839	0.408883
	0.51581	0.608508	0.524597	0.529877
	0.461234	0.502705	0.510648	0.515063
	0.501022	0.541539	0.553609	0.556193
	0.590611	0.689245	0.641971	0.636857
	0.442303	0.533151	0.454872	0.459229
	0.566658	0.648178	0.588668	0.592823
	0.583987	0.517171	0.528342	0.53257
	0.474368	0.53732	0.519787	0.52501
	0.472337	0.555637	0.498945	0.503589
	0.511537	0.560516	0.489889	0.49575
	0.537445	0.544342	0.527457	0.531569
	0.473	0.535527	0.482984	0.488182
	0.512836	0.507633	0.497529	0.501888
	0.527948	0.559822	0.543471	0.548375
	0.497123	0.5911	0.550086	0.545421
	0.529586	0.600171	0.559969	0.564621
	0.507958	0.582271	0.540054	0.543637
	0.541373	0.566164	0.621396	0.625255
	0.530454	0.620219	0.579974	0.575095
	0.589497	0.691598	0.59886	0.594129
	0.5409	0.595159	0.591704	0.595637
	0.359462	0.422049	0.426193	0.421467
	0.481653	0.556669	0.47669	0.4806
	0.533212	0.609973	0.527012	0.531093
	0.495938	0.56894	0.529588	0.534101
	0.58856	0.65432	0.621928	0.626057
	0.607739	0.701133	0.619508	0.616587
	0.608646	0.669782	0.623024	0.627154
	0.534743	0.602882	0.561357	0.56507
	0.51436	0.588703	0.530456	0.535475
	0.519882	0.58486	0.569035	0.573556
	0.537898	0.602643	0.574822	0.579956
	0.511749	0.619436	0.525122	0.525139
	0.573071	0.605851	0.585124	0.583036
	0.574593	0.574934	0.571233	0.574901
	0.471052	0.565305	0.495487	0.499844
	0.424987	0.499319	0.483258	0.480637
	0.500465	0.556627	0.529044	0.534119
	0.585109	0.59595	0.56842	0.563227
	0.496098	0.535896	0.528414	0.533564
	0.550612	0.58041	0.52629	0.52993
	0.515832	0.556455	0.520781	0.524437
	0.431691	0.506284	0.461972	0.465636
	0.457044	0.500151	0.548875	0.544013
	0.514419	0.522371	0.516638	0.520399
	0.525661	0.549176	0.504923	0.500051
	0.529724	0.562159	0.546264	0.54511
	0.462635	0.544752	0.501418	0.506698
	0.468075	0.426131	0.429914	0.433987
	0.520517	0.621292	0.563111	0.55786
	0.567433	0.644799	0.619041	0.62432
	0.473777	0.561366	0.503106	0.498224
	0.465312	0.509727	0.51401	0.518695
	0.530973	0.551389	0.606035	0.610402
	0.428548	0.450779	0.500607	0.505112
	0.489709	0.553367	0.534751	0.539975
	0.427536	0.524513	0.478495	0.4736
	0.490106	0.503658	0.582369	0.587299
	0.499161	0.587572	0.529965	0.535212
	0.478894	0.554981	0.508043	0.512761
	0.47801	0.554097	0.507159	0.511877
	0.49163	0.536911	0.542426	0.547519
	0.41272	0.436507	0.488506	0.492178
	0.502938	0.577838	0.530001	0.53498
	0.500804	0.588955	0.497966	0.502472
	0.456602	0.535671	0.512067	0.509655
	0.486732	0.565059	0.517785	0.522446
	0.523781	0.562962	0.532814	0.536837
	0.54434	0.643917	0.579348	0.584702
	0.549452	0.646963	0.578394	0.573237
	0.448753	0.500608	0.495374	0.500475
	0.550938	0.616643	0.569619	0.574891
	0.526247	0.545497	0.529407	0.534629
	0.479363	0.594612	0.524405	0.519449
	0.446205	0.542534	0.496694	0.491559
	0.410336	0.500998	0.441861	0.445493
	0.564453	0.661144	0.617164	0.6122
	0.574061	0.654671	0.601472	0.603195
	0.482625	0.537464	0.528192	0.532508
[truncated: 62 more rows]
